# Supplementary material for: Assessing the longitudinal association between the GGT/HDL-C ratio and NAFLD: a cohort study in a non-obese Chinese population
Source: BMC Gastroenterol. 2022 Dec 5;22:500. doi: 10.1186/s12876-022-02598-y (PMC9724423; doi:10.1186/s12876-022-02598-y)
Supplement: Supplementary file 1 — Additional file 1. Cross-sectional data sets for research. [file 12876_2022_2598_MOESM1_ESM.xlsx]

## Sheet: Dataset cross-section 2010-2014
This is the cross-sectional dataset used in the current study, applied in the analysis of Table S2 in the manuscript.
number	Sex	age	NAFLD	GGT, U/L	ALT, U/L	AST, U/L	TP, g/L	ALB, g/L	GLB, g/L	TB, μmol/L	DBIL, μmol/L	BUN, mmol/L	Cr, mmol/L	UA, μmol/L	FPG, mmol/L	TC, mmol/L	TG, mmol/L	HDL-C, mmol/L	LDL-C, mmol/L	height, m	Weight, kg	BMI, kg/m2
118120116	1	27	0	22	93	47	70	46	24	6.7	0.5	4.1	76	246	4.22	4.41	0.88	1.24	2.37	1.745	59.6	19.5729
20103549	1	42	0	230	90	34	71	47.2	23.8	7.9	0.8	2.8	105	488	5.21	5.14	3.02	1.23	2.2	1.62	64	24.3865
105632285	0	32	0	9	9	19	81	51.4	29.6	19.5	2.6	4.2	57	188	4.22	3.89	0.33	2.01	1.6	1.555	49.5	20.4713
106481065	0	34	0	8	9	16	71	40.4	30.6	9.6	0.9	3.5	72	228	4.85	3.63	0.47	1.99	1.37	1.615	48.5	18.595
108270631	0	37	0	21	9	14	79.6	43.8	35.8	10.7	2	3.37	58	182	4.64	3.76	0.8	1.51	2.03	1.615	47.5	18.2116
106661050	0	24	0	17	9	18	NA	NA	NA	8.8	1.6	4.08	80	406	4.38	4.32	0.82	1.44	2.41	1.61	47.3	18.2478
1107208	0	13	0	16	9	21	NA	NA	NA	4.4	1.1	3.72	61	321	4.83	3.2	1.16	1.12	1.59	1.46	46	21.58
116420017	1	33	0	15	9	15	75	49	26	26.4	3.1	5.5	85	215	5.27	4.1	0.67	1.37	2.47	1.73	60.2	20.1143
106960148	0	45	0	15	9	17	81.2	45.1	36.1	20.3	3.9	2.97	57	202	5.4	4.19	0.73	1.42	2.46	1.59	43.7	17.2857
106960117	0	44	0	15	9	17	71	45.7	25.3	17.1	3.6	3.23	65	246	5.47	3.61	0.75	1.25	1.85	1.575	42.2	17.0118
120230011	0	26	0	14	9	16	74.8	45.6	29.2	17.6	NA	4.7	82	221	4.88	4.44	0.73	1.93	1.92	1.59	51.4	20.3315
100770757	1	34	0	12	9	22	70.8	44.3	26.5	16.2	3.4	4.89	110	341	4.85	2.39	0.5	1.2	1.1	1.725	63.5	21.3401
1101718	1	28	0	12	9	17	NA	NA	NA	11.4	1.4	4.4	90	349	5.19	5.48	0.86	1.36	2.93	1.745	61.6	20.2297
116090007	0	27	0	11	9	18	NA	NA	NA	14.6	2.1	4.07	60.3	148	4.67	4.38	0.45	1.64	2.11	1.635	54.6	20.4248
118401041	0	57	0	10	9	21	74.4	43.8	30.6	NA	NA	6.27	76	229	5.54	6.57	1.92	2.24	2.87	1.545	55.9	23.4183
115263532	0	48	0	10	9	18	65.5	43.5	22	9.4	1.6	3.45	71	241	4.66	5.04	0.79	1.65	2.36	1.585	51	20.3007
119880064	1	31	0	18	8	15	74.3	43.7	30.6	12.9	NA	3.31	93	293	5.28	4.06	1.45	0.87	2.36	1.74	65	21.4691
106200713	0	45	0	15	8	18	78	43.8	34.2	11.4	2.6	2.55	67	165	4.47	4.24	1.22	1.34	2.21	1.54	49.2	20.7455
100770531	0	31	0	13	8	17	74.2	46.4	27.8	8.4	1.7	3.53	78.7	185	5.01	3.48	0.72	1.24	1.75	1.68	53	18.7783
101880424	0	26	0	11	8	15	NA	NA	NA	9.5	0.9	3.5	63	148	4.88	4.47	0.79	1.31	2.43	1.605	44.9	17.43
110440877	0	25	0	10	8	15	77.9	48	29.9	10.3	NA	3.6	56	174	4.35	4.43	0.64	1.78	2.04	1.6	44.8	17.5
109121900	1	48	1	40	71	34	72.6	43.9	28.7	14.4	NA	4.22	85	300	5.17	4.06	1.71	0.96	2.45	1.65	65	23.8751
110593888	0	36	0	9	7	13	77.1	49.8	27.3	8.4	1.7	4.25	66.6	279	5.3	5.09	2.27	1.24	2.73	1.61	58.8	22.6843
105634262	1	36	0	32	61	42	78	49.7	28.3	NA	NA	2.9	96	276	4.99	4.32	1.2	1.55	2	1.695	52.7	18.343
20103045	0	37	0	10	6	15	63	38.7	24.3	6.8	1.1	3.1	71	217	4.13	3.61	0.77	1.54	1.85	1.59	50.5	19.9755
1300844	1	29	1	43	56	27	77.4	51.5	25.9	NA	NA	3.9	78	318	4.69	5.01	2.24	1.12	2.69	1.67	65	23.3067
119700179	1	31	0	36	52	28	82.9	48.9	34	17.1	NA	3.2	100	314	5.57	4.13	1.89	1.19	1.83	1.73	59	19.7133
112570396	0	28	0	11	44	29	74.4	42.8	31.6	16.8	1.7	3.25	68.7	202	5.01	3.29	0.45	1.74	1.28	1.54	49.5	20.872
103912454	1	57	1	194	43	36	78.3	47.3	31	10.2	NA	6.72	78	456	6.85	5.56	6.42	1.53	1.42	1.63	58.5	22.0181
112581405	1	28	0	34	38	32	78	48.8	29.2	10.6	1.7	4.9	99	340	4.52	5.52	1.49	1.18	3.06	1.755	74.5	24.1881
105632075	1	50	0	49	36	31	76	48.9	27.1	9.9	1.4	6.6	96	243	5.78	4.9	2.5	0.68	3.01	1.63	58.1	21.8676
103863905	1	30	1	32	36	25	77	48.8	28.2	NA	NA	4.8	102	522	5.89	5.19	2.61	1.29	2.47	1.685	60	21.1325
119880061	1	31	0	30	35	26	73.1	45	28.1	11.2	NA	4.1	109	322	4.89	3.85	0.89	1.46	1.94	1.76	62	20.0155
114090886	1	31	0	27	34	27	77.6	48.6	29	14.1	2.7	5.11	96	317	4.91	3.51	1.09	1.03	1.97	1.76	71.7	23.147
1202197	1	36	0	98	32	29	79	49.9	29.1	9.1	1.8	3.7	73	341	5.21	3.32	1.38	1.38	1.46	1.61	61.4	23.6874
103740665	1	39	0	30	32	23	76.4	46.6	29.8	11.1	2.2	4	87	429	4.76	4.09	1.45	1.1	2.33	1.685	69.8	24.5842
109140485	0	42	1	24	32	34	78.4	44.2	34.2	NA	NA	3.8	58	214	6.06	3.83	1.28	1.13	1.69	1.555	59	24.4001
104958303	1	42	0	43	31	28	80.2	43.3	36.9	NA	NA	5.88	98	248	5.16	4.25	0.81	1.75	1.73	1.695	64.5	22.4502
119880052	1	30	1	35	30	27	77.5	49.8	27.7	23.1	NA	4.41	103	309	4.59	4.26	2.13	1.08	2.48	1.705	68.5	23.5636
115780462	0	59	0	41	29	25	76	44.6	31.4	9.2	1.6	4.6	72	234	5.07	5.79	2.51	1.24	2.84	1.575	60	24.1875
107920157	1	32	0	101	29	25	74	44.3	29.7	10.9	0.9	4.2	104	483	5.03	4.79	2.13	1.04	2.35	1.645	65.5	24.2052
101880632	1	31	0	51	28	18	68	43.2	24.8	21.2	3.4	3.99	95	388	4.84	5.02	1.27	1.7	3.08	1.64	67	24.9108
114260446	1	34	0	49	27	24	NA	NA	NA	6.9	1.7	4.83	95.4	285	4.83	5.42	1.32	1.58	3.06	1.695	59.2	20.6055
105280243	1	38	0	43	27	27	75.6	45	30.6	7.9	2	4.9	101	377	5.68	3.63	3.44	0.59	1.9	1.84	75.2	22.2117
115780371	1	36	0	103	27	20	77.8	47.7	30.1	16.7	2.8	4.8	83	338	4.75	5.14	2.34	1.2	2.74	1.725	61.5	20.6679
118310047	1	47	0	77	26	22	73.1	39.3	33.8	7.1	NA	4.2	67	356	7.61	4.59	2.83	0.88	2.45	1.75	73.5	24
105120161	1	40	0	65	26	22	73.3	47.5	25.8	11	1.8	4.2	92	452	4.87	4.97	1.4	1.08	2.88	1.74	69	22.7903
104956102	1	48	0	42	26	30	69.8	45.2	24.6	NA	NA	4.5	84	253	4.65	4.76	1.15	1.44	2.3	1.7	70.4	24.3599
117450087	1	53	1	30	26	21	NA	NA	NA	22.8	2	7.1	85	262	4.35	5.45	2.16	1.04	2.92	1.675	68.9	24.5578
112583135	0	31	0	15	26	18	77.5	50.3	27.2	NA	NA	3.5	70	231	5.1	3.53	0.48	1.9	1.25	1.72	60	20.2812
105400515	1	48	0	68	25	27	76	47.9	28.1	17.4	2.2	4.7	92	464	5.07	5.06	2.87	1.37	2.48	1.62	60.9	23.2053
116720298	0	42	1	29	25	30	84.7	45	39.7	10.9	NA	3.66	73	488	5.73	4.63	1.08	1.28	2.61	1.59	58.8	23.2586
107591896	0	47	0	20	25	25	85.7	42.4	43.3	6.4	1.2	3	70	226	4.72	3.71	0.94	1.07	1.94	1.585	49	19.5046
100170158	0	45	0	17	25	28	77.3	41.1	36.2	20.4	3.4	2.76	69	138	4.8	4.64	0.88	1.66	2.17	1.715	60.5	20.5697
123050001	1	60	0	55	24	25	71.9	39.4	32.5	NA	NA	3.7	59	388	4.82	6.62	1.1	2.21	3.03	1.655	55.3	20.1897
109620354	1	53	1	36	24	22	75.3	43	32.3	15.2	2.2	5.5	82	391	5.37	5.13	2.4	1.11	2.57	1.785	75	23.5388
20104409	1	35	0	25	24	23	67	43.5	23.5	5.4	1.2	4	88	403	5.05	4.08	4.2	0.8	2.12	1.685	67.4	23.7389
122050166	1	28	1	25	24	21	69.6	44.8	24.8	NA	NA	3.85	113	358	5.26	4.95	1.67	1.44	2.65	1.765	68.9	22.1172
112960062	1	37	0	33	23	22	71	43.9	27.1	13.6	1.5	2.6	85	403	5.1	4.36	1.29	1.21	2.3	1.7	68.5	23.7024
119880011	1	24	0	24	23	32	80.4	50.5	29.9	20.3	NA	5.8	108	351	4.38	5.04	0.66	1.8	2.92	1.68	63	22.3214
100194075	0	36	1	18	23	26	NA	NA	NA	17.8	2.3	4.27	74.7	210	4.99	3.95	0.87	1.76	1.72	1.625	51.8	19.6166
1105371	1	30	0	34	22	20	68	47.4	20.6	5.4	1.6	4.6	77	301	4.36	4.21	0.96	1.27	2.12	1.65	56	20.5693
101531008	1	87	0	67	21	29	72.7	38.2	34.5	11.1	2	5.7	127	379	5.6	4.9	0.66	2.82	1.35	1.6	44.5	17.3828
109910688	0	33	0	16	21	22	78.6	46.8	31.8	12.4	2.7	4.17	56	186	4.86	4.64	0.65	1.25	2.46	1.67	51.2	18.3585
116080770	1	50	0	39	20	20	NA	NA	NA	19.6	3	5.48	101	328	4.93	4.75	1.09	1.52	2.47	1.69	64.5	22.5832
101810429	1	35	1	17	20	24	71.2	43.7	27.5	8.9	1.8	4.1	90	250	4.97	5.57	1.12	1.4	2.97	1.69	59.9	20.9727
105162191	0	43	0	17	20	21	75.9	42.7	33.2	10.5	1.9	3.35	62	167	4.71	4.86	0.76	1.6	2.66	1.565	49	20.0063
1204379	1	41	0	48	19	19	81	48.1	32.9	17.7	NA	5.4	88	273	4.88	4.97	0.86	1.8	2.46	1.745	69	22.6599
20103377	0	32	0	40	19	29	72	44.8	27.2	13.1	1.6	3.8	69	202	3.79	3.76	1.25	1.24	1.97	1.53	42.5	18.1554
100081966	1	33	0	27	19	19	77.5	48.7	28.8	11.6	3	4.9	89	405	4.89	4.95	1.47	1	2.68	1.67	67	24.0238
106170413	1	39	0	27	19	17	69.8	45.5	24.3	13.3	NA	5.5	83	302	4.9	5.21	1.99	1.21	2.34	1.685	66.1	23.281
114090625	1	30	0	24	19	20	74	49.2	24.8	21.2	2.8	3.6	90	260	4.92	3.54	1.29	1.1	2.15	1.76	70.6	22.7918
105162910	1	30	0	23	19	17	72.9	45.4	27.5	12.9	2.4	4.91	92	433	4.63	3.56	2.29	0.94	1.67	1.665	56.5	20.3807
122912734	1	75	0	21	19	22	67.6	42.1	25.5	11.2	2.4	6.6	108	296	5.38	4.23	1.04	1.48	2.01	1.7	54.4	18.8235
101531020	1	88	0	20	19	23	69.6	42.7	26.9	11.7	2.3	4.6	83	253	6.96	3.55	0.76	1.48	1.52	1.66	57.5	20.8666
110440548	1	27	0	20	19	19	76	45.5	30.5	9.1	1.7	4.8	83	376	5.17	3.26	0.91	1.09	1.55	1.77	62.5	19.9496
1205345	1	34	0	38	18	20	76.9	45.5	31.4	8.4	NA	4.8	83	266	4.92	4.94	2.99	1.14	2.27	1.76	73	23.5666
1105444	0	25	0	38	18	18	NA	NA	NA	23.2	5.5	2.61	74	228	4.2	3.5	0.89	1.4	1.75	1.615	44.7	17.1381
116082489	1	43	0	32	18	21	69.7	43.6	26.1	NA	NA	5.1	96	403	4.95	4.01	0.68	1.32	2.12	1.745	62	20.3611
117450009	1	30	0	20	18	20	NA	NA	NA	5.7	0.6	4.9	90	183	5.53	3.59	1.59	1	1.91	1.745	59.5	19.5401
101510109	0	28	0	20	18	20	NA	NA	NA	7.7	1.5	4.6	60	211	4.97	6.05	0.69	2.25	2.8	1.6	45.1	17.6172
110940189	1	65	0	33	17	21	79.5	48.5	31	NA	NA	3.71	82	309	6.03	5.54	1.49	1.77	2.99	1.73	62.4	20.8493
108370074	1	44	0	28	17	21	72.6	45	27.6	15.9	NA	4	74	260	4.87	4.67	1.28	1.58	2.22	1.735	69	22.9219
101681181	1	34	0	26	17	21	73	44.1	28.9	14.6	2.3	4.7	92	463	5.27	2.88	1.02	0.82	1.6	1.765	67.2	21.5715
103870359	1	40	0	26	17	21	75.6	47.3	28.3	20.8	NA	4.6	94	311	5.39	4.78	0.99	1.72	2.43	1.67	56.6	20.2947
113910039	1	32	0	22	17	20	79.8	49.9	29.9	NA	NA	3.78	96	484	5.31	5.09	1.41	1.51	2.63	1.655	57.5	20.9929
109910960	1	33	1	15	17	21	71.8	44.6	27.2	NA	NA	4.2	97	392	5.1	5.18	1.48	1.41	2.62	1.75	73.9	24.1306
1101025	1	13	0	12	17	25	NA	NA	NA	8.4	1.9	5.06	85	258	5.3	4.19	0.41	1.4	1.99	1.465	39.1	18.218
121730048	1	39	0	45	16	20	79.5	48.7	30.8	NA	NA	6.1	79	495	5.42	5.76	2.67	1.68	2.77	1.685	66.6	23.4571
119880102	1	36	0	23	16	20	70	43.4	26.6	12.3	NA	4.1	96	302	5.46	4.59	0.99	1.63	2.14	1.7	64.5	22.3183
113750205	1	33	0	23	16	23	83.2	49.4	33.8	14.8	2.4	3.8	96	277	5.34	5.44	3.13	1.42	2.41	1.59	48.6	19.2239
119880021	1	28	0	22	16	21	70.3	43.8	26.5	7.8	NA	5.5	81	345	4.77	4.5	1.07	1.78	2.11	1.69	54.5	19.082
106122705	1	25	0	16	16	14	77.5	48.7	28.8	16.8	5.5	5.2	95	319	5.24	4.69	0.51	1.4	2.46	1.705	59	20.2957
1105370	0	27	0	13	16	18	69	40.2	28.8	6.8	0.9	3.1	57	233	4.29	3.35	0.94	1.19	1.51	1.55	46	19.1467
112582461	0	35	0	12	16	22	68.3	40.3	28	11.4	2.5	4.6	56	152	4.77	4.95	0.79	1.9	2.4	1.58	54.3	21.7513
1105878	1	44	0	34	15	19	69	45.4	23.6	12.1	1	4.3	87	398	4.29	5.49	2.25	1.43	2.66	1.71	57	19.4932
1106790	1	72	0	30	15	22	NA	NA	NA	7.3	1.2	5.5	88	369	5.16	5.41	1.05	1.56	2.73	1.6	46.5	18.1641
107760167	1	60	0	25	15	18	75.3	44.4	30.9	NA	NA	4.85	102	342	5.48	5.24	1.36	1.28	2.77	1.66	59.7	21.665
104621252	0	35	0	20	15	19	75.8	44	31.8	13.1	2.5	2.6	62	208	5.06	4.66	0.71	1.42	2.52	1.67	59.7	21.4063
100415285	0	46	0	19	15	22	77.5	45.3	32.2	11.8	1.9	4.8	75	236	5.39	4.9	0.9	1.52	2.4	1.62	61.5	23.4339
117180043	0	33	0	17	15	17	71	38.7	32.3	9.8	1.6	4.1	55	175	4.64	5.43	0.99	2.19	2.57	1.57	54.4	22.0699
20105832	1	29	0	16	15	20	NA	NA	NA	10.5	1.6	3.68	88.2	305	5.43	4.6	0.89	1.37	2.64	1.755	62.9	20.4219
105632371	0	34	0	12	15	19	74	46.9	27.1	9.6	1.3	3.6	77	250	4.56	4.08	0.71	1.83	2.11	1.545	50	20.9466
1103873	1	58	0	31	14	20	74	43.9	30.1	14.6	1.4	6	95	485	4.82	5.08	1.8	1.18	2.23	1.69	70	24.5089
1105637	0	42	0	29	14	18	74	42.9	31.1	8.8	2	5	70	207	4.76	6.14	1.07	2.21	2.78	1.535	52	22.0692
108300436	1	37	0	23	14	19	77	46.3	30.7	9.1	2.2	4.4	102	399	5.03	3.37	1.42	1.05	1.79	1.675	62.5	22.2767
110592986	1	26	0	22	14	17	74	46.8	27.2	12.5	1.9	3.83	84.3	353	4.57	3.87	1.15	1.41	2.05	1.8	64.9	20.0309
114090510	1	29	0	21	14	17	80	50.5	29.5	7.6	1.2	7.2	78	232	5.33	4.48	1.18	1.34	2.69	1.66	54.9	19.9231
106240968	0	48	1	20	14	21	69.2	40.2	29	6	1	2.82	65.1	197	5.4	4.4	1.62	1.91	1.78	1.53	54	23.068
102720215	1	22	0	20	14	19	83	47.9	35.1	13.7	NA	5.1	102	256	4.74	4.56	1.22	1.27	2.46	1.66	55.5	20.1408
1104807	1	47	0	16	14	21	69	44.3	24.7	16.5	1.6	8.9	104	220	4.66	4.97	1.55	1.64	1.94	1.77	72.5	23.1415
1106292	0	61	0	15	14	24	NA	NA	NA	16.8	1.4	4.1	106	185	5.13	4.53	1.6	1.15	2.36	1.525	52.5	22.5746
103070288	1	27	0	14	14	17	76.3	48.3	28	23.4	3.4	3.79	95	314	4.94	4.32	1.48	1.23	2.26	1.71	58.3	19.9378
104780096	0	30	0	44	139	111	77	41.8	35.2	6.9	0.8	2.7	79	284	3.88	4.71	1.1	1.34	2.39	1.65	52.5	19.2837
120780037	0	33	0	23	13	20	80.1	46	34.1	11	NA	5.4	88	215	5.03	3.79	0.64	1.65	1.54	1.62	52.3	19.9284
111650302	0	54	0	19	13	19	89.6	50.8	38.8	8.9	1.6	3.9	60	152	5.83	3.06	1.41	1.03	1.38	1.56	52.6	21.6141
102125174	1	27	0	14	13	16	76	50.3	25.7	9.3	1.6	5.35	88.9	319	5.31	3.25	1.69	1.42	1.01	1.77	67.5	21.5455
112250168	1	29	0	14	13	16	71.2	44.6	26.6	12.5	1.4	4.48	87.9	330	4.91	3.73	0.97	1.2	2.03	1.71	58.5	20.0062
106620414	0	43	0	13	13	22	70.2	45	25.2	10.7	2.1	3.88	65	188	4.96	4.95	0.46	1.24	2.8	1.615	56.6	21.7006
115540204	0	46	0	13	13	14	NA	NA	NA	5.4	1.4	3.32	58	194	4.78	4.27	0.83	1.58	2.18	1.595	55	21.6193
1101024	0	14	0	9	12	21	NA	NA	NA	13	1.3	3.52	57	289	5	5.81	1.24	1.45	3.08	1.56	40.2	16.5187
124520032	1	27	1	22	12	18	72.7	44.5	28.2	NA	NA	3.7	72	505	5.18	3.73	2.37	0.74	2	1.695	65.5	22.7983
111650240	0	53	0	20	12	20	92	48.9	43.1	11.2	3.9	3.5	61	213	5.86	3.23	0.75	1.14	1.57	1.56	54.4	22.3537
105113935	1	40	0	16	12	19	NA	NA	NA	9.8	1.6	3.73	81.2	245	5	3.54	1	1.6	1.38	1.745	69.7	22.8898
116950737	0	81	0	16	12	20	77	43.9	33.1	7.9	1	5.3	89	318	5.78	5.49	1.85	1.5	2.77	1.455	45	21.2562
100391164	1	47	0	15	12	18	71.9	44.3	27.6	18.4	5.6	5	90	328	4.62	4.81	0.55	1.49	2.79	1.81	79.6	24.2972
107000114	0	49	0	15	12	19	80	43.8	36.2	NA	NA	3.19	68	243	5.62	4.96	0.8	1.75	2.65	1.585	45.9	18.2707
100308086	0	27	0	14	12	18	78	49.5	28.5	9.9	1.1	3.3	71	269	4.61	4.73	1.1	1.5	2.68	1.59	44.5	17.6022
107100203	0	30	0	13	12	15	73	44.3	28.7	12.1	2.2	2.9	63	176	4.94	4.08	0.94	0.99	2.5	1.69	56.8	19.8873
113550112	0	29	0	12	12	17	71	50.4	20.6	6.3	0.8	2.6	68	106	5.22	2.76	0.56	2.08	0.56	1.615	46.3	17.7515
1103666	0	38	0	11	12	16	NA	NA	NA	5.9	1.5	3.79	66	204	4.92	4.35	1.01	1.59	1.88	1.555	54.5	22.5391
117510407	0	41	0	10	12	16	72.8	40.1	32.7	10.4	1.9	3.12	60	197	3.66	5	1.11	1.45	2.77	1.54	48.2	20.3238
107970430	1	31	0	24	11	19	69.1	44.6	24.5	NA	NA	7.95	88	269	5.14	5.13	1.97	1.1	3.04	1.72	56.5	19.0982
105114307	1	41	0	20	11	19	68.4	44.2	24.2	10	2.2	2.87	77	249	5.06	3.58	0.91	1.62	1.52	1.73	71.7	23.9567
101880320	0	34	0	18	11	14	75	48.8	26.2	10.2	1.6	4.6	87	298	4.79	4.46	1.14	1.44	2.62	1.535	55	23.3424
109910523	0	24	0	18	11	21	78	47.6	30.4	10.7	1.7	4.9	78	267	4.68	3.31	0.88	1.79	1.25	1.565	41.6	16.985
116080096	1	29	0	17	11	18	NA	NA	NA	26.3	2.5	4.1	83	486	4.72	5	1.39	1.51	2.69	1.745	67.2	22.0688
1301909	1	25	0	17	11	20	75.2	42.1	33.1	NA	NA	4.07	94	278	5.03	3.94	0.62	1.38	2.34	1.69	61.1	21.3928
117730265	0	25	0	17	11	18	NA	NA	NA	10.2	1.3	3.48	73	240	4.87	4.34	1.01	1.29	2.14	1.63	45.6	17.1629
102674145	0	46	0	14	11	23	85	48.3	36.7	9.4	2.4	4.2	71	225	4.78	5.26	0.73	2.52	2.2	1.59	45.2	17.879
111661497	0	29	0	12	11	17	72.5	47.7	24.8	9.9	2.3	3.25	85	204	4.84	4.88	0.82	1.91	2.55	1.575	50	20.1562
20103121	0	54	0	18	10	18	70.4	41.2	29.2	9.6	1.4	4.86	70.7	280	5.14	4.73	0.65	1.45	2.74	1.505	51.5	22.7371
104341315	0	28	0	17	10	17	70.2	43.1	27.1	6.2	1.2	3.36	63	198	5.45	4.16	0.77	1.24	2.18	1.625	52.1	19.7302
1106515	1	50	1	16	10	17	NA	NA	NA	19.6	1.9	4.4	109	337	4.42	5.6	1.68	1.25	2.78	1.73	69.5	23.2216
1107207	0	14	0	16	10	21	NA	NA	NA	13.5	2.8	3.54	58	309	4.72	3.82	0.72	1.89	1.48	1.57	47.7	19.3517
109121479	0	28	0	16	10	20	73	45.8	27.2	5.6	0.4	3.9	54	271	4.77	5.5	0.86	2.01	2.69	1.63	42.4	15.9584
119400015	0	37	0	15	10	20	78.3	47	31.3	5.6	0.9	5.22	59	183	4.59	5.05	0.82	2.06	2.36	1.605	55.7	21.6225
110598381	0	30	0	15	10	15	65.9	43.5	22.4	NA	NA	4.55	65	118	4.93	5.16	1.08	1.38	2.89	1.59	48.6	19.2239
112191601	0	45	0	15	10	19	73.5	41.4	32.1	9.5	1.9	3.52	55	199	3.97	4.91	0.97	1.77	2.62	1.52	39.4	17.0533
115266046	0	45	0	13	10	21	78.6	41.2	37.4	7.8	1.8	2.95	70	140	4.29	3.56	0.83	1.49	1.5	1.58	47	18.8271
105143564	0	42	0	12	10	18	66.4	41.4	25	18.8	3.5	2.9	74	255	4.95	5.44	0.8	2.21	2.39	1.555	51.3	21.2157
1105904	0	37	0	12	10	17	72	44.2	27.8	8.9	0.8	3.8	61	157	4.43	4.3	1.63	1.25	1.91	1.62	45	17.1468
119540020	0	41	0	11	10	16	74.7	45.2	29.5	9.9	2.4	3.76	69	153	4.3	4.43	0.7	1.83	2.15	1.55	48.4	20.1457
101550202	0	26	0	11	10	18	68.9	43.4	25.5	15.8	1.7	3.47	66.2	211	4.14	5.27	0.64	1.71	2.68	1.57	48	19.4734
116082993	0	36	1	NA	NA	NA	71.7	41.5	30.2	NA	NA	3.45	64	216	5.11	4.31	1.24	1.2	2.42	1.66	68	24.677
118310181	0	28	0	NA	NA	NA	81.2	47.4	33.8	NA	NA	4.1	62	246	4.71	4.28	1.46	1.04	2.35	1.68	64.9	22.9946
101531222	0	84	0	NA	NA	NA	74.6	45.4	29.2	13.3	2.2	9.5	78	295	5.3	5.97	0.96	2.06	2.98	1.44	47.5	22.907
106080300	0	56	0	NA	NA	NA	74.4	48.1	26.3	14	3.9	5.4	71	274	5.16	5.24	1.21	1.53	2.83	1.7	65.3	22.5952
103720436	0	27	0	NA	NA	NA	81.1	46.9	34.2	8.7	2	4.8	75	377	4.64	5.88	0.85	1.72	2.94	1.59	55.3	21.8741
104959116	0	36	0	NA	NA	NA	59	31.9	27.1	NA	NA	1.79	52	205	4.48	5.32	1.82	1.97	2.53	1.55	52.3	21.769
122050254	0	30	0	NA	NA	NA	86.2	47.9	38.3	NA	NA	3	65	232	4.6	3.5	1.58	1.23	1.66	1.6	55.3	21.6016
104342368	0	45	0	NA	NA	NA	73.3	44.3	29	12.4	2.4	5.9	63	255	4.65	4.88	0.67	1.73	2.57	1.67	57.9	20.7609
118450564	0	53	0	NA	NA	NA	79.2	44.8	34.4	NA	NA	5	71	187	5.92	4.66	0.75	1.78	2.32	1.635	54.6	20.4248
120570407	0	34	0	NA	NA	NA	76	45.9	30.1	NA	NA	4.7	51	227	4.35	4.76	1.1	1.23	2.56	1.66	56.1	20.3585
101880838	0	25	1	NA	NA	NA	71.9	48.4	23.5	14.1	4.3	3.3	84	264	5.27	3.41	0.68	1.52	1.71	1.62	50.8	19.3568
105634813	0	29	0	NA	NA	NA	72.8	42.4	30.4	NA	NA	4	82	188	5.08	4.82	0.86	1.82	2	1.62	50.3	19.1663
107000125	0	50	0	NA	NA	NA	75.8	43	32.8	NA	NA	3.5	67	311	4.95	4.82	1.14	1.58	2.92	1.575	47.1	18.9871
111650429	0	59	0	NA	NA	NA	75.8	47	28.8	5.9	1.5	4.1	53	209	4.8	5.29	1.11	1.71	2.46	1.56	45.9	18.8609
123990276	0	35	0	NA	NA	NA	75	49.8	25.2	NA	NA	4.6	57	270	5.27	4.24	0.92	1.54	1.91	1.6	47.7	18.6328
101880697	0	28	0	NA	NA	NA	77.4	48.9	28.5	12.1	2.2	3.8	70	174	5.1	3.85	0.86	1.41	1.99	1.6	44.9	17.5391
101880799	0	29	0	NA	NA	NA	77.4	47.8	29.6	11.6	3.2	4.7	84	237	4.91	3.95	0.76	1.3	1.97	1.615	44.9	17.2148
124310031	1	37	0	38	82	36	71.6	46.4	25.2	17.4	5.8	3.1	65	410	5.92	5.81	1.2	1.37	2.69	1.78	71	22.4088
120460111	1	31	0	19	24	25	72.5	43.6	28.9	NA	NA	6.4	69	236	4.49	4.97	0.71	1.32	2.22	1.77	55	17.5556
122380035	1	34	0	36	23	23	72.6	46.5	26.1	NA	NA	3.8	83	300	4.92	3.95	1.76	1.03	1.86	1.72	67.8	22.9178
1411130503	1	79	0	27	16	26	79.5	45.5	34	19	5.8	5.9	58	230	6.17	5.53	0.77	1.15	2.7	1.56	55.6	22.8468
1410270058	1	51	1	126	15	43	76.9	45.9	31	7.4	2.1	5.1	72	406	4.96	5.4	5.86	1.35	2.4	1.835	76.1	22.6002
1411260385	0	64	0	NA	NA	NA	77.2	46.4	30.8	5.7	0.7	5.2	67	297	6.26	5.85	5.2	0.86	2.93	1.57	50.8	20.6094
104495332	0	52	0	NA	NA	NA	74.4	40.1	34.3	NA	NA	3.6	45	223	4.98	5.29	1.47	1.1	2.68	1.555	45.5	18.817
102674016	0	29	0	17	92	46	67	39.2	27.8	15.4	3.4	2.34	60	162	5.23	3.6	0.55	1.63	1.77	1.64	58.5	21.7504
104860483	0	52	0	9	9	17	66.2	41.5	24.7	10	1.7	6.55	66.4	178	4.71	4.28	0.65	1.37	2.36	1.575	52.8	21.285
103941258	0	28	0	9	9	18	NA	NA	NA	7.1	2.3	3.4	59	140	4.89	3.46	0.63	1.08	1.79	1.585	53.2	21.1764
112210330	0	23	0	9	9	17	69	46.7	22.3	6.7	1.3	2.9	61	195	4.43	4.51	0.45	1.94	2.24	1.63	52.6	19.7975
110390080	0	26	0	9	9	17	73.4	43.4	30	11.2	1.9	3.41	63	233	5.31	4.5	0.77	1.49	2.58	1.65	52.3	19.2103
107920222	0	25	0	9	9	24	72.5	40.1	32.4	NA	NA	3.01	77	294	4.48	4.3	0.65	1.75	2.17	1.605	48.3	18.7498
115650006	0	33	0	8	9	15	66	42.9	23.1	8.1	1.4	4.7	64	246	4.59	4.45	0.49	1.55	2.51	1.605	54.2	21.0402
110681178	0	30	0	8	9	19	74.1	44	30.1	11.8	2	6.5	65	172	5.07	3.91	0.68	1.83	1.64	1.67	56.2	20.1513
104570953	0	42	0	7	9	17	71.2	41.6	29.6	9.2	1.4	3.63	73.2	262	5.3	5.24	0.99	1.73	2.88	1.56	46.4	19.0664
104330094	0	41	0	7	9	16	73	46.3	26.7	11.8	1.7	4.13	63.9	228	4.5	3.42	0.42	1.75	1.47	1.605	48.2	18.711
106790635	0	29	0	6	9	16	68.2	43.9	24.3	6.6	0.8	3.45	63.9	249	4.68	3.43	0.48	1.36	1.58	1.635	52	19.4522
124430122	1	32	0	57	9	18	80	46.2	33.8	NA	NA	5.2	106	322	4.35	4.76	0.99	1.18	2.65	1.725	65.5	22.0122
102126117	0	47	0	5	9	19	70	44.1	25.9	8.6	1.7	2.8	71	239	4.75	4.68	1.2	1.4	2.79	1.58	50	20.0288
1411270147	1	35	0	42	9	19	67.4	43.2	24.2	NA	NA	4.4	82	349	5.09	4.97	0.91	1.49	2.22	1.77	67.3	21.4817
118650690	1	53	0	36	9	20	82.2	51	31.2	NA	NA	4.7	87	334	5.09	5.39	1.55	1.41	2.66	1.609	48	18.5408
111611379	0	27	0	27	9	19	70.2	40.3	29.9	NA	NA	3.28	71	186	4.87	4.85	0.71	1.74	2.67	1.525	54.3	23.3486
101410493	0	30	0	26	9	18	NA	NA	NA	10.2	2.1	4.01	61	162	4.97	3.42	0.53	1.72	1.19	1.64	46.1	17.1401
103863946	1	39	0	24	9	16	70.8	46.2	24.6	NA	NA	6.5	106	463	5	4.53	1.39	1.04	2.17	1.72	72	24.3375
114590147	1	37	0	24	9	16	70.7	44.4	26.3	NA	NA	7.1	102	383	4.4	4.68	0.85	1.56	2.83	1.64	46.4	17.2516
113440274	0	33	0	23	9	16	71.7	41.8	29.9	NA	NA	3.6	63	242	5.06	3.86	1.25	1.62	1.59	1.54	57.3	24.1609
117540117	0	30	0	22	9	16	NA	NA	NA	18.1	2.4	3.3	64	230	5	4.05	0.76	1.56	1.77	1.665	58.1	20.9579
106482134	0	38	0	22	9	19	74.6	45.6	29	NA	NA	3.4	72	174	5.2	5.31	2.16	1.71	2.65	1.555	43.4	17.9485
105114669	0	44	0	21	9	17	76.5	43.4	33.1	7.3	1.3	3.9	67	147	4.49	4.92	0.66	1.85	2.57	1.54	46	19.3962
106170323	1	24	0	20	9	16	81.7	40.9	40.8	8.6	NA	3.49	95	259	5.05	3.67	1.03	1.12	2.07	1.795	68.3	21.1978
104600268	0	32	0	19	9	18	74.4	45.7	28.7	10.4	1.7	3.04	66	263	4.81	4.39	1.42	1.46	1.84	1.57	44.7	18.1346
117300034	0	25	0	19	9	20	84	52.1	31.9	10.4	1.1	3.5	70	343	4.45	4.47	0.99	1.4	2.22	1.54	40	16.8663
105380355	0	41	0	18	9	15	73.4	40.4	33	6.4	1.4	7.4	66	192	5.38	4.39	0.59	1.45	2.38	1.62	56.1	21.3763
106170583	0	47	0	18	9	15	73.4	42.9	30.5	9.2	NA	3.8	72	305	4.59	5.34	2.07	1.43	2.57	1.625	53.6	20.2982
1204418	0	45	0	18	9	17	72.1	39.7	32.4	6.3	NA	4.8	73	170	5.07	5.28	1.1	1.6	2.71	1.66	54.5	19.7779
111310383	0	39	0	18	9	15	71.4	42.7	28.7	18.4	NA	4.3	66	182	4.98	3.51	0.87	1.54	1.35	1.63	52.4	19.7222
111611372	0	25	0	18	9	16	71.3	43.6	27.7	NA	NA	2.8	69	207	4.81	3.48	0.71	1.54	1.51	1.585	48.6	19.3454
1409290001	1	27	0	17	9	18	74.6	45.3	29.3	NA	NA	5.1	78	465	5.47	5.3	1.68	0.97	2.85	1.78	68.2	21.5251
117850233	0	23	0	17	9	17	NA	NA	NA	6.9	2.6	2.7	74	237	5.19	3.57	0.78	1.72	1.23	1.66	56	20.3223
103941947	1	32	0	17	9	18	74.9	46.4	28.5	NA	NA	6.3	93	173	4.97	3.81	0.65	1.46	1.84	1.74	59.9	19.7846
109170708	0	33	0	17	9	17	61.8	39.8	22	NA	NA	3.96	65	349	5.21	3.73	1.09	1.38	1.78	1.55	47.1	19.6046
106693032	0	33	0	17	9	15	NA	NA	NA	6.7	0.6	4.7	78	245	5.16	5.59	0.8	1.88	2.8	1.615	48.3	18.5183
100390860	0	35	0	17	9	16	69.6	46.5	23.1	12.1	2.1	4.03	59	179	5.09	4.59	0.91	1.73	2.04	1.575	45.7	18.4228
106510193	0	38	0	17	9	21	77.5	46.9	30.6	NA	NA	2.5	56	171	4.65	3.87	0.77	1.48	1.92	1.545	43.6	18.2654
118400384	0	24	0	17	9	20	78.8	48.2	30.6	NA	NA	6.1	61	199	4.47	4.14	0.48	1.83	1.92	1.66	46.8	16.9836
119980109	0	30	0	17	9	19	76.6	43	33.6	5.3	NA	5.03	47	208	4.31	3.65	0.76	1.5	2	1.53	37	15.8059
115340093	0	37	0	16	9	15	68.2	40.9	27.3	14.2	1.7	3.28	67.6	327	6.16	4.4	0.87	1.4	2.47	1.64	64	23.7954
111080362	0	29	0	16	9	17	65.1	39.4	25.7	NA	NA	5.27	50	131	5	5.22	0.59	1.96	2.87	1.54	51.6	21.7575
117070022	0	24	0	16	9	16	NA	NA	NA	9	1.6	2.14	70	200	4.81	4.63	0.71	1.55	2.19	1.61	50.6	19.5209
104341252	0	32	0	16	9	17	73.7	47.2	26.5	8	1.2	3.93	72	343	5.07	4.37	1.24	1.45	2.11	1.54	43.2	18.2156
107810645	0	28	0	16	9	18	76.8	46.4	30.4	NA	NA	6.32	63	211	4.43	4.48	0.78	1.84	2.09	1.585	44.6	17.7532
1110040	0	35	0	15	9	16	NA	NA	NA	12.7	2.4	4.49	48	196	4.64	5.03	1.22	1.47	2.76	1.545	52.5	21.9939
111140559	0	27	0	15	9	14	78.8	42.5	36.3	24.8	NA	2.6	68	258	4.78	4.87	1.61	1.51	2.56	1.61	56.2	21.6813
104100534	0	33	0	15	9	15	73	45	28	13.5	1.7	4.2	84	242	5	4.34	0.81	1.71	2.45	1.585	52.3	20.8182
104571207	0	34	0	15	9	17	69.1	44.3	24.8	4.8	1.5	4.92	69	162	4.9	2.89	0.7	1.29	1.26	1.64	55.4	20.5979
114490034	0	36	0	15	9	16	71	42.8	28.2	19.7	1.9	4.7	80	222	4.9	4.95	0.5	1.72	2.65	1.605	53	20.5743
110595210	0	24	0	15	9	17	NA	NA	NA	9.1	1.4	3.58	60	306	5.01	4.41	0.86	1.68	2.1	1.65	52.8	19.3939
104380155	0	30	0	15	9	24	NA	NA	NA	12	2.1	2.8	67.8	298	4.45	5.1	0.71	1.77	2.85	1.595	49.1	19.3001
1106845	0	31	0	15	9	17	NA	NA	NA	11.9	1.7	2.18	57	154	4.83	3.92	1.04	1.33	1.93	1.66	53	19.2336
104310369	0	27	0	15	9	19	75.6	44.4	31.2	12.4	2.5	4.76	71	264	4.52	4.37	0.76	1.85	2.17	1.58	47.6	19.0675
103862927	0	35	0	15	9	14	NA	NA	NA	9.8	1.3	3.8	69	140	5.14	5.28	0.54	1.65	2.68	1.625	47.7	18.0639
1201638	0	30	0	15	9	15	74.2	48.9	25.3	16.7	3.4	3.49	68	190	5.02	3.7	0.88	1.56	1.72	1.58	45	18.026
111220080	0	42	0	15	9	13	75.2	42.5	32.7	11	1.8	4.98	60	196	5.11	4.38	0.6	1.51	2.2	1.585	45	17.9124
112250404	0	30	0	15	9	18	82	45.2	36.8	19.2	3.1	3.2	60	211	5.17	4.51	0.78	1.7	2.04	1.615	46.6	17.8666
110680638	0	39	0	15	9	22	70.7	44.8	25.9	9.7	2.1	3.57	59	128	4.92	4.19	0.66	1.86	1.65	1.56	38.2	15.6969
108820383	1	51	0	14	9	15	76.1	42.5	33.6	6.5	1.7	4.9	104	359	5.17	5.14	1.53	1.38	2.74	1.68	60.6	21.4711
1104441	0	27	0	14	9	15	NA	NA	NA	11.5	1.9	5.9	67	200	4.73	3.49	1.24	1.34	1.54	1.565	51.5	21.0271
105240265	0	33	0	14	9	22	76.5	39.8	36.7	17.6	3	2.9	80	212	4.19	3.99	0.77	1.44	1.9	1.585	51.8	20.6192
107560118	0	35	0	14	9	13	NA	NA	NA	9.2	1.9	2.77	51	178	5.35	4.18	0.9	1.16	2.34	1.59	51.4	20.3315
112600204	0	27	0	14	9	12	73.4	43.7	29.7	17.9	2.4	2.72	62.5	221	5.16	4.04	0.7	1.16	2.47	1.525	46.5	19.9946
109121967	0	31	0	14	9	16	71.4	43.8	27.6	12.3	NA	2.5	74	207	5.02	4.1	1.31	1.31	1.92	1.605	51	19.7979
20103751	0	32	0	14	9	16	73.4	43.4	30	11.5	1.8	3.07	78.5	217	4.78	3.83	0.91	1.69	1.83	1.58	44.7	17.9058
100081413	0	31	0	13	9	17	73.5	43.1	30.4	7.1	1.5	3.33	59	188	5.11	3.44	0.51	1.44	1.58	1.725	64.3	21.6089
117830051	0	42	0	13	9	15	NA	NA	NA	9.1	2.4	1.3	54	165	5.35	2.89	0.94	1.04	1.32	1.58	52.5	21.0303
110597487	0	44	0	13	9	19	73.5	42.8	30.7	16.4	NA	4.67	70	262	4.78	5.24	1.67	1.9	2.31	1.675	58.3	20.7797
117500121	0	23	0	13	9	16	NA	NA	NA	11.9	1.7	3.4	83	192	4.36	3.61	0.59	1.59	1.39	1.69	59.3	20.7626
110593659	0	24	0	13	9	17	81.5	49.9	31.6	11	1.6	3.33	63.9	140	5.01	4.82	0.45	1.59	2.69	1.52	45.9	19.8667
104492577	0	39	0	13	9	22	68	41.4	26.6	8.2	0.5	2.5	61	124	4.98	4	0.79	1.68	2.06	1.62	48.5	18.4804
108834097	0	26	0	13	9	15	72.5	48.1	24.4	7.3	1.5	4.94	70	188	4.74	3.56	0.84	1.37	1.65	1.555	42.8	17.7004
117250186	0	29	0	13	9	15	79.4	47.3	32.1	NA	NA	3.9	63	238	4.97	5.19	0.75	2.33	2	1.63	46	17.3134
101550524	0	24	0	13	9	22	70	43.2	26.8	10.1	0.9	2.97	54	237	3.98	4.53	1.17	1.64	2.09	1.51	39.1	17.1484
104720874	0	32	0	12	9	15	76	45.6	30.4	16.1	2	3.2	69	182	4.74	4.58	0.35	2.19	1.56	1.6	53.4	20.8594
113550079	0	28	0	12	9	15	72	45	27	14.4	1.9	3.8	75	193	5.04	4.33	1.11	1.44	2.29	1.56	47.9	19.6828
114480040	0	30	0	12	9	17	NA	NA	NA	8.3	0.8	4.8	54	233	4.78	4.04	1.16	1.03	1.97	1.585	49.2	19.5842
116720240	0	31	0	12	9	17	70.1	44.5	25.6	9.9	NA	3.35	64	191	4.53	4.06	0.99	1.56	2.13	1.535	44.4	18.8437
109121413	0	35	0	12	9	13	71	44	27	11.3	1.3	3.8	60	202	4.65	3.63	0.55	1.38	1.72	1.565	45.7	18.659
115266649	0	43	0	12	9	13	70.3	44.8	25.5	7.2	1.8	3.73	75	239	5	3.59	0.92	1.21	2.03	1.655	50	18.2547
110594048	0	53	0	12	9	20	76.3	45.7	30.6	13.4	2.1	4.1	72.6	106	5.26	4.1	0.8	1.72	1.92	1.63	37.6	14.1518
100071318	0	27	0	11	9	15	64.7	41.5	23.2	16.7	3.2	3.7	74	130	4.26	4.51	0.74	1.96	1.78	1.535	52.9	22.4512
110596864	0	40	0	11	9	14	70.4	44.3	26.1	5.8	NA	3.3	56	252	5	5.19	0.66	1.85	2.75	1.57	52	21.0962
113760066	0	53	0	11	9	17	67.6	44.5	23.1	11.2	2.3	5.42	85	355	4.84	3.37	1.24	1.4	1.59	1.655	54.5	19.8976
114620027	0	40	0	11	9	14	72	39.9	32.1	9.4	1.1	6.17	70.9	160	5.35	3.04	0.69	1.31	1.24	1.615	51	19.5535
111790407	0	27	0	11	9	19	NA	NA	NA	9.3	1.3	5.84	67	182	4.99	4.32	1.09	1.45	1.99	1.535	45.6	19.353
114410063	0	28	0	11	9	18	NA	NA	NA	19.9	3.5	4.4	61	257	4.79	5.16	0.73	1.92	2.58	1.615	49.6	19.0168
105634005	0	36	0	11	9	22	77.8	46.7	31.1	12.4	NA	4.83	84	210	4.29	3.83	0.76	1.77	1.58	1.62	49	18.6709
115261113	0	31	0	11	9	16	73.1	44.4	28.7	11.9	1.5	3.32	80.4	192	4.74	4.65	0.62	1.78	2.23	1.635	48.5	18.1429
103863839	0	33	0	10	9	19	73.4	45	28.4	NA	NA	3.87	50	153	4.81	3.8	1.28	1.39	1.88	1.66	57.7	20.9392
103912876	0	30	0	10	9	17	70.7	41.8	28.9	10.9	NA	3.78	79	188	4.89	4.35	0.62	1.92	1.79	1.59	47.9	18.947
103912406	0	34	0	10	9	16	74	47.9	26.1	16.3	2.4	3.6	68	221	5.34	3.95	0.72	1.41	2.18	1.535	44.2	18.7588
105632282	0	31	0	10	9	15	74.9	46.1	28.8	13	1.5	3	76	240	5.04	5.47	1.04	1.89	2.57	1.655	49.1	17.9261
105143586	0	40	0	9	8	19	73.1	45	28.1	14.3	2.6	3.54	72	199	5	5.37	1.35	1.59	2.44	1.56	50.1	20.5868
102126090	0	37	0	9	8	15	72	43.2	28.8	12.3	2	3.9	67	224	4.69	4.2	0.67	2.06	1.7	1.55	48.9	20.3538
100131173	0	33	0	9	8	15	67.1	42.4	24.7	14.6	1.8	3.43	63.7	140	4.99	2.93	0.74	1.7	0.7	1.605	46.5	18.0511
108200231	1	51	0	82	8	18	67	44.5	22.5	11	1.4	4.6	90	268	7.53	3.39	1.93	0.86	1.02	1.685	63.6	22.4005
115320055	0	32	0	8	8	12	70.3	40.4	29.9	13.6	1.8	4.26	52.6	237	5.23	4.2	1.36	1.13	2.49	1.6	55.3	21.6016
110593788	0	35	0	8	8	14	64.5	40.6	23.9	15.8	2.3	3.47	67	210	4.67	4.38	0.77	1.45	2.27	1.6	45.3	17.6953
109860058	0	28	0	8	8	15	74.9	42.2	32.7	11	1.2	2.78	61.7	184	5.19	3.48	0.78	1.31	1.67	1.585	43	17.1163
115280055	0	23	0	7	8	17	NA	NA	NA	6.9	1	2.6	62	307	4.71	3.88	1.36	1.26	2.05	1.54	36.8	15.517
110597257	0	37	0	25	8	14	72.8	42.9	29.9	7.4	NA	3.2	74	251	5.04	3.35	0.7	1.75	1.33	1.645	57	21.0641
104890298	0	27	0	21	8	18	NA	NA	NA	5.5	1.5	2.76	72	208	4.56	4.67	0.98	1.74	2.28	1.56	47.6	19.5595
1203530	0	26	0	20	8	17	80	44.1	35.9	8.8	1.3	4.1	63	216	5.39	3.34	0.93	1.22	1.64	1.555	49	20.2645
117830047	0	30	0	20	8	18	NA	NA	NA	10.5	2.2	4.38	76	233	4.32	3.58	0.91	1.48	1.53	1.62	47.4	18.0613
120360009	0	24	0	20	8	20	77.2	47.5	29.7	11.6	NA	3.5	66	189	4.2	4.47	0.89	2.08	1.71	1.49	36.6	16.4857
100571363	0	23	0	19	8	17	74	43.4	30.6	15.2	2.2	3	66	177	4.47	3.96	0.85	1.42	1.81	1.61	52.4	20.2153
114320105	1	49	0	19	8	17	73	47.9	25.1	11.2	2.7	4.3	93	477	5.17	3.99	1.48	1.55	1.94	1.7	54.6	18.8927
115780600	0	24	0	18	8	19	78.1	42.6	35.5	NA	NA	3.4	71	207	4.5	4.86	0.76	1.61	2.43	1.58	49	19.6283
113850039	0	22	0	18	8	19	73	47.9	25.1	7.6	1.5	3.8	68	431	4.71	4.72	0.8	1.55	2.9	1.66	52.1	18.907
105634071	0	39	0	17	8	17	73.1	44.7	28.4	8.6	NA	3.7	61	149	5.09	4.36	0.7	1.62	1.95	1.57	52.6	21.3396
115160421	1	41	0	17	8	16	67.8	43.5	24.3	NA	NA	2.9	78	273	4.25	4.64	1.07	1.34	2.69	1.505	45.6	20.1322
120110655	0	32	0	17	8	13	67.9	40.1	27.8	9.9	NA	6.2	65	255	4.9	5.32	0.98	1.41	2.59	1.625	53	20.071
20103599	0	33	0	17	8	15	70.9	43.2	27.7	6.8	1.1	3.93	56.3	216	5.48	4.06	2.57	1.17	2.28	1.605	50.8	19.7203
115580111	0	31	0	17	8	17	82.4	46.9	35.5	NA	NA	3.6	68	350	5.16	4.32	0.81	1.88	1.78	1.6	50.2	19.6094
104600185	0	27	0	17	8	24	74.5	41.6	32.9	10.3	0.1	2.36	65	182	4.32	3.08	0.8	0.81	1.5	1.61	50.7	19.5594
110710139	0	24	0	17	8	20	70.5	46.3	24.2	NA	NA	2.8	86	423	3.9	2.77	0.66	1.6	0.78	1.59	47.5	18.7888
104890215	0	29	0	17	8	15	NA	NA	NA	13.5	1.6	2.9	67	332	5.06	4.92	0.99	1.54	2.38	1.625	48.8	18.4805
104400476	0	40	0	16	8	12	80.4	47.3	33.1	16.4	3.5	4.03	64	135	5.57	4.43	0.55	1.7	2.02	1.595	53.4	20.9904
106693081	0	23	0	16	8	13	NA	NA	NA	11.9	2.2	3.59	63	196	4.6	4.14	0.76	1.47	2.08	1.54	45.9	19.354
115160319	0	34	0	16	8	17	76	43.6	32.4	6.7	1.8	4.4	63	170	4.7	4.27	0.38	1.99	1.64	1.635	50.3	18.8162
110593814	0	36	0	16	8	17	76	45.8	30.2	15.3	2.3	3.64	65.3	163	4.89	4.24	0.61	1.56	2.32	1.575	46.3	18.6647
109330195	0	32	0	16	8	17	77.4	45.9	31.5	17.5	3.6	3.87	71	237	4.56	3.68	0.79	1.69	1.39	1.57	43.5	17.6478
105143210	0	46	0	15	8	17	63.1	40.5	22.6	9.7	1.9	2.31	74	249	5.16	4.04	0.71	1.43	2.21	1.57	52	21.0962
114880019	0	24	0	15	8	16	NA	NA	NA	9.9	2.1	4.9	83	235	4.72	3.52	0.61	1.08	1.93	1.605	51.4	19.9532
103941384	0	28	0	15	8	14	NA	NA	NA	17.1	3.5	3.16	71	192	4.94	3.8	0.57	1.45	1.71	1.655	54.2	19.7881
110593691	0	30	0	15	8	14	78	47.9	30.1	8.4	1.4	2.7	68	134	5.07	5.64	0.65	2.35	2.44	1.625	50.3	19.0485
110595193	0	26	0	15	8	14	NA	NA	NA	7	1.6	4.67	66	202	5.12	4.35	0.9	1.56	2.16	1.6	48.4	18.9062
100350060	0	35	0	15	8	17	68.8	45.4	23.4	22	3.8	4.71	57	235	4.66	4.17	0.53	1.76	2.16	1.485	41.4	18.7736
112980256	0	29	0	15	8	17	74.8	45.9	28.9	10.9	2.2	3.3	63	216	5.12	3.62	0.48	1.68	1.66	1.535	43.7	18.5466
101681685	0	27	0	15	8	14	NA	NA	NA	11.4	1.5	3.48	68	220	5.09	4.98	0.8	1.73	2.89	1.63	47.8	17.9909
103941752	0	24	0	15	8	13	74.5	37.6	36.9	8.5	NA	3.5	66	181	4.59	2.67	0.85	1.25	1.09	1.74	53.4	17.6377
112610021	0	27	0	15	8	14	73	42.5	30.5	10.1	1.2	4.5	78	231	5.13	3.27	0.59	1.29	1.75	1.65	47.5	17.4472
1205715	0	32	0	14	8	15	70.5	43.8	26.7	9.2	NA	2.14	71	230	4.91	4.11	0.67	1.19	2.14	1.505	47	20.7503
107591052	0	29	0	14	8	16	73	43.5	29.5	10.6	1.6	4.6	67	277	4.59	4.46	0.8	1.44	2.7	1.54	48.5	20.4503
115340318	0	29	0	14	8	15	65.7	41.1	24.6	NA	NA	2.77	61	177	4.74	3.93	1.23	1.43	1.7	1.595	50.2	19.7325
103912859	0	28	0	14	8	14	71.2	43	28.2	17.1	NA	3.4	75	178	4.97	3.72	0.66	1.15	2.15	1.665	53.5	19.2986
100198554	1	40	0	13	8	18	75.2	47.6	27.6	NA	NA	7.6	67	310	5.07	4.93	0.94	1.02	2.64	1.76	66.4	21.436
111310271	0	23	0	13	8	15	NA	NA	NA	9	1	3.1	79	303	4.72	3.99	0.68	1.35	1.79	1.565	50.8	20.7413
108850447	0	50	0	13	8	21	74.9	45.9	29	14.4	2.2	4.01	76	85	4.77	4.41	0.83	1.57	2.4	1.675	58	20.6728
110595350	0	29	0	13	8	14	NA	NA	NA	7.6	1.8	2.78	59	249	4.64	3.99	0.95	1.05	2.2	1.595	51.6	20.2828
1203682	0	27	0	13	8	14	69	44.8	24.2	2	0.4	2.82	82	204	4.63	3.82	0.87	1.21	2.35	1.71	56.3	19.2538
120990128	0	22	0	13	8	15	71.8	43.1	28.7	NA	NA	4.9	78	359	4.49	4.23	0.69	1.57	2.1	1.54	44.3	18.6794
103862899	0	29	0	13	8	16	NA	NA	NA	8.8	6.2	3.64	72	175	5.14	3.88	0.66	1.74	1.45	1.605	45.5	17.6629
103941859	0	23	0	13	8	18	72.6	43	29.6	4.8	NA	1.94	71	205	4.91	4.62	0.89	1.3	2.59	1.57	40.5	16.4307
115340308	0	29	0	12	8	18	76.3	43.4	32.9	NA	NA	3.5	68	304	4.61	5.44	0.85	2.04	2.43	1.605	55.1	21.3895
106661653	0	36	0	12	8	15	70.2	44.9	25.3	NA	NA	3.11	76	165	5.29	3.96	0.85	1.45	2.28	1.63	54.4	20.475
106660734	0	24	0	12	8	14	75	44.5	30.5	13.5	2	3	62	317	4.85	4.03	0.5	1.42	2.15	1.525	47.3	20.3386
1409766	1	38	0	12	8	17	73.9	44.9	29	NA	NA	5.2	106	251	4.66	4.64	1.19	1.5	2.6	1.662	54	19.5493
115980494	0	24	0	12	8	18	77	42	35	7.6	NA	2.43	60	283	4.73	3.68	0.93	1.3	1.86	1.625	51.1	19.3515
120890206	0	29	0	12	8	16	80.8	49.9	30.9	NA	NA	6.5	74	235	4.63	4.53	0.6	1.57	2.45	1.68	53.5	18.9555
111661316	0	25	0	12	8	17	NA	NA	NA	6	0.8	1.89	82	221	5.37	3.63	1.21	1.76	1.17	1.595	48.1	18.907
107950421	0	27	0	11	8	14	69	44.9	24.1	6.7	1.2	5.7	79	293	5.04	3.24	0.41	1.24	1.95	1.63	61	22.9591
101550471	0	27	0	11	8	15	71.1	45.8	25.3	11.5	2.2	2.87	61	178	4.9	3.38	1.24	1.39	1.64	1.595	53.5	21.0297
107810477	0	25	0	11	8	14	69.9	43.6	26.3	12.3	2.2	2.96	66	173	4.97	3.66	0.56	1.16	2.16	1.62	52.7	20.0808
110620057	0	29	0	11	8	18	69.5	42	27.5	7.9	1.2	3.16	68.7	244	4.37	4.92	0.76	1.46	2.67	1.635	50.6	18.9284
110596830	0	26	0	11	8	15	76.6	48.2	28.4	17.1	NA	4.81	68	233	4.78	4.58	0.83	1.64	2.55	1.615	49	18.7867
113720195	0	24	0	11	8	16	75.4	44.4	31	5.3	1.1	2.57	52.8	274	5.02	2.88	0.88	1.17	1.49	1.56	45.7	18.7788
118400463	0	24	0	11	8	16	79.9	45.7	34.2	NA	NA	2.8	63	247	5.14	3.97	0.51	1.77	1.7	1.62	46.6	17.7564
103863246	0	25	0	11	8	14	76.5	45.1	31.4	8.1	NA	3.03	74	261	4.87	3.77	0.4	1.71	1.76	1.64	47.5	17.6606
115261647	0	30	0	10	8	27	76.6	46.2	30.4	13.4	1.9	5.37	61.8	290	4.75	4.2	0.92	1.19	2.24	1.6	57.5	22.4609
116030169	0	24	0	10	8	21	NA	NA	NA	9.3	1.6	2.24	68	203	4.91	4.33	0.89	1.62	2.18	1.565	49.8	20.333
110593849	0	43	0	10	8	17	71	46.9	24.1	8	0.9	6	68	182	5.08	4.29	0.74	1.39	2.69	1.575	49	19.7531
102672783	0	31	0	10	8	15	68	39.7	28.3	5.4	1	2.69	75	204	5.27	4.19	0.9	1.62	2.07	1.71	51.5	17.6123
119970135	1	42	0	190	73	57	73.3	43.3	30	18.3	NA	4.23	88	278	4.8	4.05	1.58	1.29	1.69	1.665	66.5	23.988
116070182	0	35	0	66	72	35	NA	NA	NA	9.8	1.6	3.78	66	176	5.55	5.39	0.69	2.1	2.59	1.54	46.5	19.607
104921081	0	41	0	9	7	16	72.1	43.9	28.2	13.7	2.9	7.57	88	225	4.8	5.03	0.66	1.73	2.4	1.62	54.8	20.881
121670370	0	39	0	6	7	18	80.6	44.8	35.8	NA	NA	3.8	66	121	4.84	5.87	0.82	2.25	2.66	1.705	58.1	19.9861
110599002	0	31	0	19	7	12	70.6	43	27.6	NA	NA	3	62	256	4.66	3.33	0.61	1.3	1.74	1.62	57.9	22.0622
116540098	0	23	0	18	7	16	NA	NA	NA	8.2	1	2.08	64	244	5.03	4.16	1.5	1.17	2.03	1.5	46.8	20.8
102151211	1	23	0	16	7	17	68.6	47.7	20.9	17.7	3.7	4.84	112	350	4.44	3.34	0.7	1.17	1.93	1.69	66.8	23.3885
113170410	0	44	0	15	7	14	72.1	42.1	30	9.1	3	6.2	66	159	5.03	5.13	0.73	1.73	2.7	1.52	47.6	20.6025
116420256	0	35	0	15	7	17	75	45.8	29.2	17.9	2.5	2.47	68	186	4.97	3.83	0.76	1.49	1.76	1.595	51.9	20.4007
117960201	0	29	0	15	7	15	73.9	43.6	30.3	12.8	NA	3.1	61	211	4.83	3.84	0.72	1.67	1.49	1.57	46.8	18.9866
100222045	0	30	0	15	7	14	68	43.1	24.9	12.9	1.3	3.8	65	181	4.87	4.61	0.61	1.3	2.65	1.545	45	18.8519
115430031	0	25	0	14	7	11	NA	NA	NA	6	0.6	3.4	76	337	5.39	4.67	0.59	1.98	1.99	1.61	57.5	22.1828
115820165	1	24	0	14	7	20	87.4	43	44.4	8	NA	3.2	103	309	4.61	3.34	1.4	1.13	1.69	1.71	62.1	21.2373
117500084	0	23	0	14	7	16	NA	NA	NA	7.8	0.9	2.3	63	194	4.69	3.75	0.66	1.56	1.84	1.64	50.9	18.9247
116030047	1	28	0	14	7	16	NA	NA	NA	13.6	2	5.59	86.6	324	4.42	4.37	1.2	0.93	2.84	1.715	55.4	18.8357
1412130178	1	29	0	14	7	20	59.7	39.8	19.9	NA	NA	3.5	70	305	4.68	4.31	1.73	0.87	2.22	1.715	52.7	17.9177
118340395	0	30	0	13	7	16	79	48.2	30.8	9.2	1.1	6	65	204	5.1	3.87	0.63	1.33	2.06	1.57	43.3	17.5666
118680024	0	40	0	12	7	13	78	45	33	21.8	2.6	3.23	61	133	5.02	4.17	0.69	1.38	1.99	1.61	50.6	19.5209
107100244	0	36	0	12	7	17	74.9	45.1	29.8	11.6	1.9	4.87	59	167	4.92	5.46	0.65	2.58	2.11	1.62	49	18.6709
116030162	0	26	0	12	7	21	NA	NA	NA	5.5	1	2.1	71.1	298	4.62	3.73	1.17	1.22	2.02	1.595	43.5	17.0989
104580452	0	32	0	11	7	14	NA	NA	NA	14.6	2.9	3.83	63.6	144	5.31	4.05	0.6	1.51	2.17	1.525	52.7	22.6606
1104144	0	24	0	11	7	15	NA	NA	NA	12.3	1.2	3.7	67	219	5.08	4.68	0.8	1.57	2.16	1.63	52.2	19.647
100571776	0	24	0	11	7	15	68.9	47.7	21.2	13.3	2.8	2.44	64	192	4.47	3	0.73	1.37	1.52	1.6	47.2	18.4375
120290015	0	28	0	11	7	18	78.4	48.6	29.8	16.7	NA	4.36	67	268	4.52	4.22	0.77	1.89	1.95	1.56	44.4	18.2446
1202645	0	27	0	10	7	14	70.4	44.3	26.1	9	1.7	6.5	84	131	4.68	3.39	0.81	1.6	1.46	1.73	60.8	20.3147
103903456	0	40	0	11	68	50	78.7	40.9	37.8	15.2	NA	4.8	67	137	4.57	4.67	1.39	1.16	2.45	1.555	50	20.678
112582150	1	31	0	38	67	30	77.8	48.6	29.2	16.4	3.6	6.64	85	331	4.82	5.27	1.83	1.35	2.75	1.755	69.9	22.6946
1104557	1	57	0	50	64	52	69	41.6	27.4	11.7	1.2	7	151	336	5.35	4.56	1.02	1.36	2.19	1.585	52.6	20.9376
108200603	1	32	0	26	64	34	71.4	42.2	29.2	NA	NA	2.9	89	248	4.51	4.83	0.81	2.3	1.62	1.68	48.1	17.0422
113680918	0	26	0	73	63	55	NA	NA	NA	12.7	1.9	3.83	58	141	5.04	4.36	1.02	1.75	2.39	1.6	41.7	16.2891
106481230	1	36	0	46	63	76	NA	NA	NA	13.2	1.8	4.05	90.7	189	4.91	6.19	0.93	1.99	3.09	1.66	55.6	20.1771
101681482	0	40	0	27	63	63	72	41.1	30.9	11	1.7	3.7	70	184	4.62	4.28	0.49	1.8	2.13	1.61	56.7	21.8742
111611434	0	29	1	228	63	33	85.8	46.1	39.7	NA	NA	5.01	65	259	5.03	4.85	1.32	1.63	2.66	1.58	53.5	21.4309
105370428	0	34	0	8	6	15	NA	NA	NA	12.7	1.9	3.12	71.4	271	4.81	4.93	0.57	2.03	2.35	1.615	53.4	20.4737
115440020	0	35	0	6	6	12	81	47.8	33.2	15.4	1.8	4.3	69	225	6.06	5.07	0.57	2.07	2.47	1.58	44.5	17.8257
110597230	0	37	0	18	6	15	71.6	43.9	27.7	17.8	NA	4.31	62	239	5.19	4.96	0.82	1.69	2.67	1.615	51.4	19.7069
1204282	0	28	0	17	6	21	77.2	43.6	33.6	11.5	NA	2.8	63	270	4.59	3.43	0.8	1.87	1.17	1.6	41	16.0156
106791227	0	27	0	15	6	14	76.5	45.3	31.2	7.4	1.3	4	79	226	4.71	4.41	0.6	1.83	2.11	1.63	62.8	23.6366
101550497	0	29	0	11	6	15	65.8	40	25.8	9.3	1.7	2.87	75	158	4.3	4.17	1.11	1.5	1.95	1.525	41	17.6297
117900018	0	20	0	10	6	16	NA	NA	NA	12.6	1.6	3.4	71	245	4.48	3.33	0.99	1.23	1.48	1.595	45.8	18.003
104220283	1	65	0	28	59	60	73.5	39.8	33.7	8.6	3.9	8.4	72	348	5.55	2.94	0.74	0.94	1.44	1.74	66	21.7994
114401244	1	36	0	39	58	40	NA	NA	NA	13.7	3.3	3.01	85	382	5.05	4.28	0.88	1.66	1.93	1.685	60.9	21.4495
1409300204	1	29	1	38	58	39	72.9	44.9	28	15.6	4.7	4.4	75	359	4.25	5.44	1.35	1.02	2.87	1.74	75.3	24.8712
117830096	1	33	1	23	57	30	70.5	43.5	27	NA	NA	4.07	97	445	4.31	5.08	1.05	1.13	3.1	1.585	60.6	24.122
110680388	0	37	0	14	57	58	82.3	43	39.3	10	1.8	3.3	56	180	4.88	3.65	0.95	1.55	1.58	1.62	56.7	21.6049
1207907	0	36	0	17	56	39	68.6	37	31.6	NA	NA	2.24	59	201	4.56	4.37	0.38	2.05	1.92	1.575	52.5	21.164
113681202	0	27	0	78	54	51	NA	NA	NA	16.7	2.6	2.83	52	139	4.83	4.34	1.13	1.46	2.25	1.605	44.9	17.43
124050006	1	37	1	267	52	38	74.8	43.5	31.3	NA	NA	4.5	102	437	5.76	4.55	3.69	1.36	2.06	1.695	69.4	24.1557
105191670	1	35	1	50	51	29	73.6	43.9	29.7	16.7	NA	3.8	87	381	5.06	3.31	1.11	1.19	1.66	1.69	52.3	18.3117
116500114	1	27	0	14	51	86	73.1	47.2	25.9	NA	NA	3.3	68	357	4.22	2.81	1	1.13	1.59	1.745	56	18.3907
113360029	1	27	0	47	50	36	NA	NA	NA	14.3	2.2	4.35	85.9	187	5.15	4.24	1.02	1	2.38	1.615	58.9	22.5824
110760075	1	44	0	24	5	16	74	46.4	27.6	19.2	3.6	4	86	396	4.61	4.01	1.29	1.29	2.14	1.7	53.3	18.4429
113490063	0	28	0	21	5	16	72	44.5	27.5	NA	NA	3.8	75	242	5.55	4.04	0.74	1.46	2.03	1.54	48.8	20.5768
106661408	0	28	0	17	5	15	79.2	47.4	31.8	13.9	3.9	3.4	61	260	4.86	4.02	0.7	1.75	1.73	1.55	41.6	17.3153
110597229	0	37	0	33	47	31	74.6	42.7	31.9	16.1	NA	6.5	60	316	5.26	4.61	1.12	1.25	2.52	1.59	55.4	21.9137
117500036	1	26	1	37	45	22	NA	NA	NA	13.7	1.6	5.2	98	376	5.37	3.49	2.43	0.97	1.6	1.66	60.2	21.8464
106791255	0	51	0	33	45	31	76.4	44.1	32.3	7.5	1.5	3.2	65	179	4.96	4.92	2.42	1.61	2.11	1.62	54.5	20.7667
123990122	1	30	1	46	42	33	80.5	50.8	29.7	NA	NA	5.7	94	399	4.31	6.27	1.88	1.2	2.88	1.69	68.1	23.8437
115460013	1	29	0	38	42	33	77	49.2	27.8	26.5	2.8	4.3	91	299	5.06	4.27	1.15	1.25	2.16	1.715	53.9	18.3257
103862349	0	33	0	17	42	28	74	43.4	30.6	18.4	2.3	3.2	61	243	4.87	3.41	0.71	1.22	1.95	1.66	56	20.3223
119880031	1	29	0	150	42	42	74.7	43.8	30.9	7.8	NA	5.3	100	343	5.39	5.39	1.85	1.25	2.79	1.69	64.5	22.5832
120000057	1	33	1	27	41	30	79.2	50.3	28.9	12.6	NA	4.2	102	373	4.72	4.56	1.55	1.53	2.18	1.685	67	23.598
110595382	0	30	0	20	41	28	NA	NA	NA	17.9	4.3	4.65	52	166	4.62	4.24	0.76	1.53	1.84	1.645	54	19.9555
103740647	1	52	1	39	40	30	66.3	43.3	23	12	2.4	4.59	108	306	5.76	3.73	2.1	0.87	1.95	1.78	75.6	23.8606
119930080	1	48	1	33	40	29	74.9	45.1	29.8	NA	NA	5.3	90	452	4.93	3.23	1.56	1.03	1.55	1.71	71	24.281
121671110	1	23	0	24	39	25	74.9	47.6	27.3	NA	NA	4.24	83	284	4.98	4.78	0.62	2.17	2.09	1.65	57.7	21.1938
100193856	1	44	0	19	39	29	NA	NA	NA	19.4	3.3	6.18	83	300	5.09	3.98	1.36	1.1	2.15	1.745	66.5	21.8389
111630284	1	36	0	67	38	28	NA	NA	NA	13.8	2.7	2.89	85	275	5.2	4.33	1.56	0.92	2.61	1.715	66	22.4396
104590343	1	35	0	47	38	26	75.3	44.5	30.8	14.6	2.4	4.1	85	280	4.91	5.3	1.77	1.29	3.07	1.75	69	22.5306
100170123	0	31	0	21	37	29	76.6	44.2	32.4	11.7	1.5	4.5	63	273	4.86	4.17	0.89	1.39	2.11	1.56	48.9	20.0937
103912031	1	47	0	22	36	29	74	49.2	24.8	11.8	1.6	5.4	81	485	7.1	4.97	1.94	1.28	3.02	1.62	53.6	20.4237
1207488	1	32	0	12	36	48	70.8	42.7	28.1	11.8	2.6	4.63	89	257	3.87	3.39	0.89	1.3	1.79	1.685	47.5	16.7299
114410025	0	24	0	74	35	23	71.3	44.6	26.7	18.9	1.6	5.68	103.2	474	5.61	4.91	2.33	1.03	2.91	1.59	46	18.1955
109121759	0	41	0	34	35	27	70.1	45.1	25	15.5	NA	6.79	78	286	5.03	3.27	0.86	1.39	1.29	1.6	51.7	20.1953
110595694	0	37	0	15	35	26	NA	NA	NA	12.9	2.2	3.6	70	224	4.68	5.33	0.73	1.77	2.55	1.59	52	20.5688
115710070	0	25	0	13	35	32	83.1	47.8	35.3	10.7	1.7	4.13	70.8	212	4.7	4.73	0.94	1.54	2.45	1.58	46.4	18.5868
106960147	0	47	0	39	34	27	72.7	42	30.7	16.2	2.3	3.16	60	190	5.06	4.92	1.04	1.81	2.23	1.575	47.6	19.1887
121920043	1	37	0	27	34	22	72.3	44.8	27.5	NA	NA	3.6	111	396	5.22	4.51	1.64	1.12	2.39	1.665	62.2	22.4369
115265135	1	30	0	68	33	26	72.8	50	22.8	23.6	4.6	3.26	82	219	5.06	3.24	0.51	1.74	1.41	1.675	57	20.3163
103941155	1	29	0	30	33	27	NA	NA	NA	12.9	2.4	3.94	87	489	5.23	3.64	0.86	0.99	2.06	1.68	52.5	18.6012
104550134	0	48	0	22	33	29	70.3	41.8	28.5	11.4	2.2	3.45	64	277	4.62	4.57	1.73	1.32	2.34	1.605	52	20.1861
116080943	1	39	0	22	33	22	NA	NA	NA	11.8	2.4	3.59	77	292	5.08	3.76	0.93	1.3	2.05	1.76	59	19.047
118800025	0	31	0	16	33	32	78	43.8	34.2	20.7	NA	3.7	77	255	4.76	4.79	0.75	1.9	2.19	1.585	53	21.0968
107130158	0	39	0	64	32	32	65.3	37.8	27.5	8.5	1.5	3.9	68	213	4.87	4.14	0.69	1.85	1.88	1.58	55.9	22.3922
102673954	0	50	0	27	32	30	68.2	39.2	29	10.5	2.9	3.61	87	205	4.75	3.68	0.59	1.64	1.74	1.575	54.1	21.809
100210048	0	38	0	17	32	28	69	44.4	24.6	9	1.4	3.12	64.2	242	4.99	4.78	0.66	1.23	2.25	1.59	53.5	21.1621
105810476	0	31	0	16	32	17	71.8	44	27.8	NA	NA	4.8	60	188	4.99	4.13	0.78	1.35	2.35	1.54	57.5	24.2452
105391573	1	42	1	31	31	25	75	42.2	32.8	24.4	4	4.37	101	417	5.22	4.62	1.51	1.34	2.17	1.75	71.3	23.2816
114760198	0	30	0	21	31	21	NA	NA	NA	6.2	0.6	4.3	57	191	4.76	3.9	0.75	1.58	1.83	1.57	50	20.2848
101721201	0	39	0	21	31	29	79.1	42.5	36.6	7.2	1.5	3.9	56	175	5.4	5.29	0.79	2.06	2.03	1.625	53.4	20.2225
100170085	0	30	0	16	31	26	74.3	45.8	28.5	15.6	1.4	4.98	64.7	252	4.33	4.54	0.92	1.52	2.5	1.545	49	20.5276
118810011	0	27	0	13	31	28	74	51.3	22.7	10.5	2.5	2.6	55	153	5.43	4.32	0.88	1.62	1.88	1.545	44	18.433
109490024	0	38	0	45	30	30	72.5	43	29.5	11.4	2.1	3.1	75	269	5.42	5.16	2.77	1.49	2.44	1.64	59.3	22.0479
105161513	1	46	0	27	30	24	71	45.8	25.2	5.6	1.1	6	85	415	4.52	4.29	1.74	1.14	2.34	1.76	66.2	21.3714
117650047	1	39	0	24	30	28	71.8	45.6	26.2	15	2.6	3.58	105	291	5.17	4.28	0.81	1.15	2.47	1.785	62.3	19.5529
122580117	1	30	0	17	30	29	72.8	43	29.8	NA	NA	3.9	92	271	5.11	5.02	1.16	1.51	2.69	1.74	67.4	22.2619
1204307	0	46	0	15	30	32	71.9	38.6	33.3	5.5	NA	4.28	63	182	4.8	3.91	0.5	1.6	1.98	1.63	58.5	22.0181
121690026	0	30	0	17	3	18	75.9	45.9	30	NA	NA	3.3	75	232	4.98	3.62	0.93	1.3	1.74	1.545	56	23.4602
108420243	1	53	0	45	29	25	71	45.4	25.6	12.5	1.7	5.6	101	486	5.57	4.94	1.95	1.28	2.84	1.65	64.3	23.618
105162401	1	57	0	43	29	26	72.4	49.3	23.1	9.4	1.9	6.2	75	231	13.91	5.44	0.81	2.42	2.01	1.75	62.6	20.4408
1409495	1	26	0	24	29	29	86	45.9	40.1	NA	NA	5.1	77	286	4.26	4.33	1.23	1.22	2.3	1.693	68	23.7244
100571375	0	37	0	22	29	21	73	40.3	32.7	9.1	1.3	3.8	65	140	4.97	5.63	0.89	1.65	2.89	1.61	50	19.2894
1102912	1	35	0	21	29	21	75	42.9	32.1	7.2	1.2	5.8	92	406	4.91	3.18	1.09	0.81	1.72	1.725	68.4	22.9868
105081235	1	81	0	21	29	27	64.7	40	24.7	NA	NA	4.7	88	232	6.02	4.7	0.85	1.8	2.18	1.645	60	22.1727
103912905	0	38	0	21	29	23	70.1	41.6	28.5	9.9	NA	4.4	65	145	4.87	4.23	2.47	0.99	1.95	1.555	50.3	20.8021
110681249	0	28	0	21	29	21	73.1	41	32.1	8.9	1.4	2.6	62	245	5.01	4.16	1.12	1.36	1.98	1.565	49.9	20.3738
104890080	1	29	0	18	29	24	NA	NA	NA	12.5	2.4	3.21	88	307	5.01	4.13	1.24	1.3	1.99	1.625	54.7	20.7148
113980033	0	53	0	15	29	30	72.5	44.5	28	9.5	1.7	4.27	69.7	176	5.02	5.27	0.71	2.51	2.21	1.56	41.4	17.0118
100067720	0	44	0	14	29	26	NA	NA	NA	9.9	1.5	4.66	60	191	4.9	4.15	0.56	0.94	2.55	1.645	60	22.1727
1402205	1	49	0	58	28	33	66.3	41.9	24.4	NA	NA	5.7	104	335	4.42	4.95	0.89	1.72	2.66	1.64	49.5	18.4042
114930090	1	29	0	49	28	21	NA	NA	NA	8.8	1.1	5.4	94	338	5.11	4.41	1.44	1.04	2.44	1.675	58.3	20.7797
20101880	0	35	0	41	28	32	69	45.5	23.5	12.4	1.9	3.4	75	226	4.88	4.55	0.76	1.49	2.41	1.655	49	17.8896
1409290665	1	25	0	37	28	26	73.5	47.2	26.3	NA	NA	5.1	56	259	3.82	4.03	0.8	1.07	2.17	1.67	47	16.8525
121840060	1	50	0	32	28	26	68.1	42.5	25.6	NA	NA	4.71	97	307	4.72	4.32	0.94	1.75	1.93	1.605	63.4	24.6116
121920233	1	41	0	19	28	34	65.5	40.8	24.7	NA	NA	5.39	98	274	4.78	3.91	1.36	1.43	1.95	1.625	58.1	22.0024
110880405	1	65	0	18	28	27	66.9	43.2	23.7	NA	NA	8.08	74	219	4.81	5.51	0.99	2.56	2.11	1.67	42.1	15.0956
111310244	1	30	0	16	28	20	NA	NA	NA	19.5	2.5	2.6	89	288	4.74	3.57	1.08	1.27	1.61	1.675	52.7	18.7837
105090169	1	33	0	30	27	22	68.9	44.2	24.7	11.6	2.4	3.07	92	256	5.08	3.42	0.88	1.2	1.53	1.67	57.3	20.5457
117820012	0	33	0	27	27	24	NA	NA	NA	9.2	2.5	3.28	61	214	5.14	3.83	0.56	1.6	1.86	1.58	51.9	20.7899
105633041	0	34	0	25	27	16	70	44.4	25.6	11.9	1.3	4.6	64	181	4.97	4.44	0.94	1.63	1.83	1.545	51.3	21.4912
102840040	0	55	0	20	27	27	72.3	44.2	28.1	7.4	1.7	2.95	64	143	4.99	5.44	1.89	1.44	2.89	1.58	48.4	19.3879
100195713	0	50	0	19	27	25	72.2	41.3	30.9	14.3	NA	3.8	73	213	4.44	4.82	1.4	1.36	2.63	1.545	42	17.5951
20104062	0	52	0	56	26	30	NA	NA	NA	22.5	3.1	4.9	62	207	6.06	4.13	0.8	1.85	1.95	1.515	49.9	21.7408
123610498	1	38	0	33	26	23	71.9	44.9	27	21.4	6.3	4	95	395	4.58	4.88	4.35	0.84	2.6	1.69	62.8	21.988
107591832	0	41	0	29	26	27	70.7	42.9	27.8	21.9	3.9	4.5	67	190	4.68	4.44	0.8	2.4	1.5	1.65	55.5	20.3857
100195484	0	42	0	24	26	27	NA	NA	NA	9	1.5	3.09	73	218	4.36	4.8	0.94	1.51	2.49	1.595	47.3	18.5926
117600013	1	41	0	19	26	28	72.4	42.7	29.7	20.3	NA	2.5	84	191	5.05	4.48	0.85	1.2	2.3	1.69	62.4	21.848
106170767	0	51	0	19	26	22	68.9	44.7	24.2	8.2	NA	4.09	65	243	6.07	5.11	1.06	2.05	2.21	1.655	58.7	21.431
117170041	1	27	0	18	26	28	68	47.6	20.4	13.6	3.5	6.7	107	301	4.89	3.59	0.7	1.47	1.46	1.645	51.7	19.1055
112220124	0	75	0	13	26	45	NA	NA	NA	14.7	2	3.41	79	272	5.22	3.47	0.65	1.68	1.4	1.62	38.7	14.7462
105143663	0	35	0	12	26	25	70	42.2	27.8	11.1	2.6	1.82	72	168	4.8	3.97	1.17	1.14	2.12	1.65	53.6	19.6878
108270449	0	21	0	11	26	30	72.6	42.2	30.4	4.5	0.9	2.76	72	315	4.64	4.77	1.11	1.24	2.78	1.62	56.9	21.6811
100571656	0	30	0	10	26	30	76.1	46.3	29.8	7.8	1.7	5.42	63	193	4.19	4.48	0.65	1.49	2.73	1.605	50	19.4097
109560410	1	57	0	42	25	19	72.8	47	25.8	12.2	3.5	4.9	86	233	6.94	4.23	1.07	1.45	1.62	1.715	69.9	23.7656
114270968	1	37	0	31	25	21	NA	NA	NA	33.3	5.5	2.63	81	312	4.33	5.06	1.13	1.23	3.1	1.725	48.5	16.2991
118490023	1	42	0	24	25	24	71.1	45.3	25.8	13.1	1.5	5.9	70	340	4.98	5.63	3.09	0.96	2.52	1.665	68.6	24.7455
111611727	0	52	0	23	25	31	78.5	45.1	33.4	NA	NA	4.6	81	298	5.74	5.68	1.12	1.94	2.85	1.585	56.6	22.5298
110930309	0	39	0	20	25	29	74.6	41.6	33	9.5	1.4	3.56	66	213	4.85	4.37	0.98	1.61	2.13	1.555	47.4	19.6028
102150464	1	32	1	19	25	20	71.5	43.1	28.4	11	1.8	4.99	96.3	421	4.76	4.5	1.29	1.02	2.75	1.745	73.5	24.1377
1106103	0	49	0	17	25	25	NA	NA	NA	20.8	3.8	3.36	62	275	4.83	4.07	1.17	1.54	1.79	1.565	51.6	21.0679
120020432	0	23	0	15	25	23	72.9	46.9	26	NA	NA	2.42	81	273	4.93	4.65	0.61	2.42	1.61	1.615	42.5	16.2946
114270866	0	26	0	13	25	25	NA	NA	NA	8.2	2	4.19	52.4	158	5.11	5.51	0.41	1.65	2.72	1.55	46.2	19.23
105633877	0	29	0	44	24	30	81.5	46.7	34.8	6.8	NA	3.21	71	329	5.04	4.47	1.35	1.23	2.47	1.645	57.8	21.3597
102673353	0	50	1	33	24	26	76	43.3	32.7	15.8	1.3	4.5	73	274	4.82	4.93	1.36	1.36	2.72	1.59	59	23.3377
119990128	1	45	0	33	24	25	80	44.9	35.1	22.4	NA	2.44	82	354	5.22	3.38	1.26	1.17	1.43	1.79	60.9	19.0069
111740249	1	52	1	31	24	20	76.6	42.2	34.4	14.6	3	3.63	95	364	6.38	4.39	0.97	1.01	2.52	1.87	80.6	23.049
100198352	1	25	0	30	24	23	75.6	44	31.6	NA	NA	4.6	69	337	5.09	3.97	1.03	1.12	2.14	1.72	67.1	22.6812
115268927	0	49	0	23	24	28	65.1	32.8	32.3	7.3	1.6	2.79	68	172	4.84	3.57	0.8	2.02	0.76	1.66	61.8	22.4271
119560040	1	34	0	18	24	24	71.3	41.1	30.2	14.7	3.2	2.7	84	228	5.07	4.02	0.86	1.56	1.9	1.75	55.7	18.1878
108580279	1	31	0	17	24	19	75.8	45.2	30.6	NA	NA	4.49	99	270	5.43	4.89	0.89	1.99	2.22	1.64	54.9	20.412
116030293	0	28	0	14	24	20	NA	NA	NA	13.8	2.1	2.23	56.6	117	5.06	3.65	0.57	1.33	1.97	1.67	57.6	20.6533
20106313	0	50	0	13	24	22	NA	NA	NA	14.7	1.5	3.2	69	187	5.28	3.9	1.35	1.04	2.38	1.495	54	24.1608
117650143	0	28	0	30	23	25	70	47.9	22.1	14	1.3	2.7	59	248	4.55	4.44	1.24	1.57	1.86	1.54	45.1	19.0167
113990083	1	41	0	26	23	24	72	46.9	25.1	13.9	1.7	3.1	85	221	4.92	3.46	0.86	1.12	1.97	1.665	49.7	17.9278
121950005	0	53	0	25	23	25	79.1	47.1	32	NA	NA	6.44	78	228	5.81	6.52	1.81	1.46	2.9	1.645	53	19.5859
1206998	0	46	1	24	23	25	66.9	37.5	29.4	15.3	NA	5	61	208	4.73	5.28	1.96	0.94	2.95	1.585	56	22.291
20103472	0	39	0	21	23	25	79.2	45.4	33.8	11.7	1.9	4.33	69.2	232	4.42	3.9	0.74	1.14	2.41	1.665	59	21.2825
111650112	0	27	0	19	23	22	74.2	46.3	27.9	9.3	1.2	2.98	68	179	4.9	4.4	0.65	1.3	2.32	1.52	45.6	19.7368
102672673	0	29	0	18	23	21	71.4	43.5	27.9	16.7	2.2	3.45	62.1	323	4.76	4.59	0.75	1.79	2.06	1.585	56.8	22.6094
1409280152	1	33	0	18	23	25	72.8	42.8	30	NA	NA	3.5	88	486	4.95	4.74	0.62	1.2	2.55	1.7	65	22.4914
101880440	1	37	0	16	23	24	72.5	44.6	27.9	11.9	1.8	3.3	85	329	4.79	4.85	1.26	1.48	2.44	1.77	77.3	24.6736
100151446	0	27	0	15	23	25	78	48.2	29.8	14	1.6	3.5	53	150	5.1	5.7	1.23	1.83	2.54	1.53	46.7	19.9496
1304101	1	35	0	14	23	22	71.2	45.3	25.9	NA	NA	4.44	105	415	4.23	5.21	0.82	1.74	2.84	1.705	57	19.6077
117000030	0	39	0	12	23	22	73.4	45.8	27.6	7.7	0.3	3.16	60	138	4.72	5.07	0.7	1.31	2.96	1.55	51.4	21.3944
110595239	0	25	0	47	22	28	NA	NA	NA	8.6	1.1	2.7	65	269	4.94	4.43	1.03	1.59	2.07	1.725	49	16.4671
107760168	1	33	0	41	22	37	69.4	47.1	22.3	NA	NA	3.62	104	418	5.09	4.9	1.44	0.95	3.08	1.625	64.6	24.4639
110595511	0	34	0	32	22	18	NA	NA	NA	8.7	1.4	2.94	65	219	4.97	4.93	1	1.33	2.65	1.605	56.4	21.8942
107020352	0	35	0	19	22	20	69.2	38.9	30.3	NA	NA	3.5	68	262	4.78	4.48	1.04	1.46	2.51	1.66	62.5	22.6811
111740323	0	54	1	18	22	25	74.8	46	28.8	10.8	1.6	4.57	77	392	5.29	5.47	2.33	1.36	2.59	1.65	62	22.7732
100571520	0	27	0	17	22	22	71	44.4	26.6	12.7	2.3	3.6	60	244	4.3	3.48	0.58	1.52	1.58	1.68	52.4	18.5658
100109223	0	39	0	16	22	23	68.7	40.2	28.5	8.1	1.3	3.2	69	224	4.45	4.34	0.59	2.18	1.68	1.635	61.6	23.0433
110595468	0	34	0	14	22	23	NA	NA	NA	13.9	2.1	2.75	54	203	5.51	4.52	0.98	1.45	2.38	1.575	43.5	17.5359
113630147	0	48	0	13	22	27	68.1	40	28.1	7	1	4.66	67.7	223	4.65	3.99	0.53	1.15	2.46	1.61	56	21.6041
103941291	0	28	0	12	22	19	NA	NA	NA	14.3	1.8	2.8	72	247	5	4.45	0.79	1.48	2.21	1.665	59.7	21.535
106791126	0	29	0	12	22	25	85.5	46.6	38.9	14.5	2.2	4.19	75	278	4.45	3.52	0.99	1.39	1.66	1.55	47.1	19.6046
124430098	1	37	0	66	21	24	67.4	43.8	23.6	NA	NA	5.2	64	396	4.18	3.56	2.54	1.03	1.6	1.65	56.4	20.7163
109121495	0	32	0	53	21	16	77	46.7	30.3	12.7	1.9	3.2	63	186	4.74	2.39	0.88	0.87	1.07	1.545	49.8	20.8628
114091192	0	34	0	48	21	21	NA	NA	NA	13.4	2.3	2.84	56	170	4.89	5.5	1.01	1.9	3.04	1.585	52.1	20.7386
109870112	0	36	0	40	21	22	70	40	30	8.9	1.2	2.9	62	199	4.62	3.5	0.86	1.55	1.33	1.555	46.3	19.1479
103631016	1	28	0	36	21	30	77.3	46.3	31	17.9	3.8	4.27	91	350	5.27	3.91	1.11	1.73	1.77	1.735	51.7	17.1748
119380013	0	37	0	23	21	23	79	45.9	33.1	12.8	2	4.6	78	240	4.62	4.52	0.83	2.06	1.96	1.625	48.4	18.329
20103595	1	44	0	22	21	20	68	41.2	26.8	7.2	1.2	5.4	91	289	4.99	4.78	1.27	1.04	2.98	1.725	61.7	20.7351
117330194	0	38	0	21	21	25	77.7	43.5	34.2	NA	NA	2.1	72	234	4.61	4.03	0.92	1.34	2.03	1.545	49.9	20.9047
105142859	0	43	0	20	21	22	68.1	42	26.1	11.5	1.6	2.61	61	211	4.76	4.2	0.89	1.85	1.83	1.52	53.9	23.3293
105143953	1	59	0	20	21	25	68.8	43.8	25	14.5	2.4	6.8	91	362	5.38	5.33	0.61	1.93	2.39	1.72	61.7	20.8559
100071328	0	55	0	20	21	26	70.2	41.1	29.1	11.1	1.9	3.9	75	271	4.72	6.24	1.61	1.91	3.01	1.615	53	20.3203
105142685	0	37	0	20	21	22	71.9	41	30.9	9.3	1.2	3.71	74	209	5.26	3.43	0.66	1.33	1.63	1.59	48.8	19.303
1410160218	1	50	0	19	21	21	60.9	40.9	20	11.9	3.9	5.1	63	278	4.35	3.71	1.17	0.93	1.79	1.635	56.7	21.2103
111990020	1	43	0	19	21	23	76.7	45.8	30.9	25.3	4	4.35	91	452	5.11	4.22	1.59	1.27	2.04	1.785	67	21.028
101682447	0	39	0	19	21	23	76.2	42.6	33.6	13.3	NA	3.7	67	161	4.65	4.96	0.72	1.9	2.19	1.575	47.6	19.1887
104720996	0	32	0	18	21	25	79	49	30	7.6	1.5	4.7	59	242	5.1	4.47	0.94	1.45	2.01	1.595	56.8	22.3268
116950300	0	57	1	18	21	22	74.8	43.4	31.4	8.2	1.8	4.6	67	253	5.73	4.13	1.44	0.89	2.27	1.495	49.7	22.2369
100313003	0	52	0	18	21	26	72	43.9	28.1	14.7	1.4	3.7	82	239	5.73	4.46	0.59	1.59	2.59	1.695	62.5	21.7541
105143578	0	41	0	17	21	21	73.1	40.1	33	13.5	2	4	71	236	4.46	4.26	0.59	1.85	1.92	1.59	52.2	20.6479
116030145	0	27	0	14	21	20	NA	NA	NA	18	2.6	4.39	76.9	288	5.01	3.83	0.75	1.69	1.92	1.62	52	19.8141
114271102	1	31	0	14	21	20	NA	NA	NA	12.6	2.7	4.25	79	244	4.92	3.98	0.71	1.79	1.57	1.745	57.4	18.8504
114000201	0	28	0	14	21	23	NA	NA	NA	11.5	1.3	4.33	66.7	182	4.94	4.98	0.84	1.6	2.58	1.585	46.7	18.5891
104492530	0	46	0	12	21	17	74	43	31	15.4	2.3	4.7	75	245	5.14	4.82	0.55	1.99	2.37	1.585	59.8	23.8036
102330876	0	32	0	10	21	24	71	44.8	26.2	10.5	1.2	3.4	72	214	4.5	4.35	0.8	1.77	2.16	1.61	56.9	21.9513
119910010	0	32	0	9	20	16	80.4	49.3	31.1	14.8	NA	4.7	67	198	4.56	4.31	0.52	2.17	1.7	1.56	43	17.6693
117510141	0	33	0	62	20	19	80.9	47.3	33.6	12.6	1.9	5.06	68	282	5.67	4.27	0.72	1.18	2.43	1.555	51.3	21.2157
1207171	0	49	0	60	20	25	71.7	46.6	25.1	20.5	NA	2.8	62	179	4.79	6.29	0.88	2.39	2.63	1.58	50.5	20.2291
110595882	0	46	1	53	20	28	NA	NA	NA	12.2	2.2	5.7	67	338	4.82	5.75	1.23	1.86	2.77	1.58	61.8	24.7556
1409434	1	43	0	41	20	20	67.7	43.4	24.3	9.8	3.8	3.4	90	423	5.49	4.54	2.8	1.32	2.27	1.635	52	19.4522
100131087	1	42	0	41	20	23	67	40.8	26.2	15.2	1.5	3.6	90	307	4.49	4.61	1.26	1.44	2.85	1.805	63	19.3369
1101999	1	64	0	40	20	28	68	44.5	23.5	12.6	2.9	5.7	92	389	4.93	4.12	0.69	1.36	1.88	1.65	53	19.4674
105162241	0	51	0	32	20	26	75	47.4	27.6	7.1	0.9	7.3	77	171	5.55	5.03	1.08	1.56	2.36	1.625	55.5	21.0178
110594683	1	27	0	28	20	21	NA	NA	NA	16.1	2.1	5.1	104	335	4.8	4.56	1	2.03	1.57	1.735	47.2	15.6799
116780048	1	25	0	27	20	21	65	37.8	27.2	16.2	1.5	3.6	85	340	4.35	4.05	0.92	1.1	2.2	1.765	60.8	19.5171
104494985	1	24	0	26	20	27	78.5	47.9	30.6	NA	NA	4.2	87	491	4.78	3.58	0.86	1.09	1.83	1.795	57.7	17.908
100081969	1	32	1	25	20	25	69.3	45.3	24	19.4	5.1	5.5	89	273	4.56	3.89	1.59	0.95	2.14	1.715	65.2	22.1676
100195052	0	25	0	25	20	24	NA	NA	NA	9.5	1.4	3.16	52	251	5.26	4.7	0.47	1.8	2.31	1.585	44	17.5144
1205679	1	48	0	22	20	20	68	38.5	29.5	8.6	NA	4.01	95	328	5.38	4.62	2.74	1.12	2.37	1.72	67.5	22.8164
104721156	1	47	0	20	20	19	70	45.8	24.2	11.8	2.1	3.92	106	395	4.9	4.91	0.85	1.48	3.1	1.66	61.4	22.2819
108840027	0	33	0	20	20	19	72.3	43.8	28.5	8.7	1.5	2.46	63	180	4.87	4.16	0.67	1.39	2.16	1.58	55	22.0317
112220247	0	56	0	19	20	25	80.8	46.2	34.6	11.9	NA	6.2	62	243	6.92	5.74	2.04	1.38	2.86	1.61	54	20.8325
110596955	0	36	0	19	20	18	74.4	40.3	34.1	8.8	NA	3.2	55	286	4.66	5.49	2.43	1.13	2.68	1.665	55.2	19.9118
115470085	0	34	0	19	20	20	65.4	43.3	22.1	14.7	1.7	2.99	58.1	197	4.92	4.14	0.74	1.77	1.99	1.59	50	19.7777
112191388	0	32	0	17	20	21	78	43.2	34.8	13.4	2.1	5	69	177	4.8	3.48	0.77	1.32	1.62	1.62	53.3	20.3094
104890054	1	26	0	17	20	18	NA	NA	NA	18.4	2.8	3.44	86	306	5.3	3.52	1.3	1.32	1.39	1.76	60.9	19.6604
111611048	1	24	0	17	20	21	77.9	50.7	27.2	NA	NA	4.79	101	308	4.26	4.03	1.28	1.39	1.99	1.775	59.9	19.0121
100301031	0	26	0	16	20	21	72	45	27	21	2	4.4	77	201	4.97	3.87	0.39	1.6	1.92	1.645	53.5	19.7707
110595725	0	38	0	16	20	23	NA	NA	NA	13.9	2.6	3.28	59	148	4.98	4.22	0.99	1.77	1.7	1.655	52.7	19.2404
104790576	0	29	0	15	20	26	76	44.8	31.2	9.7	2.1	3	70	208	4.92	4.26	1.29	1.64	1.7	1.535	47	19.9472
104000122	1	34	0	15	20	20	80	51.8	28.2	18.5	2	4.7	85	259	4.77	3.53	0.96	1.3	1.74	1.73	58.8	19.6465
100071370	0	38	0	15	20	23	71.4	42.1	29.3	16.9	3.4	2.8	57	243	4.32	3.97	0.74	1.48	1.97	1.56	45.8	18.8199
103941687	0	25	0	14	20	22	78.1	43.7	34.4	15	NA	2.4	69	147	4.64	4.37	0.99	1.46	2.21	1.64	55	20.4491
112583080	0	34	0	13	20	17	63.7	40.2	23.5	NA	NA	4.3	73	206	4.63	5.19	0.68	1.83	2.72	1.635	55.7	20.8363
1204764	0	37	0	8	19	20	71.2	44.2	27	7.4	NA	3.83	59	167	4.64	4.63	0.89	1.27	2.49	1.655	56	20.4452
102990103	1	35	0	55	19	22	66.9	43.6	23.3	NA	NA	5.5	73	236	4.57	4.4	2.94	0.87	1.97	1.795	67	20.7944
109170430	1	39	0	42	19	23	76	45.7	30.3	9.8	1.5	5.2	89	338	5.19	5.25	0.81	1.95	2.47	1.72	65.3	22.0727
117630062	0	30	0	41	19	23	83	48	35	14.2	2.8	4	70	290	4.54	4.12	0.68	1.59	2	1.555	43	17.7831
20102114	0	34	0	30	19	24	65.9	40	25.9	10.7	1.4	3.24	64.2	279	4.74	4.12	1.2	1.54	1.89	1.485	43.7	19.8166
102126843	1	40	0	24	19	19	NA	NA	NA	6.5	1.8	5.7	91	543	4.72	5.28	5.2	0.83	2.29	1.765	72.8	23.3691
115266404	0	29	0	24	19	23	73.8	42.7	31.1	14.6	3.4	3.16	80	184	4.57	4.01	0.58	1.87	1.72	1.655	55.8	20.3722
115267461	1	43	0	24	19	20	77.9	47.6	30.3	15.3	2.5	3.51	87	246	5.77	5.36	1.11	1.57	2.95	1.705	57.5	19.7797
100415123	1	40	0	22	19	24	71	45.6	25.4	16.2	5.5	4.2	92	234	4.93	6.22	1.23	2.38	2.92	1.765	63.5	20.3838
104341700	0	45	0	21	19	17	72	39.5	32.5	21	3.4	3.5	66	248	5.66	5.16	1.39	1.89	2.32	1.685	66.6	23.4571
105191873	0	34	0	18	19	18	71.1	42.4	28.7	11	2.1	3.1	63	216	5.22	4.52	0.51	1.82	2.15	1.675	63.4	22.5975
1104498	1	30	0	17	19	19	NA	NA	NA	28.5	5	7.86	75	331	4.75	3.79	0.82	1.14	2.14	1.745	64	21.0179
1204806	0	39	0	17	19	24	72.2	42.7	29.5	10.3	NA	4.7	72	225	4.54	4.75	0.8	1.72	2.23	1.575	51.7	20.8415
104590402	0	54	0	17	19	22	76.4	43.3	33.1	18.4	2.7	2.6	70	309	5.11	6.18	1.23	2.38	2.77	1.58	51.6	20.6698
100571655	0	42	0	16	19	17	66.8	41.3	25.5	6.5	1.3	2.9	74	230	4.91	4.21	1.1	1.12	2.24	1.635	61.1	22.8563
1301418	0	30	0	15	19	19	65.1	41.8	23.3	7.4	1.4	4.78	55	173	5.76	4.59	0.95	1.54	2.4	1.58	58	23.2335
100195534	0	45	0	15	19	18	NA	NA	NA	12.4	1.3	3.4	59	156	5.12	4.99	1.27	1.46	2.6	1.675	55.7	19.853
106780428	0	31	0	15	19	20	70	47	23	12.7	4.2	4.2	56	212	4.8	5	0.64	2.21	2.13	1.62	51	19.433
109122536	1	31	0	15	19	16	70.6	45.6	25	NA	NA	7	103	378	4.59	2.74	0.7	1.05	1.27	1.7	55.9	19.3426
110390093	0	23	0	15	19	28	69.8	43.2	26.6	7.2	2	2.89	66	258	4.64	3.54	0.57	1.31	1.93	1.675	53.9	19.2114
102100131	0	42	0	15	19	22	75	43.5	31.5	11.7	2	5.1	58	119	5.2	6	0.68	2.43	2.48	1.555	41.9	17.3282
117180053	0	47	0	14	19	27	76	43.5	32.5	9.3	2.1	3.1	70	250	4.99	5.36	0.82	2.14	2.15	1.675	68	24.237
104310213	0	34	0	14	19	23	77.8	45.2	32.6	7.1	1.4	4.2	65	273	4.73	4.28	1.02	1.32	2.18	1.615	60.2	23.0808
105633970	0	33	0	14	19	23	70.5	44.6	25.9	7.1	NA	3.99	68	186	5.12	3.24	0.53	1.55	1.45	1.655	57.3	20.9199
110598952	0	40	0	14	19	20	66.6	39.8	26.8	NA	NA	3.72	63	212	4.81	4.39	0.6	1.65	2.11	1.595	52.4	20.5973
1101760	0	40	0	12	19	20	NA	NA	NA	7.7	2.1	4.24	64	210	5.66	3.18	0.84	1.21	1.31	1.61	56	21.6041
105130251	0	36	0	12	19	19	NA	NA	NA	5	1.7	4.5	61.7	264	4.2	4.46	1.15	1.34	2.52	1.645	52.6	19.4381
116082211	0	28	0	12	19	24	82	48.9	33.1	NA	NA	3.9	58	268	4.42	4.66	1.26	1.45	2.38	1.585	47.9	19.0668
109170600	0	22	0	12	19	5	75.9	45.2	30.7	NA	NA	5.69	80	204	5.29	4.37	0.6	2.02	1.61	1.57	45.4	18.4186
105634073	0	38	0	12	19	30	74.6	45.5	29.1	11.6	NA	2.5	66	163	4.4	5.55	0.69	2.01	2.8	1.66	48.8	17.7094
108834098	0	25	0	11	19	20	67.4	42.7	24.7	9.4	1.8	3.22	74	198	4.99	3.62	0.46	1.19	1.69	1.59	45.4	17.9581
116030195	0	43	0	9	18	17	NA	NA	NA	11.4	1.5	3.2	65	133	5.49	4.79	0.47	1.67	2.52	1.615	54	20.7037
102673941	0	36	0	38	18	36	76.1	44.2	31.9	5.9	1.1	1.94	68	266	4.99	3.9	0.56	1.52	1.93	1.605	53.5	20.7684
108300594	1	29	0	35	18	23	75.2	45.3	29.9	NA	NA	4.7	84	427	4.5	4.37	1.14	1.42	2.56	1.625	59.6	22.5704
105162126	0	42	0	31	18	21	72	43.6	28.4	7.2	0.8	4.5	56	176	5.38	4.99	0.81	1.56	2.37	1.59	54	21.3599
103940761	1	34	0	30	18	27	73	49.3	23.7	23.4	3.2	4.1	84	363	5.39	3.97	1.25	1.11	2.2	1.725	55.7	18.7188
106661555	0	30	0	29	18	19	79.7	45.1	34.6	NA	NA	2.71	64	265	5.28	5.4	2.38	1.46	2.68	1.58	47.5	19.0274
103861901	1	25	0	27	18	22	78	47.3	30.7	10.5	1.5	3.2	85	413	5.33	4.57	0.79	1.27	2.9	1.74	63.3	20.9077
110598231	1	56	0	26	18	21	71.2	40.7	30.5	NA	NA	7.2	98	310	5.3	5.19	1.2	1.41	2.89	1.81	66.2	20.207
1103296	1	23	0	26	18	18	NA	NA	NA	15.4	3.2	4.24	99	306	5.48	3.32	0.76	1.49	1.33	1.775	57	18.0916
100571617	0	32	0	24	18	16	68.6	45.9	22.7	8.8	1.7	3.96	72	296	4.76	3.38	1.29	1.23	1.74	1.75	66.2	21.6163
100540722	0	40	0	24	18	22	74.4	41.6	32.8	16.7	2.9	3.6	71	256	5	5.49	0.96	1.86	2.52	1.585	51.7	20.5794
104571217	0	32	0	24	18	18	82.8	47.6	35.2	15	2.5	3.63	67	234	4.94	4.32	0.95	1.35	2.28	1.585	47	18.7085
124020014	1	40	0	23	18	26	74.3	48.1	26.2	NA	NA	5.1	112	527	5.23	4.27	1.37	1.11	1.87	1.575	54	21.7687
102126442	1	30	0	23	18	19	NA	NA	NA	11.6	1.2	4.8	91	368	4.93	3.89	1.23	1.24	1.8	1.775	67.9	21.5513
110570146	1	34	0	23	18	15	69.6	45.8	23.8	16.4	3	5.4	87	371	4.46	4.48	0.99	1.28	2.32	1.665	55.4	19.9839
100415106	1	39	0	23	18	19	71	43.7	27.3	10.4	0.9	4.8	92	276	4.75	5.41	0.78	1.93	2.58	1.765	61.2	19.6455
118650523	0	41	0	23	18	21	73.4	43.9	29.5	10.5	1.1	3.94	53	183	4.69	3.9	0.84	1.62	1.78	1.605	48.4	18.7886
104721402	1	48	0	21	18	21	71.2	46.1	25.1	13.1	3.4	4	86	510	4.97	5.06	1.09	1.27	2.46	1.66	64	23.2254
123980069	1	23	0	20	18	27	77.6	47.3	30.3	NA	NA	3.1	79	242	5.46	4.98	2.61	1.28	2.14	1.705	53.8	18.5069
118340231	0	22	0	20	18	22	NA	NA	NA	17	2.8	3.39	60	165	4.65	3.65	0.59	1.51	1.8	1.67	47.3	16.9601
106661414	0	28	0	19	18	22	71.8	43.4	28.4	11.7	1.9	3.96	79	265	5.49	4.79	1.22	1.95	2.12	1.65	60	22.0386
117470010	1	25	0	18	18	18	NA	NA	NA	15.2	2.9	3.78	89	300	5.13	4.81	0.61	1.62	2.67	1.685	68.8	24.232
105260045	1	30	0	18	18	19	72.1	41.6	30.5	11.7	2.1	3.99	97	362	4.76	5.01	1.38	1.14	2.85	1.74	69.3	22.8894
120160157	0	33	0	17	18	16	72.7	43.6	29.1	5.7	NA	5.95	60	220	4.83	4.17	0.74	1.5	2.27	1.6	56.9	22.2266
108820265	1	45	0	17	18	22	NA	NA	NA	12.7	2.9	3.82	85	208	4.38	3.72	0.59	1.62	1.69	1.645	56.4	20.8424
108833821	1	62	0	17	18	30	63.9	39.1	24.8	13.8	1.9	4.94	91	274	6.17	3.78	1.11	1.26	1.7	1.635	54.9	20.537
108610237	0	49	0	16	18	27	NA	NA	NA	10.7	2.1	2.48	54	224	4.35	4.37	1.07	1.32	2.38	1.565	55.7	22.7419
104571529	0	41	0	15	18	22	79.2	43.9	35.3	17.8	NA	3.6	64	182	4.71	5.07	0.66	1.6	2.56	1.53	49.8	21.2739
112571136	0	36	0	15	18	19	70.4	43.4	27	NA	NA	3.26	64	163	5.24	4.26	0.68	2.31	1.62	1.595	49.3	19.3787
115300254	0	36	0	14	18	24	NA	NA	NA	9.6	1	2.4	71	175	4.77	4.33	0.97	1.56	1.93	1.64	52.1	19.3709
115261311	0	40	0	14	18	21	70.3	44.4	25.9	21.4	2.4	3.41	75	261	4.35	4.14	0.49	1.98	1.87	1.61	49	18.9036
109121952	0	27	0	14	18	20	78	41.4	36.6	14.1	NA	2.7	63	201	4.88	4.64	1.71	1.54	2.07	1.56	44.6	18.3268
113690059	0	51	0	14	18	23	73.9	44.9	29	12.9	1.8	3.48	78.8	128	4.77	4.29	0.54	1.44	2.36	1.585	46	18.3105
100195561	0	50	0	14	18	22	NA	NA	NA	8.2	1.4	3.47	73	226	4.66	4.42	1.53	1.19	2.33	1.54	41.3	17.4144
122050725	1	44	0	13	18	17	73.5	44.7	28.8	NA	NA	3.9	72	274	5.09	3.95	0.68	1.4	1.82	1.655	48.7	17.78
117250051	0	50	0	12	18	19	NA	NA	NA	8.4	1	2.5	74	253	5.34	4.22	0.89	1.19	1.99	1.59	63	24.9199
105634132	0	43	0	12	18	19	69.9	38.8	31.1	14.6	NA	3.6	70	153	4.3	4.96	0.94	1.81	2.19	1.545	52.8	22.1196
107200113	0	22	0	12	18	21	NA	NA	NA	5.4	1.7	3.53	61	153	4.8	2.84	0.84	1.4	1.05	1.53	41.7	17.8137
110594339	0	49	0	11	18	21	74	48.7	25.3	11.6	1.7	5	57	278	5.14	5.23	0.59	2.14	2.5	1.68	60.8	21.5419
101540139	1	27	0	10	18	21	80.7	44.3	36.4	NA	NA	4.8	82	369	4.42	4.3	0.8	1.74	2.05	1.75	66.6	21.7469
108940155	0	27	0	10	18	24	71.6	46	25.6	18.6	3.5	3	67	170	5.32	5.85	0.56	1.83	2.75	1.55	46	19.1467
112581733	0	25	0	9	17	23	NA	NA	NA	18.5	3.1	4.84	63	210	4.91	4.64	0.56	1.33	2.41	1.595	51.8	20.3614
116530001	0	35	0	8	17	20	72	44.3	27.7	5.8	0.5	3.4	59	86	4.77	4.49	0.76	1.34	2.34	1.57	55.1	22.3538
106791669	1	41	0	39	17	20	77.8	42.2	35.6	10.7	2.1	5.3	98	521	4.61	4.81	1.85	1.19	2.62	1.7	71.8	24.8443
110230066	1	27	0	35	17	23	73	49.3	23.7	11.1	2.8	4.5	111	350	4.15	4.09	0.86	2.14	1.48	1.725	53.7	18.0466
104571441	1	38	0	34	17	21	68.4	40.1	28.3	12.5	NA	4.8	102	358	4.69	4.14	1.42	1.4	1.95	1.75	74.6	24.3592
124310023	1	41	1	27	17	20	67.2	43	24.2	14	5.7	4.2	104	449	5.48	3.19	1.89	0.83	1.65	1.735	69.7	23.1544
103913182	1	28	0	25	17	19	69.5	44.5	25	NA	NA	2.87	89	287	4.64	4.74	1.18	1.1	2.76	1.755	59.6	19.3505
1206217	0	34	0	25	17	24	75.3	45.7	29.6	6.9	NA	5.45	55	187	5.01	3.89	0.56	1.62	1.75	1.595	45	17.6885
112570578	0	45	0	24	17	19	NA	NA	NA	6.5	0.4	6.6	86	332	5.1	5.98	3.31	1.02	3.07	1.515	51.7	22.525
110312196	1	76	0	24	17	27	73.1	44.3	28.8	8.7	2	4.63	151	289	7.1	4.66	1.41	1.4	2.38	1.7	64	22.1453
103941010	0	25	0	24	17	19	72.1	42.3	29.8	8.2	1.4	4.14	66.8	317	5.37	3.53	0.74	1.24	1.9	1.63	57.4	21.6041
106661668	0	42	0	23	17	22	74.5	40.9	33.6	NA	NA	4.5	67	194	5.15	4.34	0.73	1.7	2.04	1.575	50.9	20.519
108833983	0	42	0	23	17	19	72.9	45.7	27.2	10.8	2.1	2.85	63	262	5.26	4.41	1.41	1.48	2.34	1.59	51.4	20.3315
111140411	0	39	0	22	17	21	71	44.7	26.3	11.6	3.4	4.2	71	203	4.69	4.95	1.55	1.36	2.19	1.58	52.7	21.1104
119930081	1	44	0	22	17	17	71.7	42	29.7	NA	NA	4.2	74	269	4.3	5.03	1.06	1.44	2.95	1.69	60	21.0077
117500042	1	24	0	21	17	17	NA	NA	NA	6.4	1.3	4.61	88	434	5.03	3.99	0.65	1.54	2.12	1.715	72.1	24.5136
109470299	0	26	0	21	17	14	NA	NA	NA	7.4	0.8	4.8	68	282	5.95	4.77	0.67	1.7	2.41	1.655	62.8	22.9279
112980168	0	42	0	21	17	18	74.6	42.4	32.2	15.6	2.1	2.68	69	197	5.34	3.81	1.44	1.15	2.03	1.625	58.6	22.1917
110595551	0	35	0	21	17	20	NA	NA	NA	6.5	2	4.38	63	226	4.98	4.45	1	1.65	1.96	1.63	46.4	17.464
121670536	0	23	0	21	17	22	80.7	48	32.7	NA	NA	3	74	233	4.4	4.04	1	1.66	1.6	1.575	41.2	16.6087
118400421	0	23	0	20	17	23	69.5	43.3	26.2	NA	NA	5.1	70	181	5.27	2.88	0.48	1.68	0.92	1.605	54.3	21.079
117570005	1	28	0	20	17	23	NA	NA	NA	14.7	1.7	4.04	108	192	4.53	3.7	1.28	1.36	1.88	1.82	67.6	20.4082
106620499	0	25	0	18	17	21	73	44.7	28.3	11	2.1	3.1	69	260	5.16	4.88	0.63	2.08	2.09	1.615	54.6	20.9338
121670431	0	38	0	18	17	25	69.3	44.4	24.9	NA	NA	2.78	52	185	4.78	4.06	0.8	1.59	2	1.565	49.7	20.2921
109230181	0	35	0	18	17	20	NA	NA	NA	12.7	2.2	3.13	58	120	4.67	4.05	0.82	1.38	2.04	1.61	45.8	17.6691
117900096	0	44	0	17	17	30	73	41.5	31.5	6	0.9	6.1	82	117	5.36	5.01	1.02	1.65	2.42	1.505	53.8	23.7525
1204849	0	36	0	17	17	20	76.7	45	31.7	18.9	NA	3.8	64	229	4.33	4.75	1.19	1.75	2.46	1.475	48.5	22.2924
110593658	0	24	0	17	17	23	83.1	45.7	37.4	7.7	1.2	6.13	67.6	255	4.47	4.88	0.79	1.74	2.57	1.565	52.2	21.3129
100571663	0	29	0	17	17	17	67.1	39.3	27.8	9.1	1.6	4.3	77	183	4.8	3.75	0.6	1.8	1.52	1.675	56.8	20.245
118400721	0	29	0	17	17	21	72.5	40.1	32.4	NA	NA	3.4	75	256	4.46	3.75	0.68	1.73	1.52	1.585	47	18.7085
104241938	0	41	0	16	17	22	69	44.4	24.6	6.1	1.3	6.3	70	199	4.93	4.59	0.65	2.09	2.01	1.645	64	23.6509
1101515	0	30	0	16	17	24	NA	NA	NA	13.4	1.7	2.8	52	152	4.24	4.05	0.63	1.53	1.79	1.64	57.1	21.2299
1104320	0	33	0	16	17	18	NA	NA	NA	5.7	0.8	5.5	67	259	4.97	4.04	0.58	1.43	1.88	1.585	49.5	19.7036
114080835	0	42	0	15	17	18	NA	NA	NA	28.6	3.8	5.18	47.4	160	5.55	3.01	1.15	1.37	1.29	1.605	52.3	20.3026
104493783	0	25	0	15	17	20	77.4	50.3	27.1	NA	NA	3.2	58	248	4.4	5.74	0.98	2.04	2.8	1.585	48.8	19.425
107800471	1	17	0	15	17	20	NA	NA	NA	6.7	0.7	3.73	120	582	4.74	2.62	1.06	0.92	1.36	1.815	59.5	18.0619
100071473	1	32	0	14	17	21	77.3	50.9	26.4	11.5	2.8	4.1	85	286	4.71	5.54	0.55	1.43	2.66	1.745	69.1	22.6928
104341791	0	32	0	14	17	18	78.7	44.4	34.3	9.6	1.7	3.3	69	228	4.76	4.48	0.62	1.56	2.14	1.615	55	21.0871
115930018	0	23	0	14	17	18	72	46.3	25.7	17.4	2.3	4.7	66	313	5.29	5.22	0.48	2.11	2.71	1.59	45.9	18.1559
110596728	0	24	0	14	17	21	74.3	43.4	30.9	8.7	NA	2.7	61	209	4.72	3.35	0.69	1.03	1.66	1.56	41.7	17.1351
118400107	1	26	0	13	17	19	80.3	47.4	32.9	NA	NA	5.37	110	353	5.09	4.91	0.8	2.21	2.43	1.725	58.3	19.5925
100067674	0	43	0	12	17	25	NA	NA	NA	4.9	0.6	6.24	71	215	4.88	5.58	2.53	1.15	2.27	1.67	66.6	23.8804
105020167	0	40	0	12	17	24	NA	NA	NA	7.4	1.8	4.99	58	139	4.58	4.93	0.41	1.64	2.43	1.525	48.7	20.9406
118580007	0	37	0	12	17	20	NA	NA	NA	15.3	1.1	4.61	53	150	4.92	3.91	0.54	1.32	2.12	1.61	50	19.2894
106490102	0	34	0	11	17	24	80	47.5	32.5	NA	NA	5	78	183	5.06	3.97	0.47	1.94	1.78	1.61	50.8	19.598
101880558	0	45	0	11	17	19	71.6	39.9	31.7	6.1	1.1	3.32	48	113	5.25	4.36	1.2	1.27	2.65	1.53	41.9	17.8991
108100167	0	32	0	10	17	17	71.2	41.3	29.9	NA	NA	3.2	67	123	5.36	4.15	0.61	1.69	2.12	1.515	44	19.1702
20106941	0	25	0	9	16	24	73	43.5	29.5	10.9	1.1	4.4	60	240	4.89	4.73	0.39	1.75	2.36	1.56	47.8	19.6417
102126129	0	45	0	75	16	20	77.3	46.8	30.5	16.2	2.5	3.04	60.5	242	5.71	4.01	0.96	1.43	2.02	1.52	44.8	19.3906
102673043	1	53	0	63	16	23	83.3	49.5	33.8	13	2.3	7.13	102	349	5.6	4.31	1.22	1.26	2.42	1.79	59.6	18.6012
110530257	0	30	0	53	16	19	71.3	46.1	25.2	15.3	3.1	4.47	59	239	5.48	4.35	1.47	1.84	1.82	1.65	44.9	16.4922
115266570	0	33	0	39	16	23	78.4	48.9	29.5	9.5	1	5.27	65	235	4.58	3.21	0.76	1.29	1.52	1.545	46.9	19.6479
100067331	1	37	1	37	16	17	NA	NA	NA	9.7	1	5.6	94	331	3.8	5.4	1.22	1.22	2.88	1.7	69	23.8754
106791103	0	37	0	31	16	17	75.8	44.9	30.9	18.6	3.3	3	50	128	5.05	4.18	0.77	1.69	2.14	1.47	36.7	16.9837
116082782	1	37	0	30	16	17	72.8	48.1	24.7	NA	NA	5.9	116	546	5.21	5.86	3.55	0.99	3.07	1.7	72	24.9135
105360417	1	57	0	30	16	22	74	44.6	29.4	10.8	0.9	3.8	132	354	5.27	4.94	1.07	1.25	2.68	1.645	57.5	21.2489
121670857	1	39	0	26	16	17	75.7	47.6	28.1	NA	NA	4.4	75	307	5.41	5.09	0.73	1.87	2.47	1.62	61.6	23.472
108930099	0	30	0	26	16	21	NA	NA	NA	13.8	3.4	2.64	63	210	4.91	3.83	0.55	1.55	1.74	1.63	46.5	17.5016
107280713	0	36	0	25	16	17	80	43.4	36.6	7.3	1.5	3.5	67	174	5.07	4.7	0.8	1.66	2.26	1.6	41.4	16.1719
107860632	0	57	0	24	16	22	76.9	45.4	31.5	8.9	1.5	3.3	70	275	5.26	5.01	1.47	1.42	2.63	1.53	51.8	22.1282
107810747	1	35	0	24	16	20	76	47.8	28.2	NA	NA	4.3	72	374	4.7	5.28	0.88	1.73	2.58	1.62	55.3	21.0715
108850271	1	46	0	23	16	23	72.2	45	27.2	11	1.7	5.74	92.8	360	6.03	4.03	1.45	1.34	2.1	1.69	70	24.5089
110710117	1	43	1	23	16	18	67.9	42.6	25.3	NA	NA	5.37	109	306	5.11	4.09	1.23	1.23	2.25	1.76	68	21.9525
121670562	0	47	0	22	16	22	74	43.5	30.5	NA	NA	2.07	52	190	4.77	4.87	0.89	1.84	2.35	1.605	63.5	24.6504
1201441	0	30	0	22	16	21	78	47.2	30.8	12.8	2.2	4	69	255	4.99	4.93	0.97	1.82	2.18	1.58	49.4	19.7885
108250314	0	41	0	21	16	21	67.3	39.9	27.4	10	2.3	4.07	63	258	4.81	4.19	1.28	1.73	1.71	1.59	61.7	24.4057
121460161	1	32	0	21	16	21	78.9	47.8	31.1	NA	NA	5.2	71	418	4.67	3.67	1.43	1.33	2.16	1.665	58.1	20.9579
123610262	1	33	0	20	16	21	68.8	40.4	28.4	10.2	1.9	4.5	84	327	4.76	4.65	1.41	1.03	2.09	1.73	70	23.3887
110670179	0	44	1	20	16	24	78	43.7	34.3	6.2	1.3	4	73	272	4.77	5.72	1.57	1.43	3.03	1.545	55.4	23.2088
110680576	0	46	0	20	16	25	76	41.9	34.1	12.8	2.3	3	60	200	NA	5.15	0.83	2.02	2.43	1.565	51	20.8229
117420020	0	34	0	20	16	20	NA	NA	NA	5.7	0.6	2.84	70	189	4.86	5.23	1.49	1.3	2.84	1.525	48.1	20.6826
106121661	0	32	0	20	16	23	77.2	46	31.2	10.3	2.1	2.67	72	144	5.17	4.7	0.69	1.87	2.21	1.545	48.6	20.3601
110599192	0	29	0	20	16	22	75.4	47.2	28.2	NA	NA	4.2	67	235	4.57	4.04	0.77	1.8	1.86	1.57	44.4	18.0129
117200025	0	48	0	19	16	17	68.8	44.4	24.4	7.9	1.6	5.62	64	234	5.14	4.72	0.89	1.65	2.29	1.61	59.7	23.0315
1303248	0	36	0	18	16	22	72.5	43.8	28.7	NA	NA	3.69	66	227	4.99	4.84	0.9	1.93	2.24	1.495	42.9	19.1944
20106467	1	28	0	17	16	22	78	50.3	27.7	10.7	1.3	4.1	68	288	4.66	3.08	0.71	0.86	1.8	1.65	53.7	19.7245
119870235	0	29	0	17	16	24	69.3	42.5	26.8	7.2	1.6	4.64	60	164	4.51	3.33	0.51	1.39	1.69	1.605	50.6	19.6427
106170629	0	24	0	17	16	16	71.4	45.1	26.3	10.2	NA	3.1	78	365	5.09	4.85	1.02	1.81	2.29	1.53	45.7	19.5224
106110925	0	35	0	17	16	17	76.6	42.6	34	10.7	2.3	4.19	69	118	4.26	4.08	0.5	1.47	2.12	1.655	50.3	18.3642
1108935	0	27	0	17	16	17	74	42.1	31.9	7.1	0.9	3	64	146	5.1	3.44	0.61	1.19	1.55	1.58	45.5	18.2262
108280359	0	37	0	17	16	19	71.7	42.3	29.4	12.8	NA	3.8	58	140	4.57	4.47	1.1	1.45	2.17	1.53	40	17.0874
100450292	1	46	0	16	16	22	74.1	43	31.1	16	2.5	4.9	95	241	5.48	4.41	1.61	1.06	2.64	1.7	67.7	23.4256
116780036	0	28	0	16	16	17	NA	NA	NA	7.7	1.6	4.26	62.7	181	4.62	4.85	0.69	1.29	2.82	1.6	58.7	22.9297
121920323	1	31	0	16	16	17	76.2	47.1	29.1	NA	NA	4.3	94	300	4.59	4.23	1.1	1.34	2.01	1.66	61.6	22.3545
114400019	1	31	0	16	16	20	69	44.6	24.4	15	1.6	2.2	94	269	4.44	2.46	0.44	1.06	1.38	1.64	55.5	20.635
115580040	0	40	0	15	16	23	75	46.3	28.7	12.7	1.5	4	55	171	4.96	5.46	0.86	1.74	2.59	1.55	51	21.2279
100196464	0	29	0	15	16	23	69.9	39.6	30.3	NA	NA	4.14	75	224	4.35	4.91	0.71	1.69	2.73	1.62	54.2	20.6523
106710402	0	25	0	15	16	19	NA	NA	NA	8.4	1.2	2.63	57.8	292	4.35	4.26	0.91	1.14	2.73	1.585	47.4	18.8677
1410260052	1	32	0	14	16	19	81	47.8	33.2	NA	NA	4.4	76	332	4.73	4.37	1.25	0.94	2.28	1.745	69.4	22.7913
106481739	0	34	0	14	16	23	73	43.8	29.2	7.7	1.6	5.5	71	138	4.67	3.8	0.6	1.75	1.66	1.565	53	21.6395
109620558	0	44	0	14	16	23	69.5	44.8	24.7	19.6	3.8	4.26	82	239	5.2	5.51	1.23	1.76	2.9	1.615	55.7	21.3555
113920334	0	26	0	14	16	19	NA	NA	NA	10.8	2.1	2.45	59	238	4.81	4.1	0.8	1.16	2.3	1.565	48.6	19.843
101411003	0	33	0	14	16	19	82.5	43.9	38.6	NA	NA	4.9	73	198	4.96	4.46	0.99	1.36	2.43	1.62	51.5	19.6235
106791221	0	30	0	13	16	18	68.3	39	29.3	16.5	2.5	2.2	74	231	4.53	5.02	1.09	1.03	2.84	1.675	70.1	24.9855
101630088	0	25	0	13	16	18	71.8	41.2	30.6	NA	NA	3.3	62	180	5.61	4.04	0.86	1.52	1.8	1.62	50	19.052
107860625	0	49	0	13	16	14	79.5	45.7	33.8	11.9	3	4.68	78	218	5.07	4.64	0.61	1.89	2.2	1.63	49.3	18.5555
114590148	0	50	0	12	16	19	73.8	44.3	29.5	NA	NA	6.37	76	260	5.42	4.8	0.78	1.59	2.74	1.665	64.9	23.4108
114260811	0	36	0	12	16	25	NA	NA	NA	11.2	1.3	3.4	66	169	4.43	4.62	0.79	1.79	2.4	1.58	51.6	20.6698
110311886	0	35	0	12	16	29	78	42.2	35.8	12.9	2.6	4	77	292	4.67	3.67	0.81	1.76	1.34	1.51	46.3	20.3061
100068521	0	35	0	12	16	25	68.2	46.4	21.8	19.5	2.2	2.39	68	182	5.23	2.32	0.89	1.62	0.41	1.645	49.9	18.4403
104492438	0	41	0	11	16	22	76	41.3	34.7	8.4	1.4	3	67	170	4.95	4.25	0.67	1.72	2.21	1.56	48	19.7239
109910398	0	35	0	9	15	22	67.5	42.4	25.1	10.1	1.3	4.23	68.5	226	6.14	3.31	0.5	1.66	1.38	1.645	53.5	19.7707
116030153	0	26	0	9	15	19	NA	NA	NA	13.8	1.6	3	50	160	4.86	3.97	1.17	1.58	1.95	1.53	45.7	19.5224
20104279	1	30	0	30	15	23	75	50.7	24.3	11.4	1.7	4	92	440	4.29	4.13	1.74	1.67	1.93	1.845	51.8	15.2173
122280002	1	50	0	28	15	14	73.3	42.8	30.5	NA	NA	5.6	96	320	5.48	4.59	1.06	1.46	2.44	1.725	59.5	19.9958
105200446	0	59	0	26	15	20	78	46.7	31.3	7.3	1.2	4.2	68	256	5.35	5.04	1.08	1.71	2.69	1.625	47.6	18.026
1106780	0	58	0	24	15	20	74	45.3	28.7	11.6	0.6	7.13	69	264	5	5.6	1.27	1.63	2.5	1.525	50.6	21.7576
104493097	0	36	0	24	15	19	78	42.2	35.8	7.7	0.8	3.6	69	257	4.86	3.69	0.87	1.43	1.43	1.525	46.8	20.1236
101681809	1	38	0	24	15	19	67.8	38.3	29.5	13.6	NA	3.1	78	322	4.46	5.43	1.86	1.45	2.7	1.705	50	17.1997
121840044	0	47	0	23	15	18	74.3	44.1	30.2	NA	NA	3.2	67	378	5.32	4.5	1.01	1.67	2.11	1.56	58.1	23.8741
1200398	1	24	0	23	15	16	74.4	49.5	24.9	22.5	1.9	5.77	93	313	5.19	4.63	1.02	1.41	2.53	1.785	66.2	20.7769
103903769	1	46	0	23	15	18	77	47.1	29.9	NA	NA	3.88	98	420	5.36	3.8	1.45	1.4	1.76	1.685	58.2	20.4986
102126412	1	27	0	23	15	18	NA	NA	NA	11.7	0.9	4.2	86	260	5.05	4.57	1.63	1.23	2.24	1.635	53.2	19.9011
111611539	0	24	0	22	15	18	82.4	47.2	35.2	NA	NA	4.4	56	233	4.53	4.05	0.74	1.54	2.08	1.58	52.1	20.8701
100571729	0	40	0	22	15	18	67.8	40.1	27.7	10.5	1.8	5.2	67	154	5.27	5.17	1.16	1.35	2.77	1.57	47.5	19.2706
116950770	0	58	0	22	15	25	72	45.6	26.4	7.5	1.3	3.9	67	142	4.69	5.99	0.65	2.88	2.19	1.545	42.4	17.7627
119480018	0	25	0	22	15	20	83	46.2	36.8	14.5	2.5	2.9	68	278	4.81	3.38	0.74	1.4	1.62	1.59	43.1	17.0484
106620354	1	42	0	21	15	14	68.2	45.2	23	11.1	2.2	6.08	102	248	5.1	4.03	0.72	1.25	1.91	1.735	65.5	21.7592
1106179	0	53	0	21	15	25	NA	NA	NA	9.1	1.1	4.16	51	141	4.82	5.35	0.8	1.91	2.64	1.365	38.5	20.6631
105633109	0	41	0	21	15	20	68	41.6	26.4	16.2	1.8	3.5	63	205	5	5.04	0.83	1.64	2.51	1.555	45	18.6102
110595817	0	42	0	21	15	17	NA	NA	NA	10.3	2.3	3.1	59	206	4.57	3.92	1.07	1.4	1.99	1.615	47.6	18.25
118400989	0	30	0	20	15	16	70.8	39.8	31	NA	NA	4.03	66	168	5.35	3.59	0.9	1.17	2.07	1.515	51.2	22.3072
122911003	1	46	0	20	15	18	73.4	46.6	26.8	11.3	2.9	7.1	88	254	4.69	4.99	0.82	1.46	2.36	1.705	61	20.9837
109121484	0	35	0	20	15	20	78	42.9	35.1	18.8	2.4	5.9	64	231	4.92	3.94	0.47	1.79	1.38	1.635	55	20.5744
120990044	0	28	0	20	15	19	69.6	38.7	30.9	NA	NA	5.24	61	215	5.29	4.96	0.94	1.49	2.8	1.655	55.5	20.2627
116790422	1	43	0	20	15	14	68.5	45.6	22.9	NA	NA	2.51	83	315	5.53	4.53	0.92	1.67	2.18	1.67	55	19.721
104980046	0	46	0	20	15	25	72.2	40.7	31.5	7.6	1.5	3.22	62.3	137	4.82	4.57	0.74	1.27	2.86	1.57	46.6	18.9054
107960569	1	61	0	19	15	24	74.8	41.3	33.5	9.3	1.8	3.74	65	198	5.23	4.57	1.39	1.32	2.21	1.71	68.1	23.2892
104840771	1	34	0	18	15	18	68	43.3	24.7	10.3	1.2	3.6	86	296	4.8	3.63	0.9	1.34	1.59	1.645	59.8	22.0988
105090200	0	53	1	18	15	17	75.9	45.1	30.8	6.4	1.4	3.21	67	266	5.13	4.92	1.22	1.64	2.71	1.56	51.4	21.121
20106249	0	23	0	18	15	16	NA	NA	NA	9.4	1.3	5.8	60	161	4.88	3.45	0.53	1.26	1.84	1.625	50.5	19.1243
106053786	0	58	0	18	15	18	72.2	40.4	31.8	11.1	NA	4.81	49	151	5.49	5.73	0.97	1.97	2.76	1.5	41.6	18.4889
105500291	1	38	0	18	15	24	70	45.2	24.8	13.2	2.8	3.67	86	258	4.59	4.9	0.98	1.3	2.71	1.63	46.1	17.351
119720129	1	47	0	17	15	19	72.3	42.1	30.2	NA	NA	5.9	104	296	5.12	4.2	1.08	1.02	2.41	1.765	72.8	23.3691
105120130	0	34	0	17	15	18	70.5	41.7	28.8	13.9	1.8	3.57	72	248	4.89	4.7	1.58	1.29	2.63	1.62	57.9	22.0622
116420236	0	38	0	17	15	17	69	42.6	26.4	8.5	0.7	3.7	63	229	3.85	4.65	0.58	1.6	2.22	1.665	56.5	20.3807
104100541	0	40	0	17	15	24	74.6	45.5	29.1	7	1.1	4.12	59.6	181	5	4.01	0.75	1.31	2.36	1.585	46.6	18.5493
100196688	0	26	0	17	15	21	69.5	45.6	23.9	NA	NA	5.1	66	236	5.12	5.59	1.02	1.57	3.07	1.65	47	17.2635
113681757	0	33	0	16	15	18	66.1	41.5	24.6	4.9	NA	2.36	60	159	4.66	3.07	0.75	1.25	1.58	1.5	48.8	21.6889
104290622	0	36	0	16	15	16	72.2	43.7	28.5	15.1	NA	4.03	69	193	5.05	4.01	0.8	1.15	2.23	1.6	50.8	19.8438
106481473	0	35	0	16	15	17	NA	NA	NA	28.6	2.8	4	65	165	5.04	5.37	0.65	1.73	2.39	1.64	53	19.7055
111220255	0	35	0	16	15	18	71.7	43	28.7	NA	NA	3	49	159	5.04	4.74	0.53	2.18	2.07	1.685	55.8	19.6532
100571632	0	31	0	16	15	19	64.2	37.1	27.1	7.3	1.5	3.17	78	148	4.91	4.27	0.85	1.56	2.24	1.605	50	19.4097
121770013	0	25	0	16	15	19	71	42.4	28.6	NA	NA	4.54	77	238	4.32	2.37	0.59	1.41	1.01	1.65	49.4	18.1451
105142653	0	32	0	16	15	21	77.3	45.3	32	10.7	2.6	3.82	89	237	4.92	4.59	0.62	1.59	2.44	1.69	51	17.8565
115265966	0	33	0	15	15	19	66.1	41.2	24.9	10.4	1.5	2.47	56	266	4.74	4.79	1.26	1.47	2.63	1.575	60	24.1875
117540310	0	27	0	15	15	19	73.7	44.8	28.9	12.1	NA	3.7	68	318	4.74	3.43	0.89	1.27	1.43	1.535	49.1	20.8384
1303540	0	33	0	14	15	18	73.2	40.3	32.9	NA	NA	3.7	57	173	4.29	3.49	0.72	1.44	1.63	1.53	55.6	23.7515
110597519	0	47	0	14	15	15	72.1	41.6	30.5	8.3	NA	4.57	67	252	4.94	5.34	1.06	1.32	3.06	1.64	59.3	22.0479
20100547	0	57	0	14	15	23	76	39.4	36.6	15.5	1	5.6	50	198	4.67	4.95	0.78	1.63	2.8	1.47	47.5	21.9816
112390130	0	32	0	14	15	22	71.7	42.2	29.5	NA	NA	3.4	57	185	4.74	4.46	0.53	1.74	2.17	1.635	55.5	20.7614
110594555	1	24	0	14	15	18	NA	NA	NA	19.1	3.2	2.69	84	352	4.84	4.19	1.59	1.33	2.1	1.775	63.7	20.2182
121370035	0	27	0	14	15	22	72.7	44.8	27.9	NA	NA	3.5	68	183	5.17	5.07	1.19	1.49	2.98	1.59	50.7	20.0546
119870277	0	35	0	14	15	21	78.7	44.3	34.4	7.4	1.3	5.5	75	194	4.9	5.02	1.05	2.21	2.22	1.535	46.8	19.8623
100571168	0	37	0	14	15	20	NA	NA	NA	18.4	3.4	3.9	69	170	4.3	5.28	0.63	1.74	2.44	1.61	48	18.5178
110593840	0	33	0	14	15	20	72.2	44.6	27.6	13.6	2.1	3.65	58.6	187	5.27	3.6	1.17	1.06	2	1.54	43.7	18.4264
1300056	0	32	0	13	15	22	68.9	39.9	29	NA	NA	2.68	51	173	4.24	4.4	1.11	1.48	2.38	1.575	52.5	21.164
100390804	1	46	0	13	15	21	65.5	44	21.5	6.1	1.9	5.34	88	316	4.75	2.55	0.72	1.29	1.11	1.755	63.9	20.7466
1105666	0	36	0	13	15	18	NA	NA	NA	15.7	3.4	3.54	64	230	5.22	4.37	0.94	1.7	1.71	1.595	49.2	19.3394
101880324	0	38	0	12	15	24	65	43.2	21.8	12.1	1.7	5.8	74	238	4.2	4.26	0.39	1.69	2.2	1.575	54	21.7687
1204875	0	36	0	12	15	21	70.5	41.9	28.6	7.1	NA	3.7	68	155	5.28	3.38	0.45	1.35	1.65	1.63	55.6	20.9266
115700124	0	23	0	12	15	18	74	50	24	11.6	1.8	3.3	70	223	5.14	4.06	0.92	1.37	2.35	1.585	46.1	18.3503
113920332	0	25	0	12	15	17	NA	NA	NA	8.7	0.8	3.67	60	223	4.8	4.79	1.5	1.26	2.53	1.58	44.7	17.9058
116080606	0	33	0	11	15	24	NA	NA	NA	9.9	1.3	3.3	64	225	4.56	3.21	0.68	1.63	1.19	1.665	52.3	18.8657
106660966	0	36	0	10	15	23	63	38.9	24.1	6.7	3.6	2.9	81	141	4.95	3.62	0.85	1.33	1.53	1.52	50.5	21.8577
113680780	0	41	0	10	15	20	NA	NA	NA	9	1.4	4.55	78	295	5.15	4.74	1.01	1.31	2.95	1.58	45.9	18.3865
116082145	0	48	0	9	14	22	76.5	41.2	35.3	8.5	NA	6.8	76	175	4.85	4.96	1.28	1.26	2.38	1.625	61.4	23.2521
103631210	0	24	0	9	14	24	75	45	30	15.2	2.9	2.57	65	186	4.8	4.66	0.61	1.97	2.11	1.525	53.2	22.8756
105380344	0	41	0	9	14	16	65.7	39.3	26.4	7.9	1.9	3.94	69	155	5.86	4.63	1.18	1.46	2.46	1.595	56.3	22.1303
116082121	0	38	0	8	14	18	73	42.8	30.2	13.3	NA	2.8	63	145	5.3	5.17	0.54	2.1	2.49	1.595	50.9	20.0077
120200302	1	35	0	51	14	20	75.5	39.3	36.2	6.1	NA	5.36	66	374	4.03	4.38	2.01	1.09	2.45	1.675	58.7	20.9223
104930374	1	39	0	49	14	17	77.8	45.6	32.2	NA	NA	4.8	89	657	4.59	4.66	2.02	1.95	2.1	1.67	63.1	22.6254
120200226	0	55	0	47	14	23	72.9	45.9	27	10.5	NA	5.85	58	262	5.3	5.04	0.7	2.04	2.24	1.545	49.5	20.7371
117540300	0	26	0	36	14	17	70.5	39.3	31.2	29	NA	3.91	79	282	5.15	3.57	0.57	1.8	1.37	1.65	47.5	17.4472
112600541	1	26	0	35	14	17	NA	NA	NA	29.2	3.2	4	88	290	4.58	3.96	0.72	1.45	1.79	1.805	60	18.4161
115360018	0	48	0	31	14	20	77.8	44.1	33.7	NA	NA	3.7	81	273	4.85	4.14	0.99	0.97	2.31	1.635	61.3	22.9311
102910333	0	46	1	28	14	18	74	44	30	12.5	1.3	3	75	245	5.53	5.99	1.74	1.11	3.05	1.655	61.4	22.4167
113230044	0	41	0	25	14	17	76	44.1	31.9	12.2	2.1	3.8	75	267	5.28	5.26	1.13	1.73	2.4	1.57	57.7	23.4087
1410150057	1	36	0	25	14	18	63	41.4	21.6	NA	NA	7.7	66	605	4.04	4.41	2.24	0.97	2.23	1.656	62.5	22.7908
114081027	1	40	0	25	14	18	69	43.5	25.5	5.7	0.6	2.8	90	268	4.26	3.69	0.83	1.18	1.84	1.72	54.2	18.3207
116030311	0	28	0	24	14	21	NA	NA	NA	22.2	3.1	2.7	79	316	5.12	3.73	0.85	1.66	1.88	1.575	47.8	19.2693
1408128	1	51	0	24	14	30	68.7	42.7	26	NA	NA	5	100	421	4.81	4.22	0.49	1.64	2.09	1.547	46	19.2211
117770037	0	40	0	23	14	15	72.2	43.2	29	9.2	NA	3.6	52	254	4.88	4.25	1.06	1.7	1.84	1.6	56.5	22.0703
100194764	1	36	0	23	14	16	NA	NA	NA	10.5	1.6	4.2	87	260	5.33	5.03	1.19	1.37	2.84	1.655	57.5	20.9929
118310042	0	31	0	23	14	18	76	43.4	32.6	14.8	1.6	3.2	70	190	4.86	3.5	0.7	1.49	1.35	1.685	54.3	19.1249
107810493	0	38	0	22	14	15	73.1	42.5	30.6	13.6	1.9	5.16	80	265	4.65	4.81	0.86	1.53	2.75	1.605	53	20.5743
110595306	0	27	0	21	14	19	NA	NA	NA	1.9	1	2.98	63	175	5.01	3.31	0.59	0.96	1.82	1.62	54.7	20.8429
109810188	1	34	0	20	14	17	73	44.5	28.5	NA	NA	6.33	109	294	4.98	4.16	1.85	1.21	2.08	1.82	80.2	24.2121
110596916	0	32	0	20	14	21	77.8	42.3	35.5	10.1	NA	3.3	70	152	4.89	4.18	0.8	1.37	1.96	1.62	56.7	21.6049
116790402	1	27	0	20	14	20	76.4	48.4	28	NA	NA	3.5	83	356	5.42	4.04	1.38	1.1	2.17	1.72	63.4	21.4305
115590207	0	38	0	20	14	20	NA	NA	NA	13.5	1.6	2.77	55	256	4.85	4.09	0.82	1.4	1.95	1.58	52.1	20.8701
110595555	0	35	0	20	14	18	NA	NA	NA	11.8	1.2	4.2	76	217	5.06	4.12	1.01	1.4	1.91	1.635	55.4	20.724
103863644	1	27	0	20	14	17	72.2	46.7	25.5	NA	NA	3.5	100	349	4.87	4.39	0.87	1.4	2.3	1.74	61.4	20.2801
121810042	1	22	0	20	14	19	76.8	45.9	30.9	NA	NA	4.6	85	297	4.84	4.17	0.69	1.77	2.07	1.73	60.5	20.2145
104890233	0	33	0	20	14	17	NA	NA	NA	9	1.6	2.5	67	240	4.92	4.44	1.34	1.41	2.4	1.585	49.2	19.5842
115530086	0	34	0	20	14	19	NA	NA	NA	6.7	1.5	3.95	46	153	4.55	4.31	0.71	1.66	2.13	1.52	40.8	17.6593
124050044	1	47	1	19	14	21	76.1	47.6	28.5	NA	NA	8.3	73	381	5.22	4.92	1.13	1.48	2.49	1.675	68.9	24.5578
117150043	0	33	0	19	14	20	NA	NA	NA	6.7	0.7	3.8	60	225	5	3.65	1.04	1.32	1.55	1.54	50	21.0828
105143214	0	45	0	19	14	19	73.6	45	28.6	7	1.3	4.41	78	226	4.85	5.53	0.72	1.88	2.85	1.62	52.7	20.0808
116081290	1	24	0	19	14	16	NA	NA	NA	14.6	1.6	4.7	95	373	4.64	3.33	0.74	1.48	1.38	1.745	59.6	19.5729
117230042	0	30	0	18	14	18	NA	NA	NA	14.1	2.7	2.36	43	142	4.27	3.53	0.77	1.47	1.58	1.565	57	23.2727
105632950	0	42	0	18	14	19	72	40.5	31.5	11.4	1.1	4.4	67	127	4.56	4.27	0.99	1.46	1.82	1.54	53.8	22.6851
104840773	1	33	0	18	14	24	74.3	50.6	23.7	14.5	1.8	4.42	82	355	4.99	5.22	1.63	1.48	2.54	1.62	57.4	21.8717
114930078	1	36	0	18	14	16	NA	NA	NA	11.2	2.3	2.7	70	302	5	3.04	0.63	0.96	1.74	1.69	60.8	21.2878
116030513	0	31	0	18	14	20	79.4	44.8	34.6	15.6	NA	6.2	76	308	4.48	5.04	1.07	1.71	2.6	1.625	53.9	20.4118
115268358	1	36	0	18	14	26	73.8	46.7	27.1	11.3	1.8	4.95	93	261	5.14	5.38	1.2	1.69	2.96	1.715	56.3	19.1417
112600150	1	28	0	17	14	17	75	46.1	28.9	11.1	1.6	3.67	90	406	4.82	4.04	0.68	1.13	2.65	1.73	72.5	24.224
103862839	1	49	0	17	14	17	NA	NA	NA	10.5	1.1	4.7	101	380	4.64	4.53	0.81	1.64	2.07	1.735	70.1	23.2873
120110332	0	35	0	17	14	15	73.6	44.8	28.8	13.8	NA	3.6	59	144	4.94	3.64	1.3	1.77	1.14	1.635	55.8	20.8737
119870015	1	28	0	17	14	17	78.1	44.9	33.2	10.7	3	3.01	86	347	5.59	3.45	0.83	1.43	1.73	1.715	61.2	20.8077
104380232	0	25	0	17	14	22	76.8	45.9	30.9	NA	NA	4.7	79	259	4.34	4.13	1.41	2.17	1.3	1.61	48.6	18.7493
102010203	0	24	0	17	14	18	76.7	47.9	28.8	15.9	NA	3.59	77	226	5.26	4.08	0.91	1.45	2.08	1.575	45.1	18.1809
1206921	0	36	0	17	14	19	73.6	40.2	33.4	15.3	2.4	3.2	57	144	4.31	5.36	0.94	1.65	2.76	1.66	50	18.1449
106170500	0	36	0	16	14	19	81.3	44.8	36.5	13.3	NA	4.4	72	227	5.18	3.97	0.87	1.47	2.08	1.58	56.8	22.7528
118440102	0	42	0	16	14	23	74.7	41.2	33.5	9.9	1.5	3.48	54	152	5.52	4.15	0.9	1.41	2.11	1.51	50.6	22.192
110595688	0	38	0	16	14	17	NA	NA	NA	10.8	1.9	4.81	65	222	5.05	3.81	0.55	1.55	1.76	1.66	57.6	20.9029
108780075	0	34	0	16	14	18	77.1	45.4	31.7	10	1.1	3.53	57	175	4.85	4.49	0.77	1.43	2.37	1.605	53.6	20.8073
100068339	0	25	0	16	14	22	NA	NA	NA	10.7	1.7	3.1	67	219	5.15	5.19	0.93	1.77	2.09	1.705	49	16.8557
120201585	1	40	0	15	14	17	72.6	44.9	27.7	NA	NA	4.5	100	398	4.95	4.98	1.16	1.45	2.66	1.745	70.5	23.1525
116030544	0	34	0	15	14	16	71.1	42.5	28.6	18.2	NA	4.29	47	217	4.94	4.82	1.07	1.67	2.4	1.615	58.9	22.5824
105633135	0	41	0	15	14	64	80.3	51.7	28.6	11.7	2.2	4.8	64	273	5.23	4.99	1.01	1.48	2.44	1.64	59.7	22.1966
104720943	0	41	0	15	14	17	70.8	44.5	26.3	17.3	2.3	3.54	56	189	5.29	4.42	1.02	1.41	1.91	1.615	52.6	20.167
117650154	0	33	0	15	14	20	75	45	30	9.3	1.6	3.6	61	200	5.26	3.67	1.48	1.4	1.52	1.605	51.6	20.0309
109121968	0	31	0	15	14	17	77.7	42.7	35	10.1	NA	2.91	52	136	5.08	4.04	0.84	1.29	2.19	1.615	50.8	19.4768
117010110	0	39	0	15	14	16	74.5	45.9	28.6	NA	NA	4.3	62	168	4.72	4.02	0.77	1.69	1.87	1.62	48.8	18.5947
110598654	0	35	0	15	14	20	79.2	44.5	34.7	NA	NA	5	82	273	4.75	4.35	1.25	1.48	2.15	1.61	47.8	18.4406
113681220	0	25	0	15	14	22	NA	NA	NA	20.9	3.6	4.41	61	248	4.71	4.62	0.89	1.76	2.06	1.565	43	17.5566
113370092	0	23	0	15	14	25	79	44.1	34.9	7.7	1	4.1	65	197	4.3	4.21	0.75	1.38	2.07	1.595	41.2	16.1948
119870156	0	23	0	15	14	20	75.4	43	32.4	6.5	0.7	3.2	70	163	4.63	4.84	1.57	1.86	2.15	1.58	40.3	16.1432
100194244	0	36	0	14	14	20	NA	NA	NA	6.6	1.4	2.4	62	150	4.61	4.01	0.73	1.28	2.05	1.575	53.3	21.4865
103631131	1	43	0	14	14	21	72.5	46.2	26.3	14.4	2.7	3.48	91	288	4.69	4.24	1.33	1.28	2.29	1.63	53.7	20.2115
116700096	1	45	0	14	14	21	76.1	44.6	31.5	NA	NA	5.5	99	431	4.74	4.77	0.44	1.52	2.47	1.62	52.9	20.157
116080595	0	33	0	14	14	20	NA	NA	NA	9.7	0.9	3.8	54	166	4.98	5.38	0.58	2.21	2.59	1.58	49.2	19.7084
115268454	0	33	0	14	14	19	74.2	43.9	30.3	9.9	1.8	2.6	72	134	4.95	4.87	0.95	1.67	2.28	1.64	52.9	19.6684
111310201	0	32	0	14	14	18	72.8	42.2	30.6	11.6	1.8	2.58	66.6	244	4.84	3.72	1	1.59	1.91	1.625	50.8	19.2379
116650055	0	33	0	14	14	19	NA	NA	NA	10.2	2.1	5.62	51	101	5.3	5.31	0.46	1.67	2.7	1.545	45.4	19.0195
111980018	0	27	0	14	14	21	72.7	47	25.7	8.1	1.6	3.74	63	219	4.47	3.87	0.84	1.28	1.96	1.53	44.2	18.8816
114540039	0	32	0	14	14	21	67	43.9	23.1	16.2	1.3	3.1	63	214	4.81	4.02	0.88	1.56	1.95	1.545	44.5	18.6425
101681783	1	43	0	14	14	16	73	45.2	27.8	18.7	NA	3.5	92	297	4.97	4.45	1.49	1.22	2.38	1.65	48.4	17.7778
100196164	0	25	0	14	14	19	71.7	45.2	26.5	15.2	NA	4.66	62	231	4.63	4.42	0.92	1.79	2.18	1.635	44.8	16.7588
119720189	1	48	1	13	14	17	71.2	44.6	26.6	NA	NA	6.9	111	447	4.49	4.29	0.71	1.23	2.72	1.775	73.7	23.3922
105191459	0	27	0	13	14	19	68.6	46.8	21.8	14.5	2.7	3.41	72	312	4.94	4.52	0.76	1.43	2.58	1.6	55.8	21.7969
100109034	1	32	0	13	14	17	72.7	41.8	30.9	16.8	1.9	3.9	87.3	280	5.41	4.3	0.9	1.16	2.64	1.735	63.5	21.0948
102200192	0	41	0	13	14	16	71.1	45.1	26	NA	NA	4.9	64	172	4.4	4.88	0.78	1.89	2.23	1.65	55	20.202
100571704	0	41	0	13	14	15	66.2	39.4	26.8	10.1	1.8	3.78	72	166	4.83	5.41	0.89	2.11	2.53	1.56	48.3	19.8471
106010353	1	32	0	13	14	18	74.5	47.3	27.2	8.7	1.9	3.65	82	297	4.97	4.94	1.16	1.78	2.33	1.76	61.2	19.7572
110680315	0	45	0	13	14	19	69	41	28	7.7	1.2	4.2	61	147	4.65	4.92	1	1.59	2.6	1.575	49	19.7531
106650057	0	41	0	13	14	17	75	42.1	32.9	10.9	1.2	4.4	60	213	5.27	4.4	1.22	1.41	2.56	1.535	46.5	19.735
105633104	0	28	0	13	14	18	72.4	46.4	26	7.1	1.1	6.28	59	262	4.35	3.55	0.29	1.98	1.25	1.65	52.3	19.2103
105370489	0	35	0	13	14	22	67.1	45.1	22	13.7	2.8	2.75	65	171	5.17	4.05	0.59	1.37	2.07	1.61	47.1	18.1706
110598998	0	42	0	12	14	23	71	41.4	29.6	NA	NA	5.8	92	201	4.95	4.42	0.94	1.71	1.89	1.61	59.8	23.0701
110790044	0	41	0	12	14	19	70	43.2	26.8	7.5	0.9	5	80	249	5.02	3.77	0.66	1.39	1.59	1.6	57.8	22.5781
105710418	0	47	0	12	14	18	73	40.1	32.9	7.9	1.5	3.3	55	198	5.15	4.43	1.08	1.76	2.36	1.55	49.2	20.4787
100067679	0	36	0	12	14	18	NA	NA	NA	8.2	1.8	2.49	61	191	4.79	3.28	0.54	1.38	1.22	1.69	56.3	19.7122
106660927	0	23	1	12	14	19	NA	NA	NA	11.5	2.5	5.28	56	251	4.92	2.3	0.8	1.02	0.74	1.545	46.4	19.4384
109680178	0	25	0	12	14	20	69	47	22	5.9	0.9	2.5	62	295	4.16	5.11	0.8	1.28	2.79	1.585	47.2	18.7881
20100813	0	42	0	11	14	20	77	42.3	34.7	11.2	0.5	4.4	75	285	5.18	3.94	0.59	1.66	2.05	1.52	54.5	23.589
104341340	0	36	0	11	14	18	67	43.5	23.5	13.2	2.6	4	76	272	4.88	3.98	1.03	1.49	1.58	1.57	51.4	20.8528
105360341	1	54	0	11	14	19	68.8	43.2	25.6	11.2	1.8	6.87	87.3	262	7.58	4.78	0.59	1.56	2.75	1.755	64	20.7791
100194237	0	31	0	11	14	18	NA	NA	NA	14	2.2	3.85	50.8	240	4.67	4.46	0.59	1.6	2.65	1.61	48.9	18.865
109330127	0	30	0	11	14	23	75	45.5	29.5	13.2	1.9	3.4	55	205	5.08	4.9	1.07	1.71	2.32	1.53	43.8	18.7108
102126114	0	46	1	10	14	18	78.8	43.2	35.6	6.5	1.1	4.64	79.4	314	4.95	4.68	0.72	1.64	2.45	1.515	56.7	24.7035
105860666	0	29	0	10	14	18	72.4	43.7	28.7	15.4	1.9	3.99	68	217	4.5	4.35	0.71	1.62	2.28	1.6	52.8	20.625
110594235	0	46	0	10	14	19	75.9	46.1	29.8	7.1	1.2	3.15	62.4	276	4.54	4.55	1.18	1.24	2.55	1.525	45.5	19.5646
100067704	0	41	0	10	14	17	NA	NA	NA	6.4	1.1	4.09	55	165	4.85	4.36	1.08	0.92	2.41	1.735	57.8	19.2012
20106964	0	29	0	10	14	19	NA	NA	NA	5.2	1	2.82	55	177	5.01	3.61	0.6	1.13	1.91	1.59	46.5	18.3933
109121956	0	35	0	9	13	18	68.4	40.2	28.2	15.9	NA	4.74	63	239	5.61	3.8	1.32	1.33	1.77	1.575	56.6	22.8168
111650070	0	54	0	9	13	21	81.6	42.9	38.7	7.6	1	5.67	67.3	133	4.82	5.65	0.78	1.58	2.96	1.6	51.5	20.1172
20102993	0	35	0	9	13	18	76.8	44.2	32.6	12.3	1.9	3.4	64.3	277	4.69	3.7	0.91	0.94	2.3	1.575	43.4	17.4956
117510166	0	25	0	8	13	19	81.4	46.9	34.5	7.4	1.7	4.92	68	327	4.71	4.68	0.58	1.75	2.42	1.655	62.5	22.8183
114960058	0	23	0	8	13	18	NA	NA	NA	11.2	1.5	3.4	60	198	4.29	4.97	0.59	1.63	2.24	1.55	47.4	19.7294
100104027	0	32	0	7	13	16	74	42.4	31.6	11.7	1.2	4.2	54	186	5.14	4.13	0.52	1.33	2.47	1.615	48	18.4033
121860038	0	32	0	33	13	17	76.9	43.7	33.2	NA	NA	4.82	81	184	4.78	3.72	1.53	1.34	1.78	1.63	49.8	18.7436
1105109	1	42	0	32	13	21	71	46.4	24.6	12.1	2.2	4.17	98	336	5.3	4.38	0.96	1.53	2.13	1.71	63.2	21.6135
100571215	0	28	0	28	13	17	NA	NA	NA	12.4	1.6	4.5	62	179	4.69	3.92	0.44	1.57	1.71	1.685	53	18.6671
110594231	0	34	1	27	13	20	76	46.5	29.5	7.6	1.2	3.84	66.1	242	5.02	3.33	2.08	0.93	1.81	1.515	50.7	22.0893
107280813	1	43	0	26	13	19	71.5	42.1	29.4	NA	NA	5.1	90	443	4.71	4.37	1.97	0.96	2.24	1.77	62.5	19.9496
117960294	0	33	0	26	13	20	67.9	39.9	28	9.4	1.6	3.8	72	283	4.58	4.35	1.12	1.41	2.07	1.58	47.6	19.0675
105191445	0	33	0	25	13	16	70.5	46.9	23.6	6.1	1.7	2.34	67	229	5.02	5.45	1.05	1.42	3.05	1.555	52.9	21.8774
121720028	1	50	1	24	13	17	68.6	43.7	24.9	15.1	1.2	5.2	84	451	4.6	4.27	1.23	1.22	2.84	1.71	71	24.281
110681604	0	49	0	24	13	16	71	44.3	26.7	11	2	4.4	59	223	5.36	5.31	0.99	2.14	2.31	1.585	48.2	19.1862
117500244	1	23	0	22	13	13	70.2	45.1	25.1	8.8	NA	5.1	105	426	4.87	3.85	1.26	1.23	2.01	1.74	71.6	23.6491
112310313	1	51	0	22	13	18	75.5	41.6	33.9	NA	NA	5.3	87	323	5.19	4.63	1.7	1.35	2.44	1.69	66	23.1084
20104308	0	33	0	22	13	19	NA	NA	NA	18.3	2.7	2.2	68	250	4.23	4.54	1.06	1.73	2.38	1.65	58	21.304
102870054	0	31	0	22	13	18	72.5	45.2	27.3	NA	NA	2.84	73	219	4.45	4.04	0.86	1.71	1.73	1.595	42.9	16.863
106240977	0	45	0	21	13	19	73.8	45.9	27.9	10.3	1.5	3.1	66.4	154	5.44	5.39	0.92	2.22	2.72	1.675	57.7	20.5658
110594232	0	37	0	20	13	17	68	47.5	20.5	12.2	1.6	3.8	60	338	3.9	4.41	0.88	1.72	2.38	1.62	48.4	18.4423
103240407	1	42	0	19	13	18	68.4	43.9	24.5	10	1.9	4.2	91	316	5	3.55	1.07	1.08	2.11	1.63	61.1	22.9967
119870212	0	28	0	19	13	15	74.1	45.2	28.9	5.7	1.3	4.14	63	191	5.87	2.6	0.87	0.96	1.25	1.65	54.4	19.9816
1302748	0	31	0	19	13	17	77.2	48.1	29.1	NA	NA	3.59	72	234	5	4.58	1.18	1.63	2.35	1.615	48.5	18.595
105680050	0	31	0	19	13	15	79	47.8	31.2	7.8	1.3	2.8	68.5	202	5.16	3.48	0.78	1.55	1.84	1.54	43.5	18.342
115265972	0	32	0	19	13	18	75.9	46.2	29.7	8.9	1.7	4.76	54	209	4.93	4.31	0.73	1.61	2.31	1.515	41.5	18.081
110595470	0	34	0	18	13	19	NA	NA	NA	8.4	1.3	3.31	67	200	5.29	5.52	0.93	2.09	2.36	1.595	47.4	18.6319
102720192	0	25	0	18	13	19	70	44.3	25.7	14.8	1.6	1.5	54	124	4.44	4.19	0.93	1.58	1.89	1.575	45.8	18.4631
106870235	0	41	0	18	13	22	NA	NA	NA	5.9	0.9	3.4	67	243	4.9	5.41	1.41	1.12	2.98	1.685	52.3	18.4205
108280353	0	31	0	18	13	18	72.9	42.6	30.3	5.9	NA	3	56	183	5.12	3.9	0.75	1.66	1.72	1.64	44	16.3593
1103274	0	26	0	17	13	18	NA	NA	NA	14.8	2.1	4.67	65	265	4.53	3.72	0.68	1.15	2.15	1.67	65	23.3067
103863792	0	26	0	17	13	21	70.5	45.8	24.7	NA	NA	3.02	101	209	4.74	3.72	0.77	1.48	1.33	1.65	57.9	21.2672
113980092	0	51	0	17	13	19	74.5	42	32.5	9.9	1.8	5.1	63	233	4.74	4	0.77	1.57	1.85	1.665	58.7	21.1743
114960123	0	32	0	17	13	21	72	44.5	27.5	7.8	1.6	3.8	66	230	4.92	3.71	0.82	1.78	1.48	1.575	52.4	21.1237
1412160053	1	30	0	17	13	15	72.8	47.9	24.9	NA	NA	4.4	88	350	4.63	3.91	0.83	1.08	1.71	1.67	56.8	20.3665
105390878	0	45	0	17	13	19	76.7	41.5	35.2	11.1	1.7	3.12	68.5	216	5.08	4.51	0.79	1.79	2.27	1.625	51.9	19.6544
113210118	0	28	0	17	13	18	68.6	44.2	24.4	12.8	1.6	2.42	71.6	222	5.04	4.41	0.68	1.76	2.17	1.585	48.5	19.3056
110200436	0	59	0	17	13	21	70.6	42.5	28.1	8	1.1	3.74	71	204	4.86	4.86	1.53	1.24	2.74	1.635	51.4	19.2277
109910866	0	39	0	17	13	21	82.6	47.1	35.5	15.7	NA	5.28	63	195	4.67	5.54	0.65	1.93	2.91	1.61	49.3	19.0193
117330097	0	24	0	17	13	21	76.6	45.6	31	11.3	2.4	3.76	78	325	4.75	4.78	0.88	1.98	2.4	1.62	47.5	18.0994
104493777	0	28	0	17	13	19	74.2	41.3	32.9	NA	NA	4.84	64	240	4.67	4.34	0.88	1.47	2.05	1.5	40	17.7778
119870241	0	30	0	16	13	19	76.5	45.9	30.6	10.7	2.5	4.41	74	171	5.13	4.42	0.66	1.62	2.25	1.65	59.8	21.9651
101410526	0	36	1	16	13	17	74.2	41.2	33	11.2	NA	2.6	52	274	4.92	4.79	1.15	1.69	2.31	1.625	57.5	21.7751
104493544	0	25	0	16	13	20	72.2	43.1	29.1	NA	NA	3.21	71	301	4.19	3.77	0.52	2.1	1.51	1.68	56.6	20.0539
103863248	1	39	0	16	13	18	80.3	45.2	35.1	8.5	NA	5.33	117	342	5.26	5.04	1.09	1.38	2.94	1.705	57.3	19.7109
100194821	1	39	0	16	13	22	NA	NA	NA	16.9	3	3.61	79	219	4.43	4.39	0.52	1.83	2.34	1.76	56	18.0785
118420354	0	28	0	16	13	20	75	44	31	NA	NA	3.25	69	147	5.2	4.66	1.04	1.63	2.11	1.63	43	16.1843
1108923	0	28	0	15	13	18	NA	NA	NA	8.2	1.7	2.6	65	187	4.93	5.48	0.94	1.7	2.93	1.52	56	24.2382
114660068	1	29	0	15	13	22	NA	NA	NA	16.4	2.5	3.73	95	340	4.73	3.34	0.61	1.29	1.6	1.71	66	22.571
106791182	0	24	0	15	13	18	71.3	41.4	29.9	4.3	1.8	2.19	81	130	4.57	4.12	0.61	1.72	2.03	1.575	55.4	22.3331
1101231	0	35	0	15	13	19	68	44.8	23.2	5.4	0.8	2.8	57	182	5.6	3.22	0.56	1.59	0.97	1.505	50.4	22.2514
1105570	0	38	0	15	13	18	70	44.7	25.3	11.2	1.5	2.8	68	342	4.47	3.7	1.13	1.07	1.93	1.58	52.2	20.9101
110594732	1	29	0	15	13	18	NA	NA	NA	11.1	2.7	2.52	81	406	4.86	3.83	1.46	1.22	1.87	1.705	58.7	20.1925
115266660	0	36	0	15	13	21	70.5	43.3	27.2	10.8	1.4	4.31	66	227	5.02	5.14	1.41	2.14	2.29	1.545	47	19.6898
113680912	0	25	0	15	13	19	NA	NA	NA	22.1	3.3	3.44	78.4	224	4.64	3.43	0.74	1.78	1.55	1.585	40.4	16.0814
119740169	0	40	0	14	13	20	73	43.7	29.3	6.6	NA	2.99	60	208	5.56	3.85	0.76	1.45	1.9	1.56	58	23.833
110597021	0	34	0	14	13	18	74.9	45.4	29.5	7.6	NA	3.05	72	202	4.77	4.3	1.52	1.76	2.1	1.54	52.3	22.0526
1304175	0	42	0	14	13	19	69.1	43.3	25.8	NA	NA	2.5	72	135	4.66	4.21	1.11	1.64	1.9	1.54	51.9	21.884
113030345	0	35	0	14	13	15	71.8	44.7	27.1	NA	NA	4.01	56	198	4.4	4.47	0.85	1.56	2.2	1.59	51.6	20.4106
117650175	0	37	0	14	13	18	66	43.3	22.7	7.7	0.8	2.7	49	123	5.06	3.43	0.91	1.34	1.5	1.585	50.4	20.0619
20101913	1	25	0	14	13	16	67.1	40	27.1	11.2	1.4	4.19	97.8	309	4.33	2.65	0.53	1.13	1.23	1.81	59.5	18.1618
116420094	0	38	0	14	13	20	NA	NA	NA	10.8	1.6	2.97	64	185	4.6	4.16	0.69	1.41	2.45	1.605	46.1	17.8958
114310596	0	48	0	13	13	18	70.5	42	28.5	13.1	NA	4.7	75	201	4.4	5.23	1.84	1.62	2.23	1.55	56	23.3091
1207654	0	45	0	13	13	17	71.7	39.2	32.5	NA	NA	4.9	94	181	4.27	4.09	0.86	1.27	2.05	1.52	53.5	23.1562
120290044	0	37	0	13	13	18	68.5	40.6	27.9	11	NA	3.6	68	193	4.75	4.07	0.78	1.71	1.92	1.62	57.1	21.7574
110910016	0	38	0	13	13	19	72.8	44.8	28	NA	NA	4	65	225	4.75	4.93	0.53	1.84	2.75	1.555	51.7	21.3811
1300817	0	36	0	13	13	16	64.7	39.4	25.3	NA	NA	1.73	61	165	4.54	4.91	1.41	1.58	2.5	1.575	53	21.3656
113681324	0	41	0	13	13	20	NA	NA	NA	9.7	1.3	3.9	66	162	5.04	3.45	0.63	1.51	1.22	1.575	51.6	20.8012
118420361	0	33	0	13	13	17	73.3	41.8	31.5	NA	NA	4.14	76	277	5.26	3.85	0.46	2.09	1.62	1.575	50.3	20.2771
110593758	0	29	0	13	13	14	79.2	46.6	32.6	10.5	1.9	4.43	57.7	283	4.37	4.83	0.65	1.51	2.9	1.585	48.6	19.3454
20103096	0	33	0	13	13	20	75.5	45	30.5	8	1.3	3.5	72.2	223	4.94	3.81	1.01	1.35	1.97	1.515	43.5	18.9524
115265552	1	46	0	13	13	21	70.2	42.2	28	9.4	2.1	5.64	85	232	5.02	3.59	0.52	1.41	1.9	1.75	58	18.9388
114590197	0	38	0	13	13	17	69	41.7	27.3	NA	NA	5.81	74	188	4.73	4.4	0.98	1.89	2.31	1.65	51.2	18.8062
109650067	0	29	0	13	13	20	NA	NA	NA	5.8	1.3	4.13	55	217	4.95	3.74	0.84	1.32	1.91	1.56	44	18.0802
106620509	0	29	0	12	13	20	80	44.5	35.5	8.7	2.1	4.6	60	271	5.51	4.26	1.1	1.45	2.11	1.58	56.2	22.5124
114740088	1	30	0	12	13	17	NA	NA	NA	10.7	2.1	5.02	87.9	373	4.83	4.52	0.95	1.03	2.65	1.74	67.9	22.427
1104140	0	25	0	12	13	19	NA	NA	NA	12.7	4	3.4	67	268	4.78	3.5	1.25	1.11	1.67	1.555	49.5	20.4713
112190819	0	31	0	12	13	18	NA	NA	NA	9.8	1.1	4.4	59	159	4.4	3.34	0.59	1.27	1.71	1.615	51.8	19.8603
1301531	0	30	0	12	13	21	73.1	46.1	27	NA	NA	4.9	76	97	4.96	4.19	0.61	1.54	2.19	1.67	52	18.6453
102125291	1	33	0	11	13	11	72	45.8	26.2	9.5	1.6	3.9	96	354	4.73	2.96	1.22	1.2	1.45	1.635	63.3	23.6793
112600192	0	30	0	11	13	13	71.6	42.5	29.1	9.4	1.5	2.79	65.7	308	4.94	4.51	0.95	1.05	2.96	1.515	53	23.0914
104493150	0	39	0	11	13	18	72	40.8	31.2	12.7	1.6	4.1	71	141	5.51	4.59	0.83	2.15	1.75	1.54	51.9	21.884
115160222	0	37	0	11	13	20	NA	NA	NA	11.9	1	2.8	60	172	5.15	4.99	0.93	1.35	2.56	1.59	51.5	20.371
115263603	0	52	0	10	13	23	69.5	43.2	26.3	11.4	2.7	4.03	73	109	4.94	4.37	0.54	1.88	1.53	1.66	51	18.5078
110595674	0	37	0	9	12	21	NA	NA	NA	9.7	1.9	3.69	63	209	5.08	4.98	1.05	2.31	2	1.52	48.2	20.8622
113680820	0	31	0	9	12	17	NA	NA	NA	8.5	1.5	3.56	58.1	185	4.47	3.56	0.78	1.21	1.87	1.505	46.5	20.5296
116260015	0	24	0	8	12	19	NA	NA	NA	11.2	1.6	4.66	70.6	169	4.83	4.47	0.56	1.69	2.42	1.575	53	21.3656
116260014	0	24	0	8	12	18	NA	NA	NA	8.8	2.1	2.61	51.1	154	4.57	3.56	0.61	1.57	1.75	1.62	47	17.9089
100194287	0	29	0	8	12	19	NA	NA	NA	12	1.8	3.77	48.9	211	4.59	3.65	0.46	1.67	1.58	1.525	36.7	15.7807
104571200	0	36	0	7	12	17	77	44.5	32.5	11.4	1.4	4	57	259	4.69	3.39	1.05	0.98	1.57	1.63	61	22.9591
110930146	0	42	0	7	12	26	63.8	42	21.8	15.5	1.9	2.06	75.5	228	4.62	4.56	0.65	1.62	2.23	1.515	44.5	19.3881
104493012	0	30	0	6	12	18	71	41.8	29.2	8	0.8	4.1	67	169	5.35	3.84	0.97	1.2	1.86	1.565	48	19.598
119870198	0	27	0	5	12	19	76.3	45.6	30.7	18	3.1	3.5	87	237	4.87	4.71	0.51	1.55	2.29	1.65	51.3	18.843
109620605	0	47	0	49	12	19	69.7	41.9	27.8	13.5	2.5	3.67	87	321	4.88	4.95	2.12	1.99	2.2	1.715	64.5	21.9296
102127904	1	37	0	39	12	15	74.3	50.4	23.9	13.1	NA	6.17	107	236	5.02	4.6	0.83	1.61	2.42	1.765	61.2	19.6455
106151005	1	48	0	37	12	18	70.5	44.5	26	7.9	1.4	3.9	82	364	4.65	5.13	1.54	1.44	2.35	1.71	65	22.2291
109620442	0	46	0	37	12	17	69.1	42.7	26.4	11.8	2.5	3.34	80	239	5.41	4.42	1.45	1.53	1.84	1.72	63.7	21.5319
111650308	0	59	1	36	12	17	75.1	34	41.1	5.2	1.1	5	60	298	6.49	4.26	1.75	1.25	1.71	1.525	52.8	22.7036
117650133	0	42	0	34	12	13	68	43.7	24.3	9.2	2.1	2.6	54	203	5.52	5.56	1.86	1.37	2.89	1.62	60	22.8624
118550018	1	18	0	28	12	21	NA	NA	NA	9.1	0.4	5.06	80	426	5.46	4.63	0.98	1.35	2.57	1.63	44.4	16.7112
108220039	0	38	0	26	12	19	NA	NA	NA	8.5	2.4	5.9	57	229	4.9	3.43	1.16	1.27	1.4	1.58	54	21.6312
115580064	1	26	0	26	12	19	75.9	45	30.9	36.4	NA	5.3	93	428	5.09	4.58	0.77	1.43	2.37	1.73	53.8	17.9759
110597330	0	38	0	26	12	19	85.7	46.1	39.6	16.5	NA	2.88	70	132	5.03	4.21	1.15	1.02	2.56	1.595	44.5	17.492
108833431	1	43	0	25	12	17	70.8	48.4	22.4	7.4	1.3	3.69	73.3	317	5.07	4.38	0.68	1.49	2.38	1.69	52.5	18.3817
119930060	0	31	0	25	12	19	83.2	44.2	39	13.4	NA	3.12	69	276	4.97	4.05	0.95	1.46	1.97	1.565	42.8	17.4749
114930080	1	20	0	24	12	17	NA	NA	NA	6.1	0.7	3.6	98	379	3.29	2.88	0.84	1.03	1.44	1.69	52.7	18.4517
120820708	0	26	0	24	12	19	76.6	48.2	28.4	NA	NA	3.4	70	221	4.51	3.95	0.58	1.96	1.52	1.725	48.5	16.2991
107591825	0	37	0	23	12	26	80.8	46.7	34.1	13.9	1.2	3.5	77	171	5.16	4.92	0.98	1.94	2.08	1.61	50.3	19.4051
111611507	0	24	0	23	12	15	74.2	43.2	31	NA	NA	3.9	86	346	4.66	4.79	0.76	1.56	2.59	1.555	45.6	18.8584
110680575	0	23	0	23	12	20	80	48.1	31.9	8.4	0.8	2.8	61	239	NA	4.86	1.21	1.46	2.25	1.64	40	14.8721
20105044	0	41	0	22	12	23	NA	NA	NA	13.5	1.4	4.7	82	246	5.57	5.22	1.32	2.3	2.4	1.625	64.7	24.5018
108200518	0	42	0	22	12	16	82.1	47.5	34.6	NA	NA	3.12	62	226	5.21	5.18	0.97	1.45	3.07	1.585	47.9	19.0668
101720966	0	42	0	21	12	23	80	44.4	35.6	12.3	2	4	63	192	4.76	5.15	1.25	1.72	2.58	1.63	56	21.0772
118440212	1	27	0	21	12	23	79.6	46.7	32.9	NA	NA	4.1	81	307	5.17	4.21	1.11	1.54	1.82	1.635	54	20.2003
107960380	0	33	0	20	12	19	74	44.9	29.1	14.1	2	5	77	267	5.34	3.96	1.07	1.52	2.15	1.61	50.9	19.6366
121670445	0	27	0	20	12	17	72.8	41.7	31.1	NA	NA	3.6	61	204	4.88	3.99	0.69	1.76	1.61	1.645	51.8	19.1425
106441439	1	47	0	19	12	16	73.2	41.3	31.9	11	2.4	5.17	96	340	5.49	3.48	1.28	0.9	1.83	1.665	61.4	22.1483
104341755	0	51	0	19	12	17	75.4	47.4	28	13.3	2.3	4.7	58	223	5.66	5.48	0.73	2.03	2.57	1.67	58.2	20.8684
110680861	0	31	0	19	12	17	77	46.4	30.6	7.7	1.3	4	71	204	NA	5.11	0.86	1.71	2.58	1.6	50.6	19.7656
20100669	0	32	0	19	12	17	66	40.1	25.9	8.7	1.4	4.6	59	203	4.71	4.42	0.83	1.82	2.18	1.59	47	18.591
104890321	1	21	0	19	12	18	NA	NA	NA	14.4	3	3.21	87	254	4.41	3.92	1.25	1.07	2.15	1.745	54.8	17.9966
109140384	0	41	0	18	12	12	69	40.5	28.5	8.1	0.7	4.9	63	189	5.6	4.74	1.51	1.27	2.05	1.56	54.4	22.3537
111611475	0	31	0	18	12	18	71.9	43.5	28.4	NA	NA	4	77	201	4.86	3.06	0.77	1.46	1.24	1.595	52.1	20.4794
100580983	0	37	0	18	12	16	74.9	44.8	30.1	12.4	2.8	2.08	73	204	4.53	4.53	0.58	1.91	2.31	1.6	49.3	19.2578
103380027	0	30	0	18	12	19	72.3	42.8	29.5	NA	NA	3.9	83	288	5.55	4.34	0.71	2.11	1.53	1.62	50.5	19.2425
110760051	1	31	0	18	12	19	69.8	44.4	25.4	7.4	0.9	4.21	92.5	258	4.84	3.15	0.67	1.7	1.28	1.69	54.5	19.082
106170547	0	49	0	18	12	21	74.6	42.8	31.8	11.7	NA	4.5	68	190	4.67	6.4	0.75	2.15	2.92	1.655	49.1	17.9261
115780466	0	39	0	17	12	21	80	45.9	34.1	15.6	2.8	4.1	66	201	5.08	4.67	1.03	1.65	2.26	1.51	46.5	20.3938
1204070	0	44	0	17	12	21	76.2	44.2	32	11	NA	4.7	64	232	5.23	4.25	0.76	1.82	1.85	1.62	52.8	20.1189
106481612	0	25	0	17	12	18	81	45.9	35.1	11.7	2.3	3.2	74	297	4.84	4.16	0.68	1.82	1.69	1.575	49.2	19.8337
100540727	0	63	0	17	12	19	72.7	41.7	31	13.1	1.6	3.82	80	243	5.39	4.15	1.86	1.03	2.35	1.545	46.9	19.6479
112571168	0	32	0	17	12	18	77.9	43.9	34	NA	NA	3.8	58	180	4.6	3.79	0.62	1.32	1.92	1.575	48.5	19.5515
103941399	0	24	0	17	12	16	NA	NA	NA	7.4	1.2	3.88	40	209	4.58	5.79	1.3	1.6	3.08	1.6	49.6	19.375
121480130	0	37	0	17	12	19	68.6	42.9	25.7	NA	NA	4.91	66	196	4.95	3.22	0.47	1.66	1.34	1.575	47	18.9468
119620048	0	37	0	16	12	16	80.6	43.8	36.8	13.4	2	4.8	68	298	4.82	4.4	2.25	1.11	1.98	1.635	64	23.9411
106170641	0	23	0	16	12	19	74.8	46.7	28.1	8.3	NA	4.05	74	365	5.57	4.49	1.3	1.56	2.54	1.64	58.6	21.7876
114260916	0	34	0	16	12	15	NA	NA	NA	9.6	1.5	3.83	67.2	244	5.1	4.97	0.84	1.84	2.56	1.535	49.7	21.0931
117500527	0	25	0	16	12	19	67.1	44.4	22.7	NA	NA	2.9	59	254	4.93	3.96	0.78	1.45	1.95	1.585	52.2	20.7784
103941004	0	31	0	16	12	18	71	47.8	23.2	12.8	1.7	3.7	81	275	5.59	2.91	0.59	1.64	1.08	1.605	51.5	19.992
115268470	0	39	0	16	12	17	68.3	42.6	25.7	10.9	2.2	3.1	92	214	4.89	4.31	0.54	2.09	1.79	1.625	52.5	19.8817
103610270	0	34	0	16	12	18	72.6	47.6	25	14.6	NA	2.72	73	217	4.9	4.53	0.87	1.75	2	1.52	43.4	18.7846
110598526	0	29	0	16	12	17	72.2	44	28.2	NA	NA	2.91	90	219	5.01	4.06	0.72	1.65	1.91	1.675	47.8	17.0372
117330091	0	23	0	15	12	18	77.5	46.1	31.4	7.8	1.2	2.93	72	201	5.28	3.75	0.64	1.47	2.11	1.54	53.2	22.4321
111310247	1	32	0	15	12	19	NA	NA	NA	17.6	2.3	2.9	70	207	4.56	3.74	0.52	1.14	2.16	1.68	63.1	22.3569
106390322	0	40	0	15	12	18	70	39.7	30.3	7	0.7	4.1	67	230	4.86	3.7	1.19	0.92	1.8	1.57	54.6	22.151
112980206	0	30	0	15	12	18	78.7	43.6	35.1	4	0.8	4.66	72	243	4.62	3.05	0.74	1.71	1.05	1.585	54.5	21.6939
117650131	0	30	0	15	12	19	66	43.2	22.8	8.5	1.6	4.1	69	198	4.91	3.59	0.64	1.48	1.53	1.585	52.9	21.057
100391083	0	35	0	15	12	22	73.2	45.3	27.9	21.1	3.7	3	63	168	5.2	4.32	0.68	1.61	2.18	1.675	55.4	19.746
114240020	0	47	0	15	12	20	NA	NA	NA	12	2.7	4.39	70.3	147	4.77	3.9	0.65	1.65	1.84	1.61	50.4	19.4437
117390010	0	23	0	15	12	19	NA	NA	NA	10.4	2.9	3.52	69	266	4.19	5.01	0.56	2.11	2.27	1.64	52.1	19.3709
117380044	0	29	0	15	12	18	85.5	46.7	38.8	NA	NA	4.2	68	252	4.77	5.1	0.7	1.64	2.74	1.505	43.3	19.1168
103912897	0	37	0	15	12	20	72.1	45.5	26.6	14.1	NA	3.38	68	198	4.37	4.22	0.72	1.55	2.1	1.565	45.5	18.5773
118400990	0	27	0	15	12	17	77.7	45.6	32.1	NA	NA	5.45	67	204	5.19	4.26	0.82	1.48	2.18	1.56	45.1	18.5322
110599250	0	23	0	15	12	17	77.5	46.8	30.7	NA	NA	3.4	70	214	4.84	4.78	1.23	1.61	2.4	1.655	48.7	17.78
1411040434	1	49	0	14	12	22	78.9	44.3	34.6	NA	NA	4	64	297	5.41	4.96	1.19	0.91	2.57	1.79	72.7	22.6897
101410868	1	29	0	14	12	19	74.9	43	31.9	NA	NA	2.7	92	205	4.32	2.9	0.79	1.17	1.42	1.7	62.3	21.5571
119970086	0	38	0	14	12	17	69.9	43.9	26	9.1	NA	5.5	66	208	4.7	3.92	0.46	1.32	2.09	1.58	52.9	21.1905
105370502	0	26	0	14	12	18	73.1	41.4	31.7	6.2	1.1	2.36	60	291	5.23	4.35	0.69	1.52	2.05	1.605	53.5	20.7684
114900043	0	26	0	14	12	16	NA	NA	NA	7.5	1.7	3.04	66	269	4.87	4.46	0.9	1.26	2.84	1.575	49.5	19.9546
100196105	0	42	0	14	12	15	73	43.6	29.4	11.9	NA	3.43	65	217	4.86	3.76	0.52	1.53	1.79	1.68	55.9	19.8058
1407713	1	38	0	14	12	20	73.1	46.2	26.9	NA	NA	4.7	92	331	4.67	4.56	2.4	1.39	2.2	1.794	62.5	19.4194
118250016	0	34	0	14	12	15	NA	NA	NA	11.8	1.9	3.33	58	235	4.77	4.64	1.16	1.52	2.2	1.575	48	19.35
1300549	0	50	0	13	12	19	63.2	39.6	23.6	NA	NA	5.15	67	189	5.39	3.92	0.78	1.18	2.07	1.66	65.3	23.6972
112210525	0	46	0	13	12	14	70	40.5	29.5	10.5	1.8	5.2	70	320	4.66	3.72	1.74	1.06	1.82	1.51	53.6	23.5077
105380346	0	35	0	13	12	16	66.7	40.7	26	7	1.8	5.62	77	224	5.44	5.1	0.51	1.67	2.98	1.535	53.6	22.7483
105632238	0	27	0	13	12	17	76	48.3	27.7	11.9	1.8	6	65	301	4.45	3.33	0.34	1.79	1.24	1.655	54.1	19.7516
112980191	0	41	0	13	12	20	83.1	45.8	37.3	9.3	1.7	3.57	78	244	4.77	4.86	1.02	1.72	2.5	1.665	53.9	19.4429
112191392	0	28	0	13	12	18	69	45	24	9	2	4	67	223	5.41	4.45	0.63	1.57	2.4	1.6	45.1	17.6172
115266114	0	39	0	13	12	22	69.6	42.6	27	8.6	0.9	4.33	73	175	5.15	4.26	0.82	1.71	2.14	1.56	39.4	16.19
102151366	1	24	0	12	12	20	75.2	49.2	26	NA	NA	5.5	67	527	4.62	3.75	0.48	1.53	1.93	1.67	69.4	24.8844
101682535	0	24	0	12	12	20	72.9	42.2	30.7	8.6	NA	3.06	75	314	4.47	3.86	0.7	1.33	2.13	1.615	59.3	22.7358
104492504	0	38	0	12	12	20	70	43.7	26.3	13.7	1.9	4.4	68	170	5.46	4.47	0.38	2.29	1.89	1.535	52.4	22.239
110595277	0	22	0	12	12	19	NA	NA	NA	11.7	2.1	2.84	77	307	4.6	5.11	1.13	1.96	2.34	1.61	46.4	17.9005
111080347	0	39	0	11	12	15	76.3	45.3	31	NA	NA	4.18	73	148	5.42	5.03	0.58	2.33	2.41	1.59	52.9	20.9248
114800041	0	29	0	11	12	17	71.7	42.5	29.2	6.3	0.8	3.86	54.3	225	5.06	3.49	0.51	1.29	1.87	1.585	49.5	19.7036
110593501	0	22	0	11	12	18	74	46.4	27.6	10.4	1.5	2.94	82.4	294	4.92	3.55	0.84	1.23	2.11	1.63	50	18.8189
109670242	0	24	0	11	12	17	78.8	46.2	32.6	8.6	2.1	2.84	63	180	4.45	3.8	0.53	1.62	1.83	1.53	40.3	17.2156
100170160	0	48	1	10	12	19	72.8	40.3	32.5	6.9	1.6	3	71	181	5.28	4.17	1.09	1.47	1.98	1.665	68.5	24.7094
100391143	1	49	0	10	12	19	62.6	39.9	22.7	6.2	2.5	4	82	364	4.96	2.96	1.16	1.11	1.7	1.745	62	20.3611
115266120	0	53	0	10	12	23	69.6	40.4	29.2	6.3	1.2	4.96	76	111	5.36	4.06	0.66	2.36	1.33	1.665	50.3	18.1443
103720391	0	23	0	10	12	23	70.6	44.2	26.4	NA	NA	2.88	65	198	4.22	4.46	0.97	1.97	1.85	1.57	43.7	17.7289
118340574	0	41	0	9	11	20	75.4	44.1	31.3	6.6	0.9	5.46	56	130	5.35	4.91	0.91	1.53	2.5	1.59	56.2	22.2301
20106764	0	21	0	9	11	14	NA	NA	NA	4.2	0.6	3.27	48.9	151	4.56	4.07	1.06	1.35	2.47	1.535	51.8	21.9843
104050104	0	47	0	9	11	17	64	38	26	8.7	1	3.8	60	286	5.66	5.18	2.81	1.25	2.76	1.57	53.5	21.7047
100120073	0	36	0	9	11	18	79.9	43.5	36.4	11.6	1.2	6.71	62	159	5.21	3.4	0.48	1.71	1.32	1.57	49.5	20.082
105370482	0	48	0	8	11	17	65	41.7	23.3	8.2	1.2	4.4	61	216	4.52	4.12	0.96	1.31	1.86	1.52	46.9	20.2995
106940133	0	51	0	7	11	20	69	45.8	23.2	22.4	3.4	5.03	66	250	4.95	5.1	0.72	1.14	2.9	1.515	51	22.22
110593551	0	25	0	7	11	20	74	47.5	26.5	10.7	1.7	5.1	73	201	4.29	4.22	0.69	1.73	2.27	1.585	50	19.9027
20103255	0	41	0	7	11	19	73.7	44.3	29.4	15.1	2.2	3.76	73.8	181.8	4.92	4.88	0.92	1.36	2.85	1.605	49.8	19.3321
1205247	0	35	0	32	11	16	78.1	43.3	34.8	10.5	NA	2.6	69	315	4.95	4.76	1	1.96	1.97	1.6	52.9	20.6641
116080604	0	47	1	26	11	20	NA	NA	NA	22.6	2.7	2.4	55	269	4.9	5.42	1.88	1.02	3.05	1.67	60.6	21.729
110599254	0	26	0	25	11	16	72.1	44.4	27.7	NA	NA	3.1	66	189	4.86	4.8	0.62	1.73	2.4	1.55	44.2	18.3975
102673893	0	28	0	25	11	19	70.1	42.5	27.6	13.7	2.7	3.22	58	159	4.52	3.47	0.49	1.79	1.39	1.615	46	17.6365
110597477	0	44	0	24	11	19	71.6	44	27.6	6.6	NA	5.1	60	238	4.92	4.64	0.69	2.02	1.82	1.555	51	21.0916
107950515	0	46	0	24	11	14	71	43.2	27.8	7.6	0.9	5.3	65	304	5.4	3.93	0.81	1.35	2.13	1.605	53.8	20.8849
113170272	1	52	0	23	11	21	77	47.8	29.2	14.9	2.7	4.3	83	345	4.84	5.04	1.55	1.36	2.58	1.66	56.8	20.6126
100571455	0	29	0	23	11	18	72.7	44.8	27.9	10.6	1.3	4.16	59	151	4.53	4.01	0.55	1.79	1.66	1.68	53.6	18.9909
100329080	1	34	0	22	11	15	69.6	47.9	21.7	14.2	2.3	3.38	82	261	5.23	4.2	0.88	2.3	1.59	1.64	59.9	22.271
111661424	1	28	0	20	11	21	77.9	47.5	30.4	13.1	2	5.63	95	190	4.54	3.51	1.79	1.04	1.98	1.655	55.9	20.4087
110597207	0	36	0	20	11	17	73.4	39.3	34.1	12.3	NA	3.4	69	248	4.67	4.61	0.66	1.72	2.42	1.535	47.5	20.1594
112190801	0	29	0	20	11	16	NA	NA	NA	9.6	1	3.8	65	249	5.03	3.87	0.91	1.36	2.02	1.585	47.6	18.9473
119390003	1	33	0	19	11	16	68	42	26	8.4	1.4	2.7	96	315	5.58	4.61	1.32	1.39	2.36	1.675	59.5	21.2074
109470350	0	26	0	19	11	20	77.2	51.5	25.7	NA	NA	4.4	65	296	4.82	5.25	0.68	2.17	2.35	1.55	50.5	21.0198
104341719	0	48	0	19	11	19	74.1	44.2	29.9	11.8	1.6	3.7	69	267	4.66	5.65	1.91	1.42	2.7	1.575	51.5	20.7609
108060288	0	24	0	19	11	19	72.6	45.2	27.4	NA	NA	3.1	76	255	4.76	4.48	0.9	1.6	2.11	1.55	49	20.3954
106481622	0	36	0	19	11	15	80.3	43.2	37.1	8.4	1.2	3.61	48	170	4.58	3.98	1.01	1.38	2.08	1.495	43.2	19.3286
115340214	0	28	0	19	11	17	68.8	41.3	27.5	9.3	2	3	56	187	5	3.82	0.78	1.68	1.59	1.605	49.5	19.2157
104571194	0	37	0	19	11	17	77.7	48.9	28.8	14.3	2.7	3.46	65	234	4.16	5.43	0.58	1.82	2.98	1.615	50	19.1701
110597053	0	33	0	19	11	21	73.5	45.1	28.4	22.4	NA	4.4	70	185	4.72	3.74	0.88	1.38	1.65	1.645	51.6	19.0686
103863773	0	27	0	19	11	17	69.6	41	28.6	NA	NA	3.83	71	236	4.82	3.47	0.64	1.42	1.63	1.67	47.7	17.1035
104493645	0	39	0	18	11	17	73.2	41.4	31.8	NA	NA	4.14	66	229	4.73	4.04	0.76	1.41	2.41	1.54	53	22.3478
107250267	0	27	0	18	11	21	75	42.2	32.8	9.8	1.6	4.4	66	285	4.62	4.49	0.45	1.89	2	1.535	48	20.3716
100540600	0	48	0	18	11	19	74	42.5	31.5	10.1	1.9	4.86	85	298	4.97	5.6	1.14	1.53	3.1	1.635	53.5	20.0133
120200421	0	31	0	18	11	17	72.1	41.4	30.7	15	NA	3.81	74	233	4.28	4.06	0.66	1.7	2.07	1.645	53.1	19.6229
120110333	0	35	0	18	11	18	72.8	42.5	30.3	8.1	NA	2.7	55	178	4.92	4.65	1.43	1.92	1.81	1.53	44.4	18.9671
106170563	0	43	0	18	11	15	70.2	42.1	28.1	6.9	NA	3.05	66	206	5.42	4.62	0.73	1.67	2.31	1.57	46.1	18.7026
117500461	0	28	0	18	11	18	76.1	47.4	28.7	NA	NA	2.37	56	157	4.59	4.33	0.97	1.91	1.77	1.62	47.5	18.0994
121920920	0	29	0	18	11	18	76.8	44.2	32.6	NA	NA	2.49	77	185	5.03	4.06	0.71	1.6	2.05	1.625	46.9	17.7609
114310572	0	35	0	18	11	20	73.8	44	29.8	18.7	NA	3.26	66	139	4.9	5.27	0.79	1.64	2.77	1.66	48	17.4191
110597389	0	43	0	18	11	18	76.8	47	29.8	13.1	NA	3.95	59	195	5.06	5.64	0.95	2.4	2.59	1.6	42.9	16.7578
110596992	0	28	0	18	11	18	73.8	45.1	28.7	10.7	NA	4.53	63	232	4.7	3.87	0.61	2.05	1.58	1.525	37.8	16.2537
112690376	0	31	0	17	11	16	75.8	48.7	27.1	NA	NA	5.23	67	186	4.87	3.64	0.81	1.55	1.82	1.585	55.3	22.0124
102720165	1	29	0	17	11	14	74	45.1	28.9	9	0.9	3.9	80	304	5.26	4.41	1.66	1.12	2.13	1.715	59.5	20.2297
113170342	0	43	0	17	11	15	72	44.5	27.5	8.1	1	6.2	71	229	5.03	4.83	0.9	1.7	2.38	1.52	46.7	20.2129
101682567	0	35	0	17	11	17	70.9	43.3	27.6	7.8	NA	4.35	59	262	4.78	2.99	0.76	1.42	1.13	1.61	50.6	19.5209
107810675	0	38	0	17	11	15	72.3	46.7	25.6	NA	NA	3.36	66	134	5.14	3.4	1.12	1.11	1.84	1.565	47.3	19.3122
115266600	0	41	0	17	11	16	74.1	43.1	31	10.8	1.7	3.73	56	163	4.65	4.62	0.64	1.73	2.68	1.545	45.9	19.229
111611477	0	31	0	17	11	16	72	40.7	31.3	NA	NA	3.34	78	269	4.2	4.33	0.63	1.43	2.53	1.565	46.7	19.0673
1203232	0	31	0	17	11	20	80	47.3	32.7	5.3	1.4	2.8	67	265	4.74	4.7	0.69	2.01	2.17	1.53	44.5	19.0098
103862906	0	30	0	17	11	19	NA	NA	NA	12.1	1.6	3.6	65	201	4.49	3.87	1.15	1.54	1.39	1.625	48.6	18.4047
110597169	0	31	0	17	11	20	72.4	44.5	27.9	13.7	NA	4.22	64	348	4.84	3.82	0.92	1.88	1.33	1.56	44.2	18.1624
115268259	1	30	0	17	11	20	82.3	44.7	37.6	12.8	2.3	3.88	103	258	5.06	3.81	0.84	1.77	1.59	1.685	51.3	18.0683
104271235	0	31	0	17	11	20	77	46.2	30.8	11.9	1.9	4.7	56	162	4.61	3.45	0.39	1.31	2.04	1.545	43.1	18.0559
120350034	0	31	0	17	11	24	74.6	45.1	29.5	8.9	NA	3.74	57	153	4.68	4.49	1.32	1.05	2.47	1.66	41.2	14.9514
109121992	0	35	0	16	11	19	76.1	46.9	29.2	7.4	NA	3.9	74	368	4.8	5.05	0.78	1.88	2.35	1.57	55.6	22.5567
1301354	0	41	0	16	11	18	74.4	42	32.4	NA	NA	3.61	74	214	5.39	3.4	0.93	1.36	1.68	1.595	56.7	22.2875
102126250	0	31	0	16	11	16	75	43.8	31.2	9.5	1.5	4.2	56	251	4.48	4.01	0.82	1.68	1.89	1.53	50.9	21.7438
120110714	0	39	0	16	11	14	66.4	38	28.4	7.3	NA	5.8	52	156	4.66	5.41	0.45	1.88	2.57	1.5	46.5	20.6667
105142837	0	36	0	16	11	17	74.4	42.6	31.8	18.1	2.5	2.81	69	292	5.01	5.08	1.29	1.14	3.06	1.54	47.7	20.113
115080039	0	23	0	16	11	16	68.8	47.4	21.4	NA	NA	3.62	60	227	4.97	4.98	0.84	1.74	2.56	1.51	44.2	19.3851
121150018	0	27	0	16	11	20	76.9	44.3	32.6	NA	NA	4.8	59	139	4.81	4.39	0.78	2.06	1.73	1.585	47	18.7085
101880472	0	36	0	16	11	20	70.9	45.9	25	12.3	1.8	3.2	75	277	4.54	4.21	1.02	1.48	1.81	1.63	48.1	18.1038
117540083	0	28	0	16	11	17	NA	NA	NA	13.9	2.1	2.79	57	226	4.92	5.75	0.96	2.02	2.86	1.625	47.4	17.9503
117160120	0	27	0	16	11	20	70.4	42.6	27.8	NA	NA	3.26	65	144	4.79	4.08	0.73	1.8	1.95	1.585	43.5	17.3153
104170207	0	43	0	15	11	21	67.2	42	25.2	13.3	1.3	3.54	60.9	124	4.99	4.65	1.45	1.35	2.43	1.58	56	22.4323
109122009	0	29	0	15	11	18	75.8	47.1	28.7	10.1	NA	3.08	63	186	4.67	4.76	0.71	1.93	2.13	1.61	54.9	21.1797
102127330	0	33	0	15	11	15	NA	NA	NA	15.3	1.9	3.3	67	257	4.63	4	0.7	1.59	1.61	1.595	53.6	21.069
113090129	0	43	0	15	11	16	73.3	43.1	30.2	NA	NA	5	58	297	4.61	4.44	0.67	2.12	1.67	1.565	51.6	21.0679
100066739	0	38	0	15	11	19	72	39.5	32.5	10.8	1.2	3.4	66	240	4.83	4.4	1.01	1.56	2.37	1.685	57.5	20.252
118290010	1	25	0	15	11	20	NA	NA	NA	9.2	1.4	3.81	88	453	4.66	3.63	0.73	1.49	1.69	1.73	60	20.0474
112571063	1	37	0	15	11	21	79.2	44.1	35.1	NA	NA	4.22	101	395	4.62	3.09	0.92	1.3	1.4	1.69	55.4	19.3971
111661646	0	30	0	15	11	21	80.3	45.4	34.9	27.5	4.2	2.9	64	197	5.01	3.34	0.7	1.44	1.42	1.635	48.8	18.2551
110595479	0	34	0	15	11	17	NA	NA	NA	10.4	1.7	2.84	54	176	4.95	4.42	0.81	1.24	2.47	1.685	50.5	17.7865
107280701	0	27	0	15	11	20	72	45.5	26.5	17.6	1.9	3.8	57	183	4.45	3.86	0.69	1.69	1.57	1.63	44.6	16.7865
115267189	0	74	0	15	11	32	80.7	42.7	38	8.7	1.5	4.9	77	240	4.9	5.86	1.11	2.12	3.03	1.55	38.3	15.9417
102673593	1	30	0	14	11	15	69.1	47.2	21.9	17.5	2.9	3.88	74	302	4.77	3.45	1.01	1.26	1.94	1.715	68.8	23.3916
117490029	0	23	0	14	11	15	NA	NA	NA	9	2.1	2.64	73	222	4.87	3.79	1.14	0.99	2.25	1.61	56.5	21.797
113210357	0	26	0	14	11	19	69.5	44.9	24.6	12.3	2.5	2.94	60	172	4.85	3.12	0.81	1.66	1.2	1.655	57.9	21.1389
115266181	0	36	0	14	11	16	77	44.2	32.8	16.9	3.3	5.2	67	201	5.02	4.33	0.59	1.78	1.85	1.62	55.4	21.1096
100194297	0	35	0	14	11	16	NA	NA	NA	14.4	2.1	3.31	62.2	260	4.86	4.07	0.7	1.22	2.48	1.53	48.7	20.804
104080122	0	46	0	14	11	11	69	36.8	32.2	6.1	0.8	4.6	72	261	5.53	3.65	1.02	1.39	1.84	1.52	47.5	20.5592
105370404	0	25	0	14	11	19	NA	NA	NA	8.6	1.4	3.65	59.7	256	4.64	4.07	0.47	1.71	2.08	1.605	52.8	20.4967
112980154	0	24	0	14	11	18	72	45.1	26.9	15.6	2.3	1.9	64	152	4.38	5.11	0.88	2	2.19	1.59	51.7	20.4501
110595135	0	24	0	14	11	20	NA	NA	NA	8.9	2.4	1.94	54	230	5.44	4.52	0.78	1.34	2.4	1.57	47	19.0677
119380011	0	30	0	14	11	19	80	45.4	34.6	6.8	1.2	2.4	63	304	4.93	3.39	1	1.15	1.82	1.53	43.5	18.5826
106170234	0	24	0	14	11	17	71.5	45.1	26.4	14.7	1.4	3.67	75.8	184	5.09	4.13	0.66	1.36	2.3	1.635	48	17.9558
100067612	0	32	0	14	11	18	NA	NA	NA	4.8	1.1	4.07	70	165	4.83	3.72	0.97	1.47	1.37	1.67	47.6	17.0677
116420367	0	33	0	14	11	23	72	46.9	25.1	NA	NA	5.1	65	218	4.11	4.7	0.66	1.89	2.12	1.56	41	16.8475
101880410	0	38	0	13	11	18	NA	NA	NA	10.2	1.1	4.6	61	193	4.41	5.54	1.22	1.99	2.57	1.52	53.6	23.1994
106480980	0	27	0	13	11	15	71	41.9	29.1	18.3	1.5	4.2	73	208	4.27	4.65	0.54	1.79	2.51	1.62	53	20.1951
108270104	0	34	0	13	11	18	76	43	33	12.1	1.9	3.7	78	253	4.58	4.45	0.29	1.91	2.29	1.53	47.2	20.1632
1203498	0	29	0	13	11	18	76	44.9	31.1	8	1.4	2.8	61	199	5.26	4.13	1.01	1.73	1.8	1.75	59.4	19.3959
117150036	0	28	0	13	11	17	NA	NA	NA	9.9	1.7	3.45	54	213	4.47	4.03	1.26	1.52	1.6	1.65	52.4	19.247
109121529	0	26	0	13	11	18	71.6	44.9	26.7	10.5	2.6	4.63	55	147	4.8	3.22	0.59	1.35	1.47	1.585	47.9	19.0668
110681253	0	32	0	13	11	18	68.3	42.9	25.4	7.6	2.1	3.93	71	202	4.86	5.37	0.89	1.69	2.65	1.565	45.8	18.6998
101550518	0	30	0	13	11	16	65.6	42.3	23.3	5.3	1.2	3.72	64	180	4.75	4.01	0.81	1.58	2.14	1.6	45.7	17.8516
107690104	0	27	0	12	11	16	72	44.9	27.1	13.3	3.9	3.4	76	215	4.56	3.49	0.91	1.95	1.21	1.61	57.6	22.2214
110596898	0	26	0	12	11	17	76.4	44.7	31.7	11.3	NA	2.8	66	223	4.55	4.27	0.86	1.66	1.87	1.65	59.3	21.7814
117290051	0	32	0	12	11	17	NA	NA	NA	6.6	0.9	3.7	60	213	4.82	3.62	0.89	1.33	1.49	1.575	50.8	20.4787
110597163	0	28	0	12	11	16	73.8	42.4	31.4	7.7	NA	3.59	73	217	5.15	4.57	1.06	1.46	2.52	1.585	48	19.1066
103940996	0	38	0	12	11	18	73.8	44.1	29.7	11.8	1.6	4.48	58.8	150	5.28	4.27	0.78	1.94	1.6	1.555	44.7	18.4862
115265977	0	32	0	12	11	19	71.2	40.9	30.3	10.7	2	2.92	67	262	4.26	3.87	0.78	1.46	1.78	1.545	40.8	17.0924
114401037	0	21	0	12	11	17	NA	NA	NA	10.4	2.1	3.25	56.9	254	4.47	4.15	0.33	2.02	1.96	1.665	47	16.9539
111220111	0	28	0	12	11	18	71.3	46.3	25	5.2	0.9	4.57	70	249	5.1	5.54	0.74	1.57	2.62	1.605	43	16.6924
105370369	0	47	0	11	11	17	71	44	27	13.3	1.9	7.8	70	266.4	4.88	4.66	0.89	1.29	2.83	1.515	47.8	20.8258
103941015	0	32	0	11	11	15	74.8	46.7	28.1	8.4	1.3	5.06	71.1	211	4.94	4.19	0.74	1.29	2.33	1.62	54.4	20.7285
115261677	0	32	0	11	11	13	75.5	46.2	29.3	12.8	1.6	2.91	61.6	212	4.7	3.24	0.58	1.14	1.74	1.585	51	20.3007
112420291	0	35	0	11	11	21	NA	NA	NA	12.6	2.4	3.72	58.3	232	4.52	5	0.43	2.44	2.25	1.59	44.4	17.5626
1411210560	1	27	0	10	11	15	67	43	24	12.9	5.4	5.3	72	428	4.38	2.98	0.72	0.9	1.34	1.77	71.8	22.9181
110330063	0	38	0	10	11	16	75	47.5	27.5	4.9	0.4	7.2	61	217	5.35	3.6	1.19	1.02	2.2	1.59	56.4	22.3092
113680864	0	27	0	10	11	17	NA	NA	NA	12.3	1.9	3.77	63.7	171	4.83	4.99	1.31	1.51	2.86	1.555	45.2	18.6929
107850081	0	27	0	10	11	17	NA	NA	NA	11.7	1.1	2.27	51	141	4.63	4.17	0.86	1.49	1.77	1.6	45.3	17.6953
116190038	0	26	0	9	10	19	74.5	46.3	28.2	9.6	1.5	4.78	61.5	185	4.64	3.44	0.46	1.56	1.68	1.555	48.9	20.2231
110595330	0	28	0	9	10	16	NA	NA	NA	5.9	1.2	3.46	55	307	4.63	3.85	1.41	1.11	1.99	1.6	51.6	20.1562
115261716	0	47	0	8	10	19	67	44.3	22.7	8.9	1.1	2.9	62	158	4.67	4.46	0.43	1.64	2.46	1.63	58	21.83
107090048	1	26	0	8	10	18	72	46.6	25.4	13.4	1.6	2.7	109	331	4.77	3.85	1.39	1.28	1.95	1.81	70.3	21.4584
106481001	0	33	0	8	10	16	74.4	44.3	30.1	13	1.3	2.71	69.9	183	4.74	3.77	0.72	1.44	1.96	1.515	48.5	21.1308
110594082	0	46	0	8	10	16	72	39.7	32.3	8.8	1.2	4.3	66	217	4.97	3.84	0.63	1.22	2.13	1.56	41.8	17.1762
101410980	0	32	0	27	10	19	71	44	27	NA	NA	3.74	76	213	4.66	3.46	0.6	1.74	1.28	1.64	45.4	16.8798
120110552	0	28	0	24	10	16	73.7	46.3	27.4	11.7	NA	2.8	69	265	4.98	4.34	0.63	1.77	2.09	1.595	46.8	18.396
100193950	0	40	0	23	10	18	NA	NA	NA	19.5	3.7	2.79	70.2	192	4.58	4.26	0.77	2.04	1.69	1.64	51.3	19.0735
1204386	0	24	0	23	10	18	69.1	44.1	25	12.3	NA	2.9	57	171	4.46	4.57	1.01	2.01	1.73	1.565	44.5	18.169
105633260	0	23	0	22	10	17	75.7	48.1	27.6	12.9	2.2	3.8	63	299	4.76	4.19	0.79	1.37	2.34	1.595	54.5	21.4227
115261877	0	34	0	21	10	17	72	47.9	24.1	15.3	2.1	3.6	70	297	4.6	3.96	0.89	1.36	2.33	1.535	46	19.5228
110598909	0	39	0	21	10	17	77.8	42	35.8	NA	NA	5.29	74	191	5.1	5.42	0.47	2.06	2.68	1.57	46.2	18.7432
105391375	0	45	0	21	10	18	69.1	47.3	21.8	17.3	3.2	6.01	89	240	4.88	5.16	0.79	1.74	2.39	1.66	49	17.782
106121602	0	41	0	20	10	17	70.6	40.3	30.3	9.1	1.9	2.74	71	232	4.77	4.7	0.67	2	2.16	1.63	59.8	22.5074
1409261	1	51	0	20	10	20	65.4	40	25.4	NA	NA	7.7	115	284	5.18	4.19	1.18	1.35	2.06	1.74	67.7	22.3609
116630004	1	18	0	20	10	18	NA	NA	NA	15.8	2.5	4.31	74.5	301	4.39	2.71	0.81	0.91	1.54	1.58	49.3	19.7484
102150864	1	23	0	20	10	17	78.7	50.2	28.5	16.5	NA	3.41	99	206	5.03	2.39	0.71	0.97	1.08	1.64	51.6	19.185
1107591	0	31	0	20	10	20	NA	NA	NA	4.6	1.3	3.18	66	163	4.89	3.52	0.67	1.58	1.59	1.525	43.7	18.7906
106481495	0	35	0	20	10	14	NA	NA	NA	4.7	0.5	2.9	47	188	5.1	3.78	0.96	1.18	1.81	1.5	41.5	18.4444
107591807	0	26	0	20	10	14	74.3	46.8	27.5	24.5	2.8	5.3	78	273	4.87	3.85	0.8	1.9	1.42	1.58	43.7	17.5052
100170167	0	30	0	20	10	19	78.7	42.8	35.9	17.8	3.1	4.4	60	250	4.68	3.73	0.8	2.12	1.31	1.615	41.3	15.8345
103610268	0	29	0	19	10	14	79.5	47.4	32.1	10.6	NA	5.41	79	245	4.78	5.16	1.41	1.66	2.94	1.595	51	20.047
110595575	0	36	0	19	10	17	NA	NA	NA	14.5	2.4	4.16	66	233	4.68	4.69	1.09	1.61	2.25	1.605	50.7	19.6815
108060236	0	22	0	19	10	17	78.3	51.7	26.6	5.3	NA	3.34	70	278	5.23	4.35	1.16	1.41	2.31	1.55	47	19.563
105143464	0	29	0	19	10	16	77.7	48.7	29	10.3	1.9	3.8	59	245	4.45	4.17	0.52	2.04	1.67	1.58	48.1	19.2677
113681104	1	43	0	19	10	18	NA	NA	NA	16.7	1.9	7.6	90	367	4.37	4.72	0.92	2.11	1.58	1.72	55.7	18.8277
115820168	1	25	0	19	10	22	76.1	47.2	28.9	11.2	NA	4.53	99	264	4.82	3.57	0.91	1.08	2.08	1.725	54.2	18.2147
102720260	0	26	0	19	10	18	69.8	40.6	29.2	19.1	NA	2.6	74	270	4.28	3.19	0.91	1.72	1.08	1.525	42	18.0597
113370139	0	32	0	19	10	18	74	42.5	31.5	8.6	1.3	2.9	70	211	4.67	4.19	1.02	1.35	2.05	1.6	42.5	16.6016
118340356	0	29	0	19	10	21	75	47	28	9.8	1.1	4.5	65	191	4.84	4.58	0.67	2.07	2.24	1.575	40.8	16.4475
110596782	0	27	0	18	10	14	75.2	44.4	30.8	10.3	NA	2.7	73	287	4.65	4.56	1.34	1.51	2.31	1.695	69.7	24.2601
111660842	1	26	0	18	10	18	71.5	43.7	27.8	8.9	1.3	4.95	97	222	4.5	2.98	0.8	1.02	1.74	1.645	54	19.9555
118870009	0	21	0	18	10	19	77	48	29	14.9	2.5	3.2	56	206	4.61	3.77	0.89	1.54	1.65	1.63	44.6	16.7865
108890065	0	33	0	17	10	22	73.8	43.4	30.4	NA	NA	3.7	65	207	5.09	4.68	1.03	1.54	2.21	1.57	52	21.0962
109370109	0	31	0	17	10	16	71.1	41.8	29.3	9.8	NA	3.9	73	272	5.36	4.67	1.19	1.4	2.28	1.62	53.7	20.4618
121920951	0	35	0	17	10	18	67.6	42.3	25.3	NA	NA	3.8	64	187	4.56	3.49	0.66	1.72	1.44	1.605	50.6	19.6427
121670400	0	26	0	17	10	17	74.9	43.9	31	NA	NA	6.98	74	193	4.85	4.25	0.72	1.85	1.84	1.595	46.1	18.1209
121740008	0	28	0	17	10	15	71.7	46.6	25.1	NA	NA	3.5	66	267	4.68	4.72	0.65	1.67	2.25	1.635	48.2	18.0307
110681554	0	24	0	17	10	17	74.3	45.5	28.8	17.1	3.5	2.49	65	174	4.9	3.32	0.45	1.48	1.72	1.615	42.8	16.4096
101681466	0	27	0	16	10	16	79	49.7	29.3	9.5	1.6	4.4	69	320	4.47	4.37	0.74	1.53	2.41	1.615	53.9	20.6654
117170052	0	24	0	16	10	17	73	46.6	26.4	7	0.7	3.4	68	209	4.91	5.18	1.16	1.33	2.79	1.5	46	20.4444
110681544	0	38	0	16	10	15	74.2	48.7	25.5	9.7	1.7	4.06	65	123	4.9	4.83	0.71	1.79	2.39	1.58	49.3	19.7484
109121925	0	35	0	16	10	18	74.5	43.3	31.2	11.6	NA	4	75	156	4.88	3.69	1	1.37	1.61	1.55	45	18.7305
110594272	0	34	0	16	10	14	74.5	46.1	28.4	6	0.9	3.82	73.3	250	5.52	3.71	1.01	1.6	1.75	1.58	43.9	17.5853
117380037	0	36	0	16	10	14	75.2	40.1	35.1	NA	NA	2.5	58	221	4.84	3.73	1.31	1.14	1.61	1.605	44.4	17.2359
100571382	0	30	0	16	10	17	68.6	45.6	23	6.5	1.4	4.25	72	233	4.46	4.02	0.77	2.03	1.62	1.555	41.2	17.0387
123330226	1	42	0	15	10	23	70.5	43.5	27	NA	NA	8.2	117	306	4.37	3.55	0.8	1.05	1.5	1.645	62.7	23.1705
107591316	0	43	0	15	10	17	NA	NA	NA	9.4	0.8	4.4	61	154	4.54	4.97	0.96	1.36	2.66	1.535	54.3	23.0453
20101647	0	49	0	15	10	18	73	44.4	28.6	9.2	1.2	4.5	68	228	4.96	4.61	0.6	1.8	2.47	1.625	56.5	21.3965
1105908	0	37	0	15	10	16	NA	NA	NA	9.6	1.8	3.24	63	161	4.5	4.81	0.66	0.97	2.86	1.49	46.5	20.945
1207962	0	39	0	15	10	19	73.6	39.9	33.7	NA	NA	4.9	73	158	5.32	5.4	0.89	1.59	2.84	1.53	49	20.9321
111080401	0	25	0	15	10	16	74.8	45.2	29.6	NA	NA	3.45	58	180	4.68	4.36	0.74	1.75	2.05	1.575	50.2	20.2368
101681535	0	27	0	15	10	19	73	45.9	27.1	15.2	2.1	4.7	71	236	4.58	5.07	0.65	2.18	2.28	1.59	50.8	20.0941
104571208	0	34	0	15	10	14	74.8	45.5	29.3	11.7	2.7	4.27	63	173	5.11	3.9	0.62	1.3	2.2	1.605	51.7	20.0697
120990087	0	26	0	15	10	23	73.3	44.2	29.1	NA	NA	6.4	80	335	4.3	4.32	0.46	2.03	1.76	1.555	48.2	19.9336
103720337	0	45	0	15	10	23	71.6	41.9	29.7	11	2.1	4.4	79	217	4.87	4.13	0.84	1.47	1.98	1.6	51	19.9219
106480931	0	42	0	15	10	16	71.9	45	26.9	9.9	1.2	4.28	83.5	228	5.66	4.79	1.84	1.07	2.45	1.545	47.5	19.8992
113590052	0	42	0	15	10	14	68	40.6	27.4	8.2	1.9	2.3	53	187	4.64	3.54	0.56	1.49	1.48	1.59	49.5	19.5799
119700314	0	24	0	15	10	15	71.5	45.2	26.3	4.6	NA	4.88	80	271	4.51	3.81	0.68	1.96	1.45	1.65	51.9	19.0634
106661552	0	29	0	15	10	17	74.3	43.1	31.2	NA	NA	3	63	253	4.55	5.1	0.83	1.59	2.65	1.58	47.2	18.9072
100196372	0	28	0	15	10	13	76.8	41.5	35.3	12.3	NA	3.9	51	191	4.96	5.08	0.68	2.18	2.3	1.555	45.7	18.8997
109230201	0	31	0	15	10	14	NA	NA	NA	14.4	2.7	2.16	55	185	4.97	4.69	0.95	1.78	2.13	1.64	50.1	18.6273
103070421	1	25	0	15	10	16	73.1	47.8	25.3	NA	NA	4.72	119	358	4.59	4.18	0.64	1.79	2.03	1.705	53.2	18.3005
110230077	0	29	0	14	10	19	71	43.6	27.4	7.1	1.1	5.5	60	154	5.09	3.16	0.6	1.72	1.09	1.5	48.7	21.6444
117480001	0	29	0	14	10	17	NA	NA	NA	11.1	1.4	4.5	60	235	5.22	4.51	0.6	1.57	2.1	1.53	48.6	20.7612
103941846	0	28	0	14	10	16	76.1	46.1	30	10.8	NA	4.87	63	214	4.82	4.04	1.1	1.68	1.7	1.6	53	20.7031
114730072	0	34	0	14	10	17	69.2	36.9	32.3	11.8	2.1	2.84	73	205	5.19	3.88	0.72	1.61	1.88	1.65	54.4	19.9816
110440863	0	25	0	14	10	18	75.3	44	31.3	15.5	NA	2.8	62	230	5.33	2.99	0.97	1.7	1	1.635	53.4	19.9759
109170489	0	35	0	14	10	15	78	46.9	31.1	8	1.8	4	61	205	4.87	3.51	0.66	1.47	1.69	1.625	52.1	19.7302
1203937	0	34	0	14	10	16	75	43.8	31.2	10.4	NA	3.3	67	196	4.7	3.76	0.72	1.86	1.53	1.64	52.8	19.6312
105162204	0	29	0	14	10	17	71	44.8	26.2	20.5	2.5	4.6	65	144	4.62	4.98	0.57	1.73	2.29	1.6	48.3	18.8672
105142793	0	34	0	14	10	15	66.9	42.8	24.1	13.1	2.6	4.07	78	214	5.01	5.38	0.77	1.86	3.01	1.57	44.5	18.0535
119100014	0	25	0	14	10	18	65.4	42.7	22.7	7	1.5	2.8	69	228	5.34	4.51	0.79	2.08	1.93	1.715	50.4	17.1357
100770665	0	31	0	13	10	15	72.9	44.1	28.8	12.6	1.2	1.9	66	191	4.86	3.51	0.9	1.59	1.38	1.675	60.8	21.6708
121670392	0	28	0	13	10	18	79	45.1	33.9	NA	NA	6.1	53	254	4.91	5.4	1.03	1.54	2.83	1.535	49.9	21.1779
110595163	0	27	0	13	10	19	NA	NA	NA	6.1	1.6	3.96	54	160	4.62	4.81	1.11	1.57	2.39	1.49	43.3	19.5036
109610197	0	62	0	13	10	17	72.1	42.9	29.2	12.9	2.2	6.07	96.3	295	5.01	4.47	0.98	1.33	2.4	1.475	42	19.3048
104492329	0	25	0	13	10	15	75	47.4	27.6	11.1	1.6	4.3	60	164	4.81	3.81	1.52	1.71	1.6	1.595	49.1	19.3001
110110110	0	35	0	13	10	14	NA	NA	NA	15.9	2.4	4.19	64.5	140	5.08	3.96	0.53	1.82	1.75	1.61	49.6	19.1351
108270537	0	35	0	13	10	17	70.3	43.3	27	14.9	2.7	3.58	76	176	4.93	3.48	0.64	1.57	1.55	1.565	46.2	18.8631
113681726	0	28	0	13	10	19	75.7	46	29.7	10.5	NA	3.49	57	140	5.18	4.69	1.05	1.32	2.56	1.55	45.1	18.7721
117230040	0	32	0	13	10	15	NA	NA	NA	10.4	2.1	2.77	58	170	4.39	3.78	0.54	1.51	1.76	1.61	47.5	18.3249
113350086	0	24	0	13	10	18	NA	NA	NA	23.7	4.3	6.81	64	201	5.34	3.3	0.73	1.43	1.57	1.545	43.5	18.2235
117510219	0	71	0	13	10	17	70.7	40.8	29.9	6.3	1.7	4.3	67	193	4.9	4.16	0.85	1.82	1.86	1.535	39.7	16.849
110592954	1	25	0	12	10	17	73.2	44.8	28.4	11.6	1.6	5.15	89.3	306	4.46	4.65	0.74	1.62	2.8	1.73	67.5	22.5534
104510319	0	38	0	12	10	16	71.6	44.8	26.8	9.2	NA	3.21	63	119	5.25	2.86	0.51	1.46	1.34	1.555	52.6	21.7533
1104319	0	30	0	12	10	17	NA	NA	NA	8.6	1.1	5.4	62	199	4.89	5.59	0.53	1.93	2.59	1.595	54.2	21.3048
115266325	0	30	0	12	10	22	75.2	49.2	26	10.9	2.4	5.74	89	222	4.5	5.56	0.69	2.56	2.22	1.555	51.5	21.2984
106170716	0	34	0	12	10	15	72.2	40.2	32	12.8	NA	2.4	60	225	5.35	3.74	1.33	1.14	2.05	1.515	48.7	21.218
1303321	0	25	0	12	10	19	78.7	44.8	33.9	NA	NA	4	71	308	4.91	5.15	0.64	1.8	2.64	1.57	49.6	20.1225
112730042	0	28	0	12	10	19	NA	NA	NA	10.4	2	5.71	64	259	4.7	4.34	0.63	1.88	1.46	1.525	46	19.7796
106661664	0	40	0	12	10	22	78.4	45.3	33.1	NA	NA	4.49	72	181	4.81	4.71	0.89	2.21	2.09	1.57	47.2	19.1488
114590073	0	34	0	12	10	14	69	38.9	30.1	19.9	1.6	4.5	55	173	4.82	3.97	0.42	2.45	1.36	1.58	47.5	19.0274
100318031	0	29	0	12	10	17	74	41.1	32.9	8.7	1.2	4.8	61	224	4.99	3.07	0.51	1.15	1.83	1.555	44.5	18.4034
105113908	1	34	0	12	10	15	NA	NA	NA	18.2	2.3	2.6	112	363	5.1	3.81	1.45	1.29	2.16	1.675	50.5	17.9996
113720174	0	29	0	12	10	16	77	50.8	26.2	9.2	1.5	3.4	67	223	5.09	4.53	0.49	1.81	2.39	1.525	41.3	17.7587
100195529	0	45	0	11	10	18	NA	NA	NA	8.2	1.2	3.98	62	176	4.88	5.38	0.8	1.5	3.03	1.6	60.5	23.6328
115261377	0	30	0	11	10	16	71.6	42.1	29.5	9.9	1.4	3.9	62.1	228	5.19	3.76	0.48	1.3	2.19	1.645	58.5	21.6184
100326029	0	33	0	11	10	15	84	46.7	37.3	8.8	1	5.1	55	269	5.11	3.91	0.49	1.31	2.2	1.56	49	20.1348
115266104	0	28	0	11	10	22	70	45.6	24.4	16.2	1.9	3.1	72	187	4.86	3.72	1.44	1.33	1.87	1.56	48.2	19.806
114400571	0	36	0	11	10	16	69	40.3	28.7	10	1.2	3.5	65	175	5	4.08	1.05	1.26	2.37	1.64	50.5	18.776
116960010	0	23	0	11	10	15	NA	NA	NA	15.4	2.7	3.17	72	199	4.37	4.16	0.74	1.43	1.94	1.56	44.8	18.4089
100067736	0	46	0	10	10	16	82.2	45	37.2	8.3	1.8	3.61	63	198	6.01	5.27	0.76	1.39	2.73	1.65	58.5	21.4876
110593526	0	39	1	10	10	14	68.1	41.1	27	6.2	1	3.26	58.6	314	4.4	4.57	0.95	1.82	2.49	1.575	51.5	20.7609
102672688	0	28	0	10	10	15	74.1	45.3	28.8	9.1	1.4	4.29	67.1	311	4.92	4.34	0.72	1.32	2.46	1.505	45.5	20.0881
101681489	0	27	0	10	10	17	82	50.9	31.1	12.8	1.7	5.1	64	283	5.31	4.25	1.07	1.36	2.18	1.625	52.6	19.9195
104000165	1	36	0	10	10	16	72.9	45.9	27	NA	NA	4.1	90	249	4.69	3.27	0.94	1.21	1.47	1.73	58.5	19.5463
116030290	0	28	0	10	10	14	NA	NA	NA	7.9	1.2	5.07	53.8	235	4.45	5.08	0.64	1.54	2.99	1.57	48	19.4734
104571171	0	43	0	10	10	17	76.4	45.2	31.2	6.2	0.9	4.57	65	280	4.23	5.21	0.81	1.81	2.71	1.555	46.5	19.2306
119870319	0	53	0	10	10	20	69.5	43.7	25.8	13.4	2.3	3.82	71	143	4.91	4.3	1.54	1.1	2.22	1.605	49.4	19.1768
106170653	0	25	0	10	10	14	71.6	42.1	29.5	8.3	NA	3.7	60	257	5.23	3.76	0.92	1.39	1.69	1.56	44.1	18.1213
1306154	0	39	0	NA	NA	NA	78.4	45.4	33	NA	NA	3.61	66	283	4.68	4.95	4.61	1	1.76	1.63	66	24.841
1409874	0	36	0	NA	NA	NA	71	40.9	30.1	NA	NA	3.7	67	150	4.34	5.06	0.63	1.49	2.71	1.502	56	24.8226
120580211	0	39	0	NA	NA	NA	78.3	45.9	32.4	NA	NA	3	53	177	5.1	5.37	1.05	1.08	2.69	1.575	61	24.5906
124330060	0	43	0	NA	NA	NA	79.4	43.8	35.6	NA	NA	3.8	52	375	4.4	3.34	1.16	1.14	1.68	1.51	56	24.5603
122050322	0	25	0	NA	NA	NA	81.1	47.3	33.8	NA	NA	4.5	62	215	5.2	3.92	0.8	1.55	1.74	1.63	65	24.4646
100082064	0	52	1	NA	NA	NA	75.4	41.2	34.2	15.7	5.1	5.1	69	276	5.39	4.29	1.11	1.45	2.42	1.605	63	24.4563
116780282	0	31	0	NA	NA	NA	73.8	45.4	28.4	NA	NA	3.7	51	237	4.43	4.22	1.49	1.85	1.8	1.535	57.5	24.4034
122580525	0	31	1	NA	NA	NA	71	44.4	26.6	NA	NA	3.62	56	299	5.51	4.73	1.26	1.8	2.21	1.545	58.1	24.3399
122050911	0	38	0	NA	NA	NA	71.3	43.3	28	NA	NA	4.9	86	226	5.11	3.94	0.54	1.44	2	1.54	57.7	24.3296
122780064	0	29	1	NA	NA	NA	70.4	41.5	28.9	NA	NA	3.9	65	209	4.72	3.65	0.72	1.42	1.67	1.565	59.4	24.2526
115320484	0	49	0	NA	NA	NA	62.5	35.5	27	NA	NA	4.3	72	231	5.12	3.49	0.76	1.13	2.1	1.52	56	24.2382
109810264	0	30	1	NA	NA	NA	74.2	38.7	35.5	NA	NA	4.31	82	275	5.27	3.46	1.71	1.12	1.67	1.62	63.6	24.2341
109122416	0	36	0	NA	NA	NA	74.2	43.2	31	NA	NA	3.51	69	327	4.64	5.43	0.88	1.94	2.89	1.565	59.2	24.1709
122580625	0	49	1	NA	NA	NA	70.4	37.9	32.5	NA	NA	5.4	87	295	5.58	4.22	0.88	1.49	1.99	1.59	61.1	24.1683
105144161	0	41	0	NA	NA	NA	75.5	44.6	30.9	13.5	3.7	4.5	51	208	5.13	5.32	1.45	1.74	2.67	1.64	65	24.1672
124580021	0	45	0	NA	NA	NA	70.4	44.7	25.7	NA	NA	4.2	67	284	4.68	4.35	1.2	1.21	2.36	1.525	56.1	24.1225
124290175	0	48	1	NA	NA	NA	77.3	46.8	30.5	21.1	6.6	4.6	87	357	5.12	5.51	2.74	1.12	3.06	1.656	65.7	23.9577
117250471	0	38	0	NA	NA	NA	71.5	42.9	28.6	NA	NA	5.3	66	342	4.92	5.86	2.66	1.34	2.92	1.6	61.1	23.8672
123420058	0	39	0	NA	NA	NA	76.5	44	32.5	NA	NA	6.8	53	361	4.19	4.86	0.88	1.85	2.36	1.67	66.4	23.8087
123720053	0	29	0	NA	NA	NA	71.1	46.2	24.9	NA	NA	5	70	243	4.74	4.37	0.61	1.65	2.1	1.55	57	23.7253
124460019	0	44	0	NA	NA	NA	68.8	41.9	26.9	NA	NA	3.8	78	299	5.04	4.22	2.02	0.99	2.41	1.585	59.5	23.6842
117820045	0	49	1	NA	NA	NA	77.7	45.2	32.5	6	1.4	5.2	67	300	4.49	6.45	0.93	2.05	3.02	1.53	55.4	23.6661
123330198	0	43	0	NA	NA	NA	68.9	42	26.9	NA	NA	3.2	76	144	5.45	5.09	2.79	1.03	2.57	1.55	56.8	23.642
107000129	0	26	0	NA	NA	NA	76.6	45.4	31.2	NA	NA	4.6	65	296	4.25	4.07	0.51	1.57	2.24	1.655	64.5	23.5485
100198921	0	30	0	NA	NA	NA	79.5	45.9	33.6	NA	NA	5.9	52	267	4.55	5.28	0.6	1.18	2.81	1.52	54.2	23.4591
122161935	0	25	0	NA	NA	NA	74	45.8	28.2	NA	NA	2.8	64	239	4.92	3.71	1.01	1.4	1.91	1.505	53.1	23.4434
104495421	0	49	1	NA	NA	NA	79.4	45	34.4	NA	NA	4.3	56	342	4.91	4.45	5.25	1.22	2.03	1.55	56.3	23.4339
1400056	0	38	0	NA	NA	NA	74.4	42.3	32.1	NA	NA	3.93	54	197	4.66	4.53	1.36	1.41	2.63	1.545	55.9	23.4183
122911485	0	34	0	NA	NA	NA	70.9	41.6	29.3	15.1	2.1	3	68	110	4.88	3.93	0.63	2.07	1.53	1.585	58.8	23.4055
115320483	0	49	0	NA	NA	NA	66.4	42.2	24.2	NA	NA	4.1	55	247	4.89	5.93	0.57	1.73	3.08	1.556	56.6	23.3775
123611469	0	42	0	NA	NA	NA	67.9	41.6	26.3	10.6	2.7	4.6	91	191	4.67	2.89	0.9	1.06	1.32	1.73	69.5	23.2216
108271155	0	49	0	NA	NA	NA	71.2	43.8	27.4	7.4	1.4	5	65	222	5.34	5.41	0.71	1.59	2.78	1.585	58.3	23.2065
108271068	0	27	0	NA	NA	NA	74.5	47.6	26.9	13.1	4.4	3.2	56	243	5.4	3.29	0.46	1.3	1.68	1.67	64.6	23.1633
120460143	0	40	0	NA	NA	NA	80.2	45.8	34.4	NA	NA	6	56	255	5.42	4.61	1.04	0.95	2.39	1.585	57.9	23.0473
109911261	0	48	0	NA	NA	NA	70.7	46.4	24.3	NA	NA	3.4	58	260	4.99	4.58	2.41	1.19	2.08	1.565	56.3	22.9869
1410120004	0	44	0	NA	NA	NA	71.4	42.1	29.3	NA	NA	2.8	41	151	4.92	4.9	0.83	1.28	2.65	1.549	55	22.9224
122250300	0	24	0	NA	NA	NA	80.3	44.6	35.7	NA	NA	5.6	67	220	4.72	4.63	0.81	0.95	2.45	1.67	63.8	22.8764
109670460	0	42	0	NA	NA	NA	78	42.9	35.1	NA	NA	3.6	72	204	5.33	5.61	0.61	1.95	2.79	1.62	60	22.8624
1411160049	0	38	0	NA	NA	NA	78.7	46	32.7	6.6	2.2	5.1	46	281	5.24	3.54	0.71	0.88	1.76	1.52	52.7	22.8099
124140117	0	26	0	NA	NA	NA	78.5	46.2	32.3	NA	NA	4.2	57	300	4.59	5.14	0.88	1.84	2.57	1.56	55.5	22.8057
105120213	0	38	0	NA	NA	NA	71.6	44	27.6	9.7	2.2	3.2	61	304	4.72	4.56	2.25	1.2	2.88	1.62	59.8	22.7862
112150117	0	44	0	NA	NA	NA	68.7	40.7	28	16.3	3	3.8	71	188	5.34	3.25	0.88	1.22	1.54	1.62	59.8	22.7862
105192391	0	38	0	NA	NA	NA	75.9	45.2	30.7	11.9	2.9	5	75	301	5.82	4.6	1.86	1.37	2.24	1.54	54	22.7694
122161964	0	45	0	NA	NA	NA	68.8	41	27.8	NA	NA	3.2	104	201	4.84	3.52	1.43	1	1.75	1.54	54	22.7694
104495300	0	40	0	NA	NA	NA	69.3	42	27.3	NA	NA	3.9	69	197	4.92	4.83	0.57	1.54	2.49	1.555	55	22.7458
100581310	0	42	0	NA	NA	NA	71.7	44.4	27.3	12.3	2.4	4.3	54	159	4.48	4.82	0.71	1.53	2.55	1.6	58.2	22.7344
107100293	0	51	1	NA	NA	NA	76.3	45.7	30.6	12.5	2.4	3.2	51	341	4.83	6.6	2.46	1.24	3.12	1.605	58.2	22.5929
122840039	0	26	0	NA	NA	NA	75.9	43.7	32.2	NA	NA	3	52	169	4.69	4.28	0.79	1.72	2.06	1.545	53.9	22.5804
109170982	0	43	0	NA	NA	NA	66.4	44.9	21.5	NA	NA	4.9	49	149	4.59	4.07	0.97	2	1.48	1.625	59.6	22.5704
113580105	0	34	0	NA	NA	NA	79.2	43	36.2	NA	NA	3.2	73	286	5.07	3.81	1.06	1.67	1.5	1.605	58.1	22.5541
108881262	0	32	0	NA	NA	NA	78	47.2	30.8	16.7	2.8	3.4	68	248	5.57	4.89	2.02	1.4	2.34	1.615	58.8	22.5441
123880017	0	57	0	NA	NA	NA	78.2	42.2	36	NA	NA	5.4	75	250	4.86	4.56	1.36	1.27	2.3	1.565	55.2	22.5377
101551109	0	36	1	NA	NA	NA	69.3	43.7	25.6	NA	NA	3.6	62	220	4.57	3.73	0.75	1.54	1.42	1.615	58.6	22.4674
110598709	0	49	0	NA	NA	NA	72.6	44.7	27.9	NA	NA	6.28	68	179	5.83	5.61	0.88	2.11	2.65	1.68	63.4	22.4632
122911510	0	36	0	NA	NA	NA	77.2	43.9	33.3	6.3	1.3	4.3	81	207	4.39	3	0.69	0.97	1.75	1.625	59.3	22.4568
122930016	0	32	0	NA	NA	NA	74.4	46	28.4	NA	NA	3.7	58	247	4.25	5.24	1.63	1.25	2.47	1.555	54.3	22.4563
119550049	0	25	0	NA	NA	NA	73.2	45.5	27.7	NA	NA	5.2	54	214	4.35	5.48	1.96	1.62	2.71	1.565	55	22.4561
106150923	0	40	0	NA	NA	NA	76.8	38	38.8	5	0.9	2.6	86	270	5.42	5.31	1.16	1.37	2.96	1.675	63	22.4549
1411140294	0	39	0	NA	NA	NA	72.8	43.6	29.2	NA	NA	3.2	46	221	5.41	5.03	0.69	1.19	2.52	1.455	47.5	22.4371
106122308	0	39	0	NA	NA	NA	72.5	41.4	31.1	7	1.4	4.6	66	194	4.32	5.47	1.19	1.54	2.94	1.63	59.6	22.4322
106791826	0	37	0	NA	NA	NA	78.4	44.2	34.2	9.4	1.4	2.6	39	186	4.55	5.83	1.12	2.03	2.72	1.53	52.5	22.4273
118401801	0	43	0	NA	NA	NA	67	34.9	32.1	NA	NA	3.16	67	221	5.38	4.91	1.19	1.54	2.3	1.675	62.9	22.4192
105600306	0	39	0	NA	NA	NA	77.2	46	31.2	13.7	3.2	3.9	65	251	4.32	4.73	0.74	1.69	2.64	1.635	59.9	22.4074
1305586	0	39	0	NA	NA	NA	68.3	42.4	25.9	NA	NA	4.5	63	296	4.77	5.32	0.71	1.87	2.73	1.58	55.9	22.3922
114300154	0	35	0	NA	NA	NA	76.3	46.2	30.1	NA	NA	5.6	67	395	5.05	3.6	0.76	1.3	1.65	1.54	53.1	22.3899
1304340	0	35	0	NA	NA	NA	80.4	46.1	34.3	NA	NA	5.5	54	241	4.86	4.46	2.04	0.99	2.23	1.505	50.7	22.3839
1410250149	0	43	0	NA	NA	NA	73	43.9	29.1	NA	NA	3.9	47	252	4.21	5.04	2.01	0.99	2.56	1.6	57.3	22.3828
1412180218	0	30	0	NA	NA	NA	73.7	43.2	30.5	NA	NA	4.2	48	290	5.43	5.49	1.4	0.87	3.07	1.665	62	22.3647
1407308	0	45	0	NA	NA	NA	66.7	42.2	24.5	8.6	2.2	4.2	64	243	4.25	4.75	0.73	1.54	2.87	1.599	57	22.2935
118860097	0	37	0	NA	NA	NA	75.4	40.8	34.6	NA	NA	4.6	71	287	4.94	4.88	0.73	1.72	2.55	1.585	56	22.291
109810258	0	36	0	NA	NA	NA	79.1	42.1	37	NA	NA	4.6	60	198	4.8	4.51	1.04	1.18	2.5	1.555	53.7	22.2082
1411190497	0	27	0	NA	NA	NA	68.6	44.2	24.4	NA	NA	2.9	49	218	4.72	4.56	0.48	1.05	2.2	1.63	59	22.2063
104921341	0	46	0	NA	NA	NA	70.7	41.7	29	6.4	1.5	3.2	46	281	4.6	4.63	0.91	1.61	2.69	1.625	58.6	22.1917
108920227	0	41	0	NA	NA	NA	73.5	45.7	27.8	NA	NA	4	60	170	4.72	4.42	0.42	1.38	2.36	1.645	60	22.1727
1411150130	0	29	0	NA	NA	NA	78.1	47.8	30.3	9	2.8	3.9	47	205	5.06	4.75	0.54	1.44	1.93	1.615	57.7	22.1223
121510002	0	30	0	NA	NA	NA	92.3	42.5	49.8	NA	NA	3.4	62	318	5.11	3.77	1.22	0.94	1.92	1.525	51.4	22.1016
1412040269	0	52	0	NA	NA	NA	73.5	47.4	26.1	NA	NA	4.5	69	212	5.33	5.54	1.58	0.9	2.96	1.555	53.4	22.0841
108800132	0	24	0	NA	NA	NA	79.8	48.1	31.7	NA	NA	4.3	81	299	4.76	3.26	0.55	1.49	1.63	1.52	51	22.0741
122890034	0	31	0	NA	NA	NA	66.7	44.4	22.3	NA	NA	3.8	53	153	4.77	4.35	0.84	1.59	1.84	1.51	50.3	22.0604
122050947	0	27	0	NA	NA	NA	70.2	46.2	24	NA	NA	2.5	80	291	5.1	4.44	1.8	1.1	2.2	1.54	52.3	22.0526
116083011	0	34	0	NA	NA	NA	75.5	45.6	29.9	NA	NA	3.5	77	211	5.1	4.41	1.02	1.4	2.44	1.67	61.5	22.0517
100540823	0	49	0	NA	NA	NA	73.3	44.2	29.1	13.2	2.3	4.41	78	164	5.18	5.29	0.68	2.11	2.78	1.515	50.6	22.0458
105144294	0	32	0	NA	NA	NA	80.7	45.9	34.8	20.8	4.2	5.2	64	273	4.91	4.33	1.01	1.41	1.95	1.56	53.6	22.025
104495549	0	27	0	NA	NA	NA	76.9	47	29.9	NA	NA	4.1	74	360	4.76	5.4	0.98	1.48	2.88	1.55	52.9	22.0187
119250051	0	30	0	NA	NA	NA	81.7	48.1	33.6	NA	NA	5.9	53	291	3.98	5.05	0.64	2.54	2.15	1.52	50.8	21.9875
108881466	0	26	0	NA	NA	NA	69.7	43.1	26.6	6.7	2.4	5.7	66	326	4.71	2.75	0.79	1.2	1.52	1.68	62	21.9671
111612174	0	30	0	NA	NA	NA	76.6	44.2	32.4	NA	NA	5.2	59	257	4.36	4.51	0.42	1.63	2.32	1.61	56.8	21.9127
1409300248	0	27	0	NA	NA	NA	75.8	41.7	34.1	8.6	2.5	4.5	60	415	4.37	3.9	0.75	1.09	2.1	1.61	56.7	21.8742
117180089	0	23	0	NA	NA	NA	73.8	43.7	30.1	NA	NA	4.4	74	273	4.32	5.31	1.38	1.16	3.08	1.655	59.8	21.8326
106122759	0	52	0	NA	NA	NA	73.2	44.5	28.7	8.4	2.8	3.6	56	250	5.33	4.34	0.64	1.12	2.35	1.63	58	21.83
124330082	0	38	0	NA	NA	NA	74	41.9	32.1	NA	NA	3.4	66	244	4.99	4.56	0.93	1.61	2.14	1.616	57	21.8269
118401637	0	33	0	NA	NA	NA	73.4	41.2	32.2	NA	NA	3.7	59	252	4.93	3.54	0.6	1.2	1.92	1.545	52.1	21.8263
118450559	0	28	0	NA	NA	NA	71.4	43.9	27.5	NA	NA	3.29	69	296	5.07	4.9	0.82	1.72	2.7	1.51	49.7	21.7973
1409689	0	27	0	NA	NA	NA	72	42.7	29.3	NA	NA	4.5	72	294	4.14	4.56	0.51	1.28	2.47	1.57	53.7	21.7859
123611434	0	38	0	NA	NA	NA	77.5	45.7	31.8	20.2	5.8	3.7	79	157	4.76	5.01	0.58	1.2	2.86	1.605	56.1	21.7777
1411250133	0	31	0	NA	NA	NA	74.8	46.7	28.1	NA	NA	4.6	49	280	4.85	4.1	0.71	1.21	1.82	1.595	55.4	21.7765
122050808	0	28	0	NA	NA	NA	73.8	45.7	28.1	NA	NA	4.8	74	242	4.93	4.97	1.25	1.2	2.36	1.59	55	21.7555
123840049	0	28	0	NA	NA	NA	65.3	40.5	24.8	NA	NA	3.5	77	179	4.5	4.5	1.01	1.82	2.25	1.65	59.2	21.7447
104921337	0	42	0	NA	NA	NA	63.8	41.2	22.6	6.9	1.7	8.4	70	263	4.3	4.12	0.48	1.41	1.8	1.63	57.7	21.717
113580152	0	36	0	NA	NA	NA	71.8	43.6	28.2	NA	NA	4.8	55	163	4.53	4.17	0.65	1.31	1.91	1.605	55.9	21.7001
1306308	0	32	0	NA	NA	NA	75	39.9	35.1	NA	NA	3.9	66	211	5	4.83	1.15	1.79	2.46	1.515	49.8	21.6972
104730320	0	29	0	NA	NA	NA	74.8	43.7	31.1	NA	NA	4.57	57	164	4.57	3.38	1	1.17	1.71	1.525	50.4	21.6716
118401745	0	32	0	NA	NA	NA	72.9	45.9	27	NA	NA	5	56	214	5.24	4.69	0.45	2.63	1.59	1.53	50.7	21.6583
1401554	0	33	0	NA	NA	NA	78	47.6	30.4	NA	NA	4.5	53	273	4.12	4.14	0.45	1.88	1.71	1.55	52	21.6441
110599236	0	25	0	NA	NA	NA	76.1	44.6	31.5	NA	NA	3.41	69	211	4.86	5.18	0.89	1.77	2.82	1.565	53	21.6395
1411190201	0	27	0	NA	NA	NA	73.4	43.6	29.8	15.8	6.5	4	55	200	4.41	3.04	0.7	0.92	1.37	1.65	58.9	21.6345
105760865	0	44	1	NA	NA	NA	71.6	40	31.6	9.8	3.6	5.4	69	342	5.03	5.01	1.09	1.39	2.72	1.58	54	21.6312
100199156	0	33	0	NA	NA	NA	76.9	43.4	33.5	NA	NA	5.2	61	315	4.67	4.4	1.65	1.03	2.31	1.62	56.7	21.6049
101880809	0	41	0	NA	NA	NA	76	45.4	30.6	9.7	2.1	7	70	295	4.77	5.97	0.95	2.1	2.92	1.525	50.2	21.5856
104790863	0	44	0	NA	NA	NA	71.7	48	23.7	9.1	1.9	4.6	69	302	5	5.31	0.66	1.44	2.42	1.63	57.3	21.5665
122050838	0	29	0	NA	NA	NA	70.6	42.9	27.7	NA	NA	2.7	90	237	4.48	5.39	0.51	1.99	2.71	1.61	55.9	21.5655
123500008	0	29	0	NA	NA	NA	75.2	44.9	30.3	NA	NA	4.9	56	239	4.5	4.44	0.91	1.3	1.84	1.53	50.4	21.5302
122580458	0	32	0	NA	NA	NA	70.2	38.5	31.7	NA	NA	3.7	65	215	4.76	4.38	0.72	1.73	1.95	1.54	51	21.5045
1403012	0	35	0	NA	NA	NA	70.3	39	31.3	NA	NA	2.5	71	238	4.72	3.22	0.83	1.41	1.26	1.54	51	21.5045
120160460	0	28	0	NA	NA	NA	73.7	45.8	27.9	NA	NA	3.56	67	159	5.74	5.23	0.67	1.87	2.94	1.595	54.7	21.5014
119930112	0	30	0	NA	NA	NA	74.9	43.9	31	NA	NA	4.71	84	237	4.81	4.14	0.91	1.62	2.22	1.685	61	21.4847
1411031025	0	33	0	NA	NA	NA	70.2	43.3	26.9	11.1	4.1	4.7	54	187	4.1	3.78	0.49	1.06	1.71	1.615	56	21.4705
1401747	0	48	0	NA	NA	NA	75.9	46.1	29.8	NA	NA	6.9	68	290	4.48	5.96	0.68	1.99	2.75	1.55	51.5	21.436
1411190221	0	26	0	NA	NA	NA	76.2	47.6	28.6	15.3	3.9	3.8	44	278	4.34	4.78	1.94	1.19	2.3	1.54	50.8	21.4201
1409623	0	55	0	NA	NA	NA	65.4	39.7	25.7	NA	NA	7.1	63	331	5.31	4.51	0.98	1.35	2.31	1.525	49.8	21.4136
123990284	0	35	0	NA	NA	NA	78.9	43	35.9	NA	NA	3.2	57	152	4.34	4.07	0.77	1.55	1.8	1.525	49.8	21.4136
107630085	0	56	1	NA	NA	NA	79.3	44.6	34.7	10.6	2.1	5.6	74	364	5	5.12	1.75	1.08	2.29	1.535	50.4	21.3901
124150104	0	37	0	NA	NA	NA	69.6	43.7	25.9	NA	NA	5.8	67	233	4.86	4.18	0.39	1.34	2.14	1.53	50	21.3593
100571881	0	36	0	NA	NA	NA	72.2	45.7	26.5	6	1.8	4.6	55	235	4.36	4.63	0.51	1.66	1.82	1.51	48.7	21.3587
1409300012	0	43	0	NA	NA	NA	72.8	41.4	31.4	NA	NA	3.9	60	311	4.81	4.75	0.8	1.38	2.56	1.54	50.6	21.3358
124340015	0	42	0	NA	NA	NA	77.3	41.2	36.1	10.6	3.6	4.2	51	261	4.71	4.13	0.59	1.52	2.35	1.56	51.8	21.2853
1407597	0	23	0	NA	NA	NA	71.3	46	25.3	NA	NA	3.9	67	295	4.57	4.32	0.75	1.3	2.08	1.571	52.5	21.2719
1409577	0	25	0	NA	NA	NA	76.3	45.9	30.4	9.2	3.5	3.5	72	285	5.02	4.39	0.89	1.3	2.28	1.565	52	21.2312
123611357	0	25	0	NA	NA	NA	76.1	47.2	28.9	9.2	2.2	5.3	72	255	4.62	4.98	0.46	1.67	2.4	1.64	57.1	21.2299
1411070436	0	28	0	NA	NA	NA	74.8	47.5	27.3	NA	NA	5.2	43	211	4.68	4.27	0.75	1.31	1.92	1.64	57.1	21.2299
122050810	0	30	0	NA	NA	NA	68.8	40.3	28.5	NA	NA	6.1	81	360	4.73	6.11	0.97	1.78	3.01	1.535	50	21.2204
124060335	0	35	0	NA	NA	NA	68.9	40.7	28.2	NA	NA	4.3	71	174	4.56	4.28	0.7	1.92	1.75	1.61	55	21.2183
120610067	0	33	0	NA	NA	NA	75.1	43.1	32	NA	NA	4.22	65	236	4.36	4.17	0.79	1.56	2.05	1.635	56.7	21.2103
104495369	0	43	0	NA	NA	NA	74.1	43.2	30.9	NA	NA	5.1	69	270	4.92	4.73	1.09	1.64	2.32	1.59	53.6	21.2017
124000105	0	29	0	NA	NA	NA	81.2	44.9	36.3	NA	NA	4.6	54	287	4.62	4.65	0.61	1.45	2.11	1.655	58	21.1754
108271182	0	33	0	NA	NA	NA	73.7	46.6	27.1	13.5	2.7	4.6	65	239	5.28	4.07	0.86	1.28	2.06	1.625	55.9	21.1692
105143484	0	54	0	NA	NA	NA	72.8	43.4	29.4	10.4	2.1	3.6	62	160	5.35	4.78	1.22	1.68	2.41	1.59	53.5	21.1621
109122703	0	40	0	NA	NA	NA	76.4	45.6	30.8	NA	NA	5	54	339	5.1	4.54	0.68	1.25	2.18	1.65	57.6	21.157
1400425	0	30	0	NA	NA	NA	70.4	38.2	32.2	NA	NA	3.4	55	273	4.91	3.47	0.5	1.42	1.57	1.605	54.5	21.1566
1407756	0	39	0	NA	NA	NA	78.5	47.7	30.8	NA	NA	5	78	242	4.44	5.38	0.54	1.73	2.6	1.475	46	21.1433
1412150013	0	26	0	NA	NA	NA	78.6	45.7	32.9	NA	NA	4	50	248	4.56	4.63	0.94	1.05	2.33	1.5	47.5	21.1111
118490016	0	32	0	NA	NA	NA	74.8	42.6	32.2	11.7	2.4	2.8	64	250	5.44	4.26	0.7	1.48	2.04	1.58	52.7	21.1104
123920083	0	31	0	NA	NA	NA	76.8	45.6	31.2	NA	NA	4.5	71	325	4.76	4.39	1.09	1.54	1.93	1.62	55.4	21.1096
100198281	0	57	0	NA	NA	NA	75.1	44	31.1	NA	NA	5.4	55	208	5.2	4.9	1.94	1.33	2.54	1.555	51	21.0916
1411130013	0	43	0	NA	NA	NA	76.1	43.5	32.6	NA	NA	5.6	58	218	4.73	4.39	1.9	1.26	2.03	1.602	54	21.0411
1409008	0	30	0	NA	NA	NA	78.2	47.5	30.7	NA	NA	2.6	60	389	4.66	6.43	1.19	1.66	2.87	1.605	54.2	21.0402
1412180249	0	36	0	NA	NA	NA	72.4	41.5	30.9	NA	NA	6.8	51	248	4.67	4.88	0.67	1.18	2.42	1.605	54.2	21.0402
122050915	0	26	0	NA	NA	NA	80	47.8	32.2	NA	NA	4.7	81	227	4.81	4.17	1.02	1.02	2.05	1.565	51.5	21.0271
106080330	0	25	0	NA	NA	NA	73.8	43	30.8	11.1	3.6	3.5	55	285	4.5	5.03	0.82	1.16	2.66	1.6	53.8	21.0156
107800974	0	37	0	NA	NA	NA	71.5	44	27.5	NA	NA	4	53	167	4.44	5.3	0.6	1.49	2.81	1.725	62.5	21.004
124290227	0	32	0	NA	NA	NA	76.9	41.2	35.7	16	4.5	6	81	329	4.79	5.38	2.14	1.15	2.97	1.59	53.1	21.0039
105440149	0	33	0	NA	NA	NA	71.5	40.1	31.4	9.6	1.9	3.4	64	274	4.86	3.18	0.43	1.28	1.77	1.585	52.7	20.9774
120060019	0	24	0	NA	NA	NA	74.3	47.6	26.7	NA	NA	4.4	79	287	4.52	4.61	0.56	1.89	2.07	1.505	47.5	20.9711
111662188	0	38	0	NA	NA	NA	72.4	44.1	28.3	NA	NA	4	61	349	4.28	5.01	0.77	1.83	3.04	1.62	55	20.9572
1410160460	0	45	0	NA	NA	NA	74.2	44.4	29.8	13.8	3.9	4.4	42	155	5.03	5.53	0.87	1.37	2.61	1.585	52.6	20.9376
122050280	0	37	0	NA	NA	NA	74.4	41.9	32.5	NA	NA	4	71	178	5.03	5.59	0.76	2.32	2.4	1.65	57	20.9366
109610340	0	38	0	NA	NA	NA	72.8	41.6	31.2	9.5	1.8	3.6	78	189	4.71	5.09	0.79	1.67	2.46	1.545	49.9	20.9047
104495213	0	37	0	NA	NA	NA	71.7	40.4	31.3	NA	NA	5.1	62	343	4.66	4.23	0.54	1.41	2.12	1.62	54.8	20.881
111612151	0	35	0	NA	NA	NA	76.9	47.3	29.6	NA	NA	5.1	64	319	4.78	3.99	0.68	1.2	2.05	1.525	48.5	20.8546
119720213	0	38	0	NA	NA	NA	69.9	46.1	23.8	NA	NA	5.2	64	282	4.61	4.53	0.41	1.79	2.22	1.645	56.4	20.8424
103904076	0	41	1	NA	NA	NA	76.5	38.4	38.1	NA	NA	2.2	68	156	5.32	4.95	1.4	1.16	2.77	1.56	50.7	20.8333
124260039	0	26	0	NA	NA	NA	73.6	45.5	28.1	NA	NA	4.7	72	305	4.49	4.85	0.6	1.9	2.18	1.595	53	20.8331
116780297	0	29	0	NA	NA	NA	67.9	43.5	24.4	NA	NA	3.2	48	183	4.3	5.15	1.15	1.96	1.93	1.61	54	20.8325
116082931	0	42	0	NA	NA	NA	68.4	39	29.4	NA	NA	3.63	70	194	5.04	3.88	0.73	1.47	1.99	1.625	55	20.8284
1411190354	0	40	0	NA	NA	NA	78.2	44.1	34.1	NA	NA	5.8	47	207	4.5	4.41	1.2	0.96	2.18	1.611	54	20.8067
123350193	0	28	0	NA	NA	NA	66.9	42.3	24.6	NA	NA	3.2	53	162	4.37	3.64	0.62	1.4	1.6	1.555	50.3	20.8021
1410290702	0	27	0	NA	NA	NA	78.7	48.1	30.6	NA	NA	5.7	45	258	4.9	4.17	0.51	1.26	1.85	1.575	51.6	20.8012
1410290871	0	30	0	NA	NA	NA	75.7	44.3	31.4	NA	NA	4.1	51	292	4.44	4.19	0.67	1.07	1.91	1.61	53.9	20.794
121460173	0	21	0	NA	NA	NA	74.8	48.3	26.5	NA	NA	4.4	68	322	4.65	3.99	0.57	1.33	1.56	1.545	49.5	20.7371
114960298	0	27	0	NA	NA	NA	70.1	45.9	24.2	NA	NA	3.3	57	309	4.72	4.4	0.97	1.73	1.8	1.67	57.8	20.725
1402925	0	21	0	NA	NA	NA	74.2	46.7	27.5	NA	NA	4.3	47	225	4.42	4.39	1.19	1.35	2.69	1.615	54	20.7037
1407413	0	47	0	NA	NA	NA	71.3	44.5	26.8	NA	NA	4.5	70	281	5.34	4.92	1.78	1.53	2.28	1.6	53	20.7031
1407150	0	47	0	NA	NA	NA	70.8	42.7	28.1	NA	NA	4.6	57	301	4.57	4.12	0.87	1.44	2.18	1.681	58.5	20.7024
1411230020	0	31	0	NA	NA	NA	74.2	43.6	30.6	NA	NA	4.1	56	139	4.78	4.84	0.74	1.24	2.19	1.63	55	20.7008
104600423	0	43	0	NA	NA	NA	66	42	24	6	1.4	6.2	70	296	5.43	3.78	0.7	1.46	1.71	1.66	57	20.6852
1412040407	0	38	0	NA	NA	NA	69.6	41	28.6	NA	NA	5.6	57	206	4.96	3.95	1.29	1.09	1.82	1.547	49.5	20.6835
104958974	0	47	0	NA	NA	NA	67.9	38.4	29.5	NA	NA	4.37	58	61	4.68	5.56	1.1	1.93	2.54	1.61	53.6	20.6782
1306224	0	42	0	NA	NA	NA	83.1	42.3	40.8	NA	NA	5.6	67	289	4.75	4.48	1.83	1.48	2.16	1.64	55.6	20.6722
1409435	0	42	0	NA	NA	NA	69.3	43.7	25.6	12.9	4.5	5.4	58	228	4.93	5.57	1.52	1.26	3.11	1.625	54.5	20.6391
104495303	0	26	0	NA	NA	NA	74.3	42.4	31.9	NA	NA	4.8	58	234	4.79	4.34	0.51	1.58	2.39	1.615	53.6	20.5504
119940106	0	36	0	NA	NA	NA	74.9	46.6	28.3	NA	NA	4.3	65	202	5.12	4.56	0.81	1.7	2.29	1.56	50	20.5457
1407744	0	34	0	NA	NA	NA	69.7	45	24.7	NA	NA	4.4	69	265	4.48	4.83	0.5	1.55	2.34	1.591	52	20.543
118401559	0	29	0	NA	NA	NA	71	40.9	30.1	NA	NA	3.2	70	198	5	4.56	0.81	1.62	2.31	1.635	54.9	20.537
110620095	0	40	0	NA	NA	NA	78.2	43.1	35.1	NA	NA	5.7	79	248	4.16	4.19	0.77	1.42	1.98	1.576	51	20.5333
104780133	0	33	0	NA	NA	NA	69.6	41	28.6	NA	NA	5.02	76	204	4.31	3.62	0.61	2.09	0.96	1.545	49	20.5276
100571939	0	32	0	NA	NA	NA	81.1	42.5	38.6	6.5	2.3	5.6	59	186	4.55	4.02	0.76	1.2	2.18	1.595	52.2	20.5187
1305263	0	44	0	NA	NA	NA	72.9	46.9	26	NA	NA	4.1	72	286	4.66	4.12	0.65	1.89	1.8	1.555	49.6	20.5126
1402036	0	37	0	NA	NA	NA	74.7	45.5	29.2	12.1	4.1	5.1	51	276	4.56	4.93	0.61	1.69	2.18	1.53	48	20.5049
111220337	0	28	0	NA	NA	NA	73.5	43.7	29.8	NA	NA	4.9	73	268	4.4	4.06	0.57	1.56	2.02	1.625	54.1	20.4876
115910141	0	40	0	NA	NA	NA	72.2	42.4	29.8	9.5	1.9	4.2	70	244	5.31	4.12	1.43	1.37	1.8	1.625	54	20.4497
1408370	0	51	0	NA	NA	NA	81.7	42.8	38.9	NA	NA	7.5	72	322	4.62	4.64	0.88	1.63	2.08	1.648	55.5	20.4352
122160365	0	23	0	NA	NA	NA	72.5	45	27.5	NA	NA	3.14	70	194	4.32	4.39	0.84	1.39	2.35	1.715	60.1	20.4337
105930109	0	35	0	NA	NA	NA	76.2	44.5	31.7	20	7	3.6	52	305	4.98	4.83	0.83	1.17	2.32	1.605	52.6	20.4191
108271072	0	29	0	NA	NA	NA	66.8	40.3	26.5	12.3	2.5	2	69	172	4.77	4.15	0.82	1.52	2.16	1.565	50	20.4146
122911605	0	35	0	NA	NA	NA	69.7	43.2	26.5	7.4	2.1	4.9	57	253	5.15	5.93	0.87	1.86	2.74	1.55	49	20.3954
112360041	0	29	0	NA	NA	NA	73.8	46	27.8	NA	NA	3.9	44	286	4.41	5.97	0.54	2.05	2.7	1.51	46.5	20.3938
104721492	0	44	0	NA	NA	NA	70.3	42	28.3	15.3	3.5	3.4	48	286	4.16	4.9	1.03	1.46	2.38	1.635	54.5	20.3874
122911956	0	38	0	NA	NA	NA	67.9	43.3	24.6	11.6	2.6	4.3	60	265	4.07	4.52	0.62	1.41	2.72	1.535	48	20.3716
109122461	0	42	0	NA	NA	NA	77.5	47.4	30.1	NA	NA	3.9	83	267	4.93	3.35	0.85	1.54	1.3	1.595	51.8	20.3614
111612188	0	28	0	NA	NA	NA	71.5	47.7	23.8	NA	NA	5.4	68	204	4.79	4.15	0.72	1.41	2.1	1.615	53.1	20.3587
108480307	0	49	0	NA	NA	NA	69.4	43.5	25.9	NA	NA	4.7	55	172	4.29	4.83	0.63	1.72	2.15	1.675	57.1	20.352
105760848	0	37	0	NA	NA	NA	76.2	44.8	31.4	10.8	3.7	3.8	66	197	4.42	4.12	0.76	1.15	2.23	1.565	49.8	20.333
118401358	0	24	0	NA	NA	NA	69.6	41.3	28.3	NA	NA	3.6	70	207	5.42	3.01	0.76	1.33	1.19	1.6	52	20.3125
108881290	0	27	0	NA	NA	NA	71.1	44.1	27	9.8	2.1	3.1	56	249	4.92	4.39	0.75	1.76	2.11	1.59	51.3	20.2919
124510161	0	22	0	NA	NA	NA	73.6	45.4	28.2	NA	NA	3.4	54	236	4.5	4.09	1.3	1.12	2.16	1.535	47.8	20.2867
115460048	0	39	0	NA	NA	NA	74.8	46.1	28.7	NA	NA	4	80	190	5.68	4.25	0.78	1.8	2.04	1.57	50	20.2848
1412020032	0	55	0	NA	NA	NA	71.2	45.3	25.9	NA	NA	3.4	54	205	4.95	4.04	1.95	0.94	1.91	1.617	53	20.2701
1401397	0	30	0	NA	NA	NA	73	43.5	29.5	NA	NA	4.4	61	221	4.32	3.53	0.73	1.52	1.38	1.64	54.5	20.2632
1411140172	0	23	0	NA	NA	NA	73.9	44.1	29.8	NA	NA	3.6	46	201	4.59	3.47	0.34	1.2	1.37	1.645	54.7	20.2142
122162323	0	36	0	NA	NA	NA	75.6	43.7	31.9	NA	NA	2.4	79	166	4.96	5.4	0.92	1.33	2.73	1.625	53.3	20.1846
114880075	0	29	0	NA	NA	NA	79.9	49.7	30.2	NA	NA	5.4	72	271	5.2	4.6	1.24	1.71	2.2	1.51	46	20.1746
122050876	0	41	0	NA	NA	NA	77.1	45.7	31.4	NA	NA	4.9	85	238	4.93	3.82	0.72	1.49	1.92	1.565	49.4	20.1696
122780011	0	23	0	NA	NA	NA	73.6	42.3	31.3	NA	NA	5	61	223	5.13	4.81	0.54	1.87	2.32	1.655	55.2	20.1532
108271172	0	37	0	NA	NA	NA	71.7	44.8	26.9	11.9	3.3	4.7	77	253	4.6	4.1	0.47	1.59	2.08	1.555	48.7	20.1404
119400035	0	22	0	NA	NA	NA	71.9	46.1	25.8	NA	NA	4.3	70	250	4.99	4.56	0.99	1.58	2.29	1.63	53.5	20.1363
107760195	0	48	0	NA	NA	NA	70.7	41.5	29.2	NA	NA	2.79	68	259	4.64	5.27	2.12	1.19	2.58	1.68	56.8	20.1247
100081730	0	46	0	NA	NA	NA	71.6	43.1	28.5	13.2	2.4	3.1	72	165	5.3	4.72	1.01	1.74	2.12	1.645	54.4	20.1033
117540531	0	30	0	NA	NA	NA	69.1	40.7	28.4	NA	NA	3.3	50	184	5.04	3.14	1.46	0.66	1.98	1.645	54.4	20.1033
117270297	0	45	0	NA	NA	NA	79.7	43.6	36.1	10.6	1.3	3.5	71	162	4.86	5.63	0.68	2	2.91	1.565	49.2	20.088
1409694	0	32	0	NA	NA	NA	70.4	42.6	27.8	NA	NA	4.2	71	323	5.1	4.01	0.73	1.45	1.93	1.565	49.2	20.088
103880412	0	41	0	NA	NA	NA	71.9	42.6	29.3	9.3	2	3.8	72	253	4.54	6.11	0.62	1.43	2.95	1.575	49.8	20.0756
116420518	0	38	0	NA	NA	NA	72.9	39.7	33.2	NA	NA	4.3	68	197	4.66	5.11	1	1.75	2.42	1.54	47.6	20.0708
119060072	0	25	0	NA	NA	NA	70.9	45.2	25.7	NA	NA	3.3	62	252	4.49	3.73	0.98	1.53	1.68	1.565	49.1	20.0472
1411130222	0	32	0	NA	NA	NA	75.2	48.1	27.1	NA	NA	5.1	48	210	4.56	3.9	0.79	1.35	1.48	1.595	51	20.047
105144326	0	29	0	NA	NA	NA	77.7	44.7	33	7.7	1.6	3	76	223	4.46	4.37	1.02	1.42	1.97	1.655	54.9	20.0436
110599326	0	36	0	NA	NA	NA	78	44	34	NA	NA	5	66	227	5.3	5.17	1.18	1.44	2.59	1.57	49.4	20.0414
100571901	0	34	0	NA	NA	NA	79.2	45.8	33.4	11.5	2.4	5	75	141	4.69	4.13	0.54	1.86	1.91	1.58	50	20.0288
118490014	0	37	0	NA	NA	NA	77.6	44.9	32.7	23.2	4.2	4.25	77	202	4.78	3.81	0.97	1.73	1.55	1.63	53.2	20.0233
100198697	0	33	0	NA	NA	NA	73.7	44.3	29.4	NA	NA	3.5	51	213	4.79	4.55	0.67	1.29	2.45	1.6	51.2	20
111612303	0	24	0	NA	NA	NA	73.4	46.7	26.7	NA	NA	4.4	60	298	5.26	5.05	0.67	1.21	2.53	1.605	51.5	19.992
113710791	0	31	0	NA	NA	NA	74.3	45	29.3	NA	NA	4.6	59	297	4.62	3.52	0.53	1.28	1.74	1.58	49.9	19.9888
124060212	0	52	0	NA	NA	NA	71.8	44.6	27.2	NA	NA	6	62	217	4.78	5.65	0.85	1.82	2.85	1.54	47.4	19.9865
107281105	0	40	0	NA	NA	NA	79.7	46.8	32.9	NA	NA	5.7	82	318	4.55	5.44	1.14	2.01	2.56	1.558	48.5	19.9805
100152550	0	31	0	NA	NA	NA	74	41.7	32.3	8.2	1.8	4.98	67	190	4.53	3.87	0.67	1.47	2.1	1.555	48.3	19.975
108140180	0	26	0	NA	NA	NA	71	43.1	27.9	NA	NA	5	87	252	10.85	5.96	1.31	1.55	2.65	1.57	49.2	19.9602
117250424	0	33	0	NA	NA	NA	75.9	46.8	29.1	NA	NA	4.4	74	256	4.65	3.72	1.08	1.16	1.8	1.66	55	19.9594
100082076	0	23	0	NA	NA	NA	81.9	43.5	38.4	37	11.7	4.2	64	362	4.34	3.38	0.55	1.24	1.87	1.69	57	19.9573
108271115	0	35	0	NA	NA	NA	72.2	43.3	28.9	8	1.9	4.9	73	280	4.36	4.96	1.14	1.58	2.49	1.645	54	19.9555
1411020078	0	40	0	NA	NA	NA	83.1	49.4	33.7	NA	NA	3.7	52	232	4.77	5.13	1.16	1.21	2.51	1.591	50.5	19.9504
110599056	0	44	0	NA	NA	NA	73.6	42.7	30.9	NA	NA	5	68	252	5.31	5.03	0.99	1.86	2.33	1.65	54.3	19.9449
122050991	0	34	0	NA	NA	NA	65.6	42.4	23.2	NA	NA	2.8	68	285	4.94	5.9	1.57	1.62	2.94	1.645	53.9	19.9185
103631790	0	47	0	NA	NA	NA	66.8	41.2	25.6	8.5	2.4	4.1	71	267	4.77	5	0.4	2.27	1.89	1.665	55.2	19.9118
1411190556	0	44	0	NA	NA	NA	70.8	43.1	27.7	NA	NA	4.5	57	160	5.61	4.35	1.05	1.09	2.09	1.545	47.5	19.8992
116420550	0	30	0	NA	NA	NA	66.6	40	26.6	NA	NA	3.1	66	139	4.84	4.38	0.49	2.02	1.82	1.64	53.5	19.8914
104721556	0	41	0	NA	NA	NA	79.1	47.2	31.9	9.8	3.1	4.8	59	368	4.69	5.85	0.78	2.3	2.84	1.61	51.5	19.8681
105370731	0	28	0	NA	NA	NA	76.7	46.2	30.5	14.6	3.9	3.9	59	337	4.86	5.58	1.68	1.38	3.07	1.545	47.4	19.8574
123880020	0	32	0	NA	NA	NA	72.7	45.9	26.8	NA	NA	6.3	70	241	4.74	3.78	0.37	1.43	1.82	1.56	48.3	19.8471
122911450	0	37	0	NA	NA	NA	73.1	41.3	31.8	7.8	1.7	3.4	64	156	4.97	4.28	0.65	1.2	2.51	1.65	54	19.8347
122050459	0	26	0	NA	NA	NA	72.6	43.8	28.8	NA	NA	4.3	75	262	4.24	3.72	0.98	1.53	1.62	1.635	53	19.8262
1409448	0	41	0	NA	NA	NA	74.7	44.5	30.2	NA	NA	3.5	55	208	4.99	5.49	0.98	1.75	2.92	1.515	45.5	19.8238
1411140148	0	26	0	NA	NA	NA	72.9	44.3	28.6	NA	NA	5.8	50	162	4.67	5.14	0.97	1.19	2.35	1.64	53.2	19.7799
123760020	0	26	0	NA	NA	NA	77.2	44.8	32.4	NA	NA	4.2	66	304	5.1	4.78	0.56	1.36	2.3	1.63	52.5	19.7599
1411190387	0	31	0	NA	NA	NA	79.7	48.5	31.2	NA	NA	3.4	47	269	4.97	3.77	1.2	0.98	1.82	1.607	51	19.7487
105760844	0	43	0	NA	NA	NA	73.5	43.7	29.8	6.6	2.1	6.1	74	261	5.06	4.64	0.93	1.84	2.16	1.64	53.1	19.7427
109670474	0	35	0	NA	NA	NA	71.1	44.5	26.6	NA	NA	3.7	79	151	4.85	4.52	0.59	2.15	1.65	1.695	56.7	19.7353
106482327	0	26	0	NA	NA	NA	73.4	43.2	30.2	NA	NA	3.7	51	243	4.23	3.99	0.61	1.96	1.33	1.68	55.7	19.735
1407426	0	32	0	NA	NA	NA	72.5	44.9	27.6	NA	NA	5.6	45	232	4.42	3.43	0.59	1.28	1.62	1.5	44.4	19.7333
101411018	0	35	0	NA	NA	NA	68.2	42	26.2	NA	NA	3.5	58	170	4.3	4.95	0.75	1.47	2.82	1.7	57	19.7232
1407422	0	34	0	NA	NA	NA	75.3	41.1	34.2	NA	NA	3.2	72	210	4.96	3.98	0.59	1.54	2.16	1.405	38.9	19.7059
124620058	0	29	0	NA	NA	NA	73.8	44.9	28.9	12.5	4.8	3.6	77	316	4.5	3.8	0.62	1.12	2.01	1.64	53	19.7055
100571926	0	35	0	NA	NA	NA	68.9	46.2	22.7	10.4	3.9	4	50	265	4.92	2.79	0.42	1.16	1.05	1.605	50.7	19.6815
1412180255	0	27	0	NA	NA	NA	73	46	27	NA	NA	4.6	52	184	5.12	3.9	0.74	1.07	1.77	1.675	55.1	19.6391
1411020002	0	29	0	NA	NA	NA	76.7	44.4	32.3	NA	NA	4.4	59	263	5.35	3.66	1.48	0.84	1.69	1.565	48.1	19.6389
100391209	0	36	0	NA	NA	NA	73.7	44.7	29	13.1	5	3.7	60	167	4.92	4.01	0.76	1.28	2.28	1.67	54.7	19.6135
103942447	0	33	0	NA	NA	NA	75.4	40.7	34.7	NA	NA	4.4	57	181	4.92	4.1	0.64	1.35	1.97	1.6	50.2	19.6094
110598822	0	41	0	NA	NA	NA	81.7	44.5	37.2	NA	NA	6.41	58	116	4.86	5.51	0.96	1.87	2.9	1.56	47.7	19.6006
122890030	0	29	0	NA	NA	NA	65.6	44.7	20.9	NA	NA	4.7	52	291	4.62	3.52	0.43	1.44	1.37	1.655	53.6	19.569
104571795	0	40	0	NA	NA	NA	71.1	42.4	28.7	7.2	1.8	3.1	63	215	4.41	5.4	1.82	1.54	2.24	1.62	51.3	19.5473
121920932	0	36	0	NA	NA	NA	75.3	41.1	34.2	NA	NA	3.55	87	223	4.57	4.26	0.99	1.35	2.26	1.67	54.5	19.5418
1411130305	0	31	0	NA	NA	NA	76.3	46.1	30.2	NA	NA	5.5	49	187	5.03	4.62	0.47	1.2	2.13	1.585	49	19.5046
106060056	0	24	0	NA	NA	NA	69.1	40.8	28.3	NA	NA	3.4	63	167	4.36	4.7	0.71	1.83	2.54	1.495	43.5	19.4629
100199153	0	38	0	NA	NA	NA	73.6	47.4	26.2	NA	NA	6.2	49	177	4.99	5	0.71	1.01	2.48	1.635	52	19.4522
104780172	0	31	0	NA	NA	NA	72.1	45.7	26.4	NA	NA	4	85	213	5.2	5.17	1.07	2	2.61	1.555	47	19.4374
1304810	0	38	0	NA	NA	NA	77.3	45.9	31.4	NA	NA	4.53	75	230	5.18	4.75	1.09	1.77	2.42	1.57	47.9	19.4328
105192315	0	39	0	NA	NA	NA	77.5	46.5	31	8.2	2.1	4.9	55	183	5.04	6.05	1.14	1.98	2.88	1.58	48.5	19.428
111612127	0	38	0	NA	NA	NA	72.4	43.9	28.5	NA	NA	5.7	83	300	5	3.99	0.72	1.37	1.98	1.675	54.4	19.3896
120201359	0	29	0	NA	NA	NA	70.3	41.8	28.5	NA	NA	2.72	71	202	4.72	4.4	0.86	1.47	2.37	1.595	49.3	19.3787
100571933	0	38	0	NA	NA	NA	73.1	40.4	32.7	17.4	3.3	5.4	77	270	4.78	5.13	0.71	1.61	2.88	1.605	49.9	19.3709
116083035	0	29	0	NA	NA	NA	79.5	43.6	35.9	NA	NA	4	51	197	4.71	4.31	0.9	1.22	2.39	1.59	48.9	19.3426
119460119	0	30	0	NA	NA	NA	71.8	44.2	27.6	NA	NA	4.1	67	188	4.46	5.16	0.66	1.81	2.57	1.705	56.2	19.3325
1410220050	0	35	0	NA	NA	NA	73.5	41.8	31.7	7.8	2.2	5.4	50	195	5.14	4.84	0.94	1.13	2.31	1.56	47	19.313
108271150	0	41	0	NA	NA	NA	71.1	42.1	29	12.1	2.3	3.4	65	224	4.66	3.87	0.96	1.4	1.99	1.56	47	19.313
104721552	0	28	0	NA	NA	NA	74.1	47	27.1	19.9	4.4	2.9	69	226	4.59	3.97	0.7	1.32	1.92	1.545	46.1	19.3127
119870441	0	36	0	NA	NA	NA	70	43.9	26.1	NA	NA	4	54	208	4.26	3.81	0.63	2	1.33	1.58	48.2	19.3078
1304388	0	34	0	NA	NA	NA	70.9	45	25.9	NA	NA	4.9	66	209	4.78	3.57	0.43	2.14	0.96	1.52	44.6	19.304
120500034	0	38	0	NA	NA	NA	68.9	41.5	27.4	NA	NA	4.69	69	217	4.92	5.03	1.08	2.02	2.49	1.645	52.2	19.2903
1410290770	0	29	0	NA	NA	NA	76.2	45.9	30.3	NA	NA	4.9	45	179	4.75	3.42	0.48	0.97	1.52	1.645	52.2	19.2903
120570410	0	33	0	NA	NA	NA	76.3	48.1	28.2	NA	NA	5.3	49	276	4.54	5.06	1.21	1.07	2.72	1.585	48.4	19.2658
104730318	0	31	0	NA	NA	NA	73.5	46.5	27	NA	NA	4.2	76	243	5.4	4.3	0.66	1.56	2.2	1.595	49	19.2608
122070040	0	42	0	NA	NA	NA	75.1	43.3	31.8	NA	NA	4.2	62	215	5	4.56	0.72	1.65	2.13	1.61	49.9	19.2508
1408518	0	26	0	NA	NA	NA	79.6	49.9	29.7	NA	NA	4.1	59	384	5.5	4.18	1.01	0.99	1.75	1.706	56	19.2411
106482438	0	39	0	NA	NA	NA	73.9	44.7	29.2	NA	NA	3.3	56	199	4.56	5.55	0.84	1.66	2.54	1.655	52.7	19.2404
1410250197	0	30	0	NA	NA	NA	68.4	42.7	25.7	NA	NA	2.8	68	145	4.42	3.41	1.18	1.01	1.55	1.57	47.4	19.23
106111145	0	50	0	NA	NA	NA	74.9	43.1	31.8	12.4	2.4	3.4	67	116	4.78	4.54	0.61	1.69	2.1	1.545	45.9	19.229
119570044	0	30	0	NA	NA	NA	84.4	48.8	35.6	NA	NA	4.2	69	191	4.12	5.36	0.71	2.4	2.15	1.58	48	19.2277
111611394	0	26	0	NA	NA	NA	71.7	39.9	31.8	NA	NA	4.61	78	243	4.27	4.82	1.18	1.86	2.15	1.52	44.4	19.2175
1411190559	0	29	0	NA	NA	NA	67.5	41.3	26.2	NA	NA	3.4	57	207	4.72	3.59	0.61	0.93	1.67	1.545	45.8	19.1871
122570010	0	24	0	NA	NA	NA	76.8	42	34.8	NA	NA	3.5	69	165	4.8	4.76	1.16	1.57	2.39	1.605	49.4	19.1768
100152558	0	32	0	NA	NA	NA	75.4	46.8	28.6	14.9	3	3.5	53	194	5.15	3.66	0.6	1.67	1.63	1.62	50.3	19.1663
112810074	0	37	0	NA	NA	NA	76.4	45.2	31.2	NA	NA	4.1	51	206	4.63	4.91	0.91	2.01	2.33	1.545	45.7	19.1452
104342449	0	35	0	NA	NA	NA	74.2	45.1	29.1	8.4	1.7	4.4	56	325	4.47	4.64	1.19	1.37	2.53	1.56	46.5	19.1075
1411031017	0	40	0	NA	NA	NA	76.2	41.3	34.9	8.3	2.4	5.9	52	205	4.77	5.62	1.58	1.19	2.91	1.54	45.3	19.101
122050312	0	27	0	NA	NA	NA	73.6	47.3	26.3	NA	NA	3.4	68	196	4.81	4.51	1.16	1.63	1.94	1.57	47	19.0677
116780273	0	22	0	NA	NA	NA	70.7	48.8	21.9	NA	NA	5.5	62	312	3.93	4.29	0.5	1.86	1.65	1.545	45.5	19.0614
122050797	0	24	0	NA	NA	NA	71.6	43.3	28.3	NA	NA	2	74	129	4.82	3.11	1.31	1.04	1.7	1.57	46.9	19.0271
103660390	0	40	0	NA	NA	NA	74.9	46.1	28.8	5.1	0.7	4.1	71	198	5.6	4.6	0.93	1.4	2.07	1.56	46.3	19.0253
107800939	0	28	0	NA	NA	NA	70.2	43.6	26.6	NA	NA	4.6	68	279	4.15	5.09	1.49	1.75	2.42	1.605	49	19.0216
123480026	0	24	0	NA	NA	NA	72.7	45.4	27.3	NA	NA	5.2	66	262	4.12	5.07	0.41	1.69	2.12	1.61	49.3	19.0193
1411180006	0	39	0	NA	NA	NA	72	44	28	NA	NA	4.3	52	204	4.48	4.27	0.66	1.19	1.97	1.67	53	19.0039
1411040498	0	38	0	NA	NA	NA	75.5	44.8	30.7	NA	NA	3.7	57	199	5.17	4.27	1.95	1.19	1.76	1.635	50.8	19.0033
123950023	0	38	0	NA	NA	NA	74.5	45.4	29.1	NA	NA	4	70	237	4.91	3.52	1.1	1.3	1.6	1.59	48	18.9866
111612228	0	27	0	NA	NA	NA	78.9	48.4	30.5	NA	NA	1.7	72	213	5.28	6.27	0.83	1.51	2.99	1.6	48.6	18.9844
1410280232	0	36	0	NA	NA	NA	67.2	39.5	27.7	8.3	2.3	3.9	52	255	5.15	4.84	0.57	1.28	1.92	1.605	48.9	18.9827
116790505	0	41	0	NA	NA	NA	71	40	31	NA	NA	3.2	76	254	5.02	4.43	1.03	1.67	2.32	1.605	48.8	18.9439
121850083	0	38	0	NA	NA	NA	72.4	43.4	29	NA	NA	5.3	61	183	4.64	4.45	1.71	1.34	2.26	1.592	48	18.9389
1409290776	0	37	0	NA	NA	NA	75.7	43.2	32.5	NA	NA	5.9	43	137	4.42	4.12	0.93	1.52	2.18	1.575	46.9	18.9065
123350307	0	30	0	NA	NA	NA	76.9	40.9	36	NA	NA	5	71	331	4.56	3.77	0.59	1.38	1.78	1.605	48.7	18.9051
104495469	0	25	0	NA	NA	NA	73.1	44.4	28.7	NA	NA	4.1	64	222	5.12	5.36	0.7	1.64	2.79	1.56	46	18.902
124310049	0	27	0	NA	NA	NA	73.9	42.8	31.1	15	4.3	3	56	191	4.45	4.16	0.64	1.42	2.05	1.62	49.6	18.8996
108881515	0	40	0	NA	NA	NA	75.5	44.9	30.6	10.1	3.1	5.1	60	398	5.04	4.72	1.1	1.13	2.61	1.55	45.4	18.897
109122862	0	28	0	NA	NA	NA	71.8	42	29.8	NA	NA	3	55	257	4.64	3.74	0.51	1.08	1.96	1.705	54.9	18.8853
100309035	0	45	0	NA	NA	NA	75.2	44.6	30.6	8.3	1.5	4.9	64	143	4.53	5.06	2.54	1.38	1.93	1.66	52	18.8707
1410291020	0	24	0	NA	NA	NA	74.1	42.5	31.6	NA	NA	3.5	50	192	4.7	4.45	1.44	1.03	2.11	1.56	45.9	18.8609
117250452	0	32	0	NA	NA	NA	77.6	47.8	29.8	NA	NA	3.4	64	196	4.85	4.37	0.95	1	2.17	1.635	50.4	18.8536
113760095	0	53	0	NA	NA	NA	78	46.2	31.8	11.3	2	4	101	281	4.87	5.71	0.89	1.77	2.89	1.545	45	18.8519
110682416	0	50	0	NA	NA	NA	73.2	43.3	29.9	9.4	1.5	5.7	69	221	5.32	5.8	1.12	1.98	2.51	1.65	51.3	18.843
122161613	0	36	0	NA	NA	NA	67.7	43.7	24	NA	NA	2.9	66	191	5.08	4.37	0.37	1.38	2.1	1.66	51.9	18.8344
110599075	0	46	0	NA	NA	NA	74.2	44.2	30	NA	NA	4.2	83	158	5.09	3.91	0.63	1.97	1.5	1.665	52.2	18.8296
1411130265	0	29	0	NA	NA	NA	76.9	47.6	29.3	NA	NA	3.9	49	343	4.62	4.82	1.05	1	2.42	1.595	47.9	18.8284
123350114	0	34	0	NA	NA	NA	76.8	46	30.8	NA	NA	3.6	68	233	5.24	3.32	0.37	1.4	1.48	1.585	47.3	18.8279
122050937	0	25	0	NA	NA	NA	69.3	41.9	27.4	NA	NA	3.3	52	209	4.69	4.53	0.79	1.17	2.5	1.595	47.8	18.7891
116790497	0	24	0	NA	NA	NA	77.9	46.4	31.5	NA	NA	2.73	80	223	4.84	4.67	1.33	1.36	2.23	1.575	46.6	18.7856
1400605	0	25	0	NA	NA	NA	66.8	39.1	27.7	NA	NA	5.3	73	277	4.88	3.2	0.52	1.64	1.3	1.575	46.6	18.7856
104495315	0	26	0	NA	NA	NA	75.1	47.5	27.6	NA	NA	3.9	64	302	4.66	4.8	0.64	1.79	2.74	1.55	45.1	18.7721
1411270164	0	39	0	NA	NA	NA	79.2	46.9	32.3	NA	NA	4.5	47	169	5.36	3.84	0.66	1.06	1.88	1.65	51.1	18.7695
120390135	0	39	0	NA	NA	NA	75.8	43.4	32.4	NA	NA	4.4	83	202	4.57	4.49	0.62	1.91	1.92	1.557	45.5	18.7687
123760015	0	38	0	NA	NA	NA	76.6	47.6	29	NA	NA	4.5	60	185	4.85	5.27	0.49	1.55	2.55	1.615	48.9	18.7484
114960273	0	25	0	NA	NA	NA	69.7	41.1	28.6	NA	NA	4.4	62	382	4.9	3.73	0.54	1.86	1.44	1.625	49.5	18.7456
117250410	0	45	0	NA	NA	NA	64.2	40.1	24.1	NA	NA	3.6	66	223	4.27	4.63	0.75	1.49	2.22	1.57	46.2	18.7432
109810253	0	27	0	NA	NA	NA	78.2	44	34.2	NA	NA	4.68	58	162	4.86	4.17	0.87	1.55	2.06	1.555	45.3	18.7343
103870599	0	32	0	NA	NA	NA	78.7	46.9	31.8	8.7	2.1	3.1	42	320	3.97	3.47	1.11	0.98	1.68	1.61	48.5	18.7107
105634774	0	26	0	NA	NA	NA	83.3	46.1	37.2	NA	NA	3.7	75	166	4.58	5.07	0.63	1.9	2.5	1.585	46.9	18.6687
103913959	0	46	0	NA	NA	NA	76.1	45.2	30.9	NA	NA	3.9	68	297	4.98	6.54	0.92	1.78	2.99	1.635	49.9	18.6666
115790153	0	25	0	NA	NA	NA	76.7	44.7	32	13.9	3	2.7	57	284	4.98	4.95	2.2	1.36	2.59	1.67	52	18.6453
108940394	0	24	0	NA	NA	NA	74.8	47.9	26.9	NA	NA	4.4	47	256	4.36	3.56	0.28	1.47	1.45	1.545	44.5	18.6425
124290174	0	33	0	NA	NA	NA	71.1	43.7	27.4	10.8	3.8	4.5	75	289	4.75	4.57	1.45	1.05	2.54	1.605	48	18.6334
1400589	0	30	0	NA	NA	NA	69.4	41.8	27.6	NA	NA	6.1	73	304	5.11	5.06	0.82	2.04	2.34	1.56	45.3	18.6144
122911233	0	33	0	NA	NA	NA	68.8	45.3	23.5	9.9	1.7	4.5	79	126	5.2	3.37	0.43	1.56	1.47	1.52	43	18.6115
107020412	0	39	0	NA	NA	NA	70.9	44.3	26.6	NA	NA	3.3	76	270	4.69	4.28	0.49	1.77	2.15	1.581	46.5	18.6033
124290231	0	26	0	NA	NA	NA	78.8	47.1	31.7	5.5	1.2	4.5	64	254	4.77	5.5	1.32	1.98	2.69	1.545	44.4	18.6006
122162320	0	39	0	NA	NA	NA	69.8	43.4	26.4	NA	NA	5.5	66	220	4.72	4.04	0.49	1.74	2.1	1.62	48.8	18.5947
124150109	0	32	0	NA	NA	NA	73.2	46.9	26.3	NA	NA	3.9	55	185	4.31	4.5	0.44	1.78	2.34	1.585	46.7	18.5891
109122871	0	25	0	NA	NA	NA	76	45	31	NA	NA	4.3	64	334	4.58	4.25	0.61	1.38	2.42	1.69	53	18.5568
123350420	0	23	0	NA	NA	NA	78.8	43.1	35.7	NA	NA	3.1	60	220	4.99	3.82	0.62	1.43	1.76	1.645	50.2	18.5512
100571957	0	32	0	NA	NA	NA	79	48.2	30.8	9	3.1	3.8	58	216	4.61	4.19	0.5	1.54	1.58	1.69	52.9	18.5218
1411211195	0	38	0	NA	NA	NA	76.3	47	29.3	NA	NA	3.9	52	219	4.66	4.82	0.72	1.38	2.19	1.61	48	18.5178
124290216	0	37	0	NA	NA	NA	74.6	38.9	35.7	8.1	2.4	3.7	64	272	4.99	3.41	0.63	1.25	1.58	1.635	49.5	18.517
105192384	0	39	0	NA	NA	NA	74	44	30	19.1	4.8	3.8	79	224	4.78	3.93	0.57	1.29	1.97	1.6	47.4	18.5156
101721315	0	46	0	NA	NA	NA	70.2	47.1	23.1	5.2	0.9	5.4	55	137	4.68	6.82	0.99	2.16	3.01	1.66	51	18.5078
124050276	0	27	0	NA	NA	NA	75.5	46.6	28.9	NA	NA	4.2	59	133	5.86	3.37	0.58	1.29	1.5	1.57	45.6	18.4997
1409300228	0	29	0	NA	NA	NA	77.6	44.3	33.3	15	4.4	4.4	56	149	4.01	4.34	0.54	1.42	1.78	1.55	44.4	18.4808
111611747	0	26	0	NA	NA	NA	73.3	45.1	28.2	NA	NA	4.42	57	174	5.1	4.87	1.08	1.83	2.53	1.615	48.2	18.48
100081716	0	29	0	NA	NA	NA	78.3	45.7	32.6	11.9	2.1	3.1	61	233	4.9	4.58	1.08	1.52	2.47	1.655	50.6	18.4737
123611463	0	41	0	NA	NA	NA	75.4	43.1	32.3	13.3	4.2	3.4	67	175	5.09	5.3	0.78	1.25	3.02	1.58	46.1	18.4666
123580020	0	37	0	NA	NA	NA	79.4	46.3	33.1	NA	NA	3.4	69	251	4.44	3.99	0.85	1.28	2.2	1.65	50.2	18.4389
100197743	0	40	0	NA	NA	NA	71.5	38.3	33.2	NA	NA	2.8	61	153	4.95	3.98	0.49	1.64	1.86	1.585	46.3	18.4299
124430229	0	33	0	NA	NA	NA	71.4	42.8	28.6	NA	NA	4.9	49	180	5.23	3.48	0.73	0.99	1.55	1.63	48.9	18.4049
117540468	0	35	0	NA	NA	NA	73.7	45.7	28	NA	NA	4.7	63	299	5.29	3.38	1.03	1.2	1.77	1.575	45.6	18.3825
109122898	0	24	0	NA	NA	NA	75.5	45.1	30.4	NA	NA	3.1	47	272	4.44	4.77	0.57	1.42	2.53	1.53	43	18.369
106151070	0	31	0	NA	NA	NA	71.8	44.9	26.9	9.8	2.1	6.2	70	224	5.08	4.36	0.92	1.64	1.95	1.61	47.5	18.3249
110599290	0	26	0	NA	NA	NA	81.5	47.1	34.4	NA	NA	4.19	66	182	4.61	4.31	0.97	1.48	2.25	1.605	47.2	18.3228
122580645	0	30	0	NA	NA	NA	80.3	45.4	34.9	NA	NA	3.3	66	141	3.96	4.61	1.08	1.75	2.18	1.55	44	18.3143
106181841	0	32	0	NA	NA	NA	70.3	39.4	30.9	16.6	3.1	3.3	62	221	5.11	4.49	0.59	2.26	1.69	1.54	43.4	18.2999
104494451	0	22	0	NA	NA	NA	81.8	45.1	36.7	NA	NA	4.73	65	260	4.82	3.76	0.76	1.53	1.9	1.62	48	18.2899
1407452	0	36	0	NA	NA	NA	71.8	45.2	26.6	12	2.9	3.5	56	249	4.32	4.54	0.69	1.45	2.48	1.68	51.5	18.2469
115320465	0	28	0	NA	NA	NA	69.3	44.8	24.5	NA	NA	3.3	65	133	4.45	3.69	1.3	1.21	1.81	1.5	41	18.2222
101551151	0	30	0	NA	NA	NA	78.2	48.1	30.1	NA	NA	2.7	65	158	4.82	4.51	1.47	1.6	2.14	1.64	49	18.2183
1400351	0	20	0	NA	NA	NA	69	44.8	24.2	NA	NA	3.1	69	145	5	3.38	0.45	1.69	1.52	1.54	43.2	18.2156
123611389	0	34	0	NA	NA	NA	69.3	41.6	27.7	10.1	3.7	3.9	64	220	4.51	3.7	0.43	1.24	1.78	1.62	47.7	18.1756
109820335	0	34	0	NA	NA	NA	71.4	49.3	22.1	NA	NA	4.4	61	165	4.64	3.85	0.64	1.75	1.69	1.615	47.4	18.1733
1304292	0	34	0	NA	NA	NA	75.3	44.1	31.2	NA	NA	2.71	70	149	5.23	3.44	0.78	1.42	1.84	1.565	44.5	18.169
105850162	0	28	0	NA	NA	NA	76	40	36	19.7	3.7	3.6	71	256	4.42	3.37	0.74	1.3	1.76	1.74	55	18.1662
118420534	0	28	0	NA	NA	NA	73.9	44.8	29.1	NA	NA	4.3	69	291	4.68	4.9	0.68	2.06	2.17	1.565	44.4	18.1282
102010281	0	47	0	NA	NA	NA	69	42.7	26.3	17.1	3.7	4.1	76	246	4.59	4.66	0.88	1.69	1.69	1.661	50	18.123
122161093	0	32	0	NA	NA	NA	71.5	40.7	30.8	NA	NA	2.9	56	140	4.99	4.07	1.18	1.22	2.16	1.51	41.3	18.1132
112930041	0	31	0	NA	NA	NA	75.2	45.8	29.4	NA	NA	4.7	67	189	4.64	5.17	0.69	1.69	2.51	1.585	45.5	18.1114
1401357	0	36	0	NA	NA	NA	73.4	45.7	27.7	NA	NA	2.5	56	195	4.29	4.72	1.65	1.84	1.92	1.55	43.5	18.1061
100198926	0	29	0	NA	NA	NA	72.4	43.3	29.1	NA	NA	5.3	64	249	5.07	4.51	0.63	1.52	2.48	1.63	48.1	18.1038
100391210	0	40	0	NA	NA	NA	71.1	44.3	26.8	14.2	4.8	5.2	66	296	5.28	3.59	0.54	1.45	1.61	1.625	47.8	18.1018
105081450	0	33	0	NA	NA	NA	69.4	39.5	29.9	12.6	2.4	2.03	64	165	5.05	4.17	1.16	1.96	1.51	1.615	47.2	18.0966
105634730	0	24	0	NA	NA	NA	75.7	47	28.7	NA	NA	3.4	68	233	5.3	4.86	0.79	1.94	2.26	1.64	48.5	18.0324
110682379	0	50	0	NA	NA	NA	73.7	44.3	29.4	8.4	1.8	2.2	61	182	5.4	4	1.19	1.64	1.75	1.65	49	17.9982
104494581	0	41	0	NA	NA	NA	71.5	42.3	29.2	NA	NA	4.4	67	163	4.75	3.45	0.48	1.7	1.4	1.62	47.2	17.9851
104495307	0	33	0	NA	NA	NA	74.2	44.4	29.8	NA	NA	6.2	58	203	4.72	3.68	0.34	1.25	2.01	1.665	49.8	17.9639
1411040483	0	35	0	NA	NA	NA	78.8	45.4	33.4	NA	NA	3.8	55	225	4.61	3.74	0.94	0.98	1.71	1.645	48.6	17.9599
110598513	0	27	0	NA	NA	NA	82.1	41.6	40.5	NA	NA	3.42	67	205	4.84	3.66	0.88	1.21	1.94	1.56	43.7	17.9569
109230252	0	37	0	NA	NA	NA	76.9	44.5	32.4	NA	NA	3.8	63	194	4.7	4.77	0.73	1.76	2.33	1.6	45.8	17.8906
124000057	0	24	0	NA	NA	NA	76	47.1	28.9	NA	NA	3.4	84	289	4.78	5.12	1.46	1.29	2.3	1.595	45.5	17.885
109122449	0	39	0	NA	NA	NA	72.7	44.2	28.5	NA	NA	3.72	59	195	4.61	4.36	1.15	1.38	2.32	1.565	43.8	17.8832
1401153	0	33	0	NA	NA	NA	75.3	50.8	24.5	NA	NA	4.8	63	274	4.66	4.84	0.61	1.83	1.89	1.62	46.9	17.8708
109620780	0	46	0	NA	NA	NA	80.6	44.9	35.7	15.9	7.2	6	66	198	5.01	3.45	0.53	1.11	1.71	1.585	44.8	17.8328
122912978	0	57	0	NA	NA	NA	75.7	46.5	29.2	10.7	1.6	3.6	54	183	4.98	6.06	0.9	2.37	2.61	1.625	47	17.7988
110599198	0	23	0	NA	NA	NA	75.2	44.1	31.1	NA	NA	3.5	89	248	4.54	4.94	0.93	1.95	2.17	1.62	46.7	17.7945
115320457	0	26	0	NA	NA	NA	75.6	45.5	30.1	NA	NA	4.2	62	256	4.68	3.69	0.74	1.57	2.11	1.575	44	17.7375
105391657	0	32	0	NA	NA	NA	68.1	40.9	27.2	14.7	2.8	3.5	56	207	4.77	5.04	1	1.26	3.01	1.63	47.1	17.7274
122250230	0	37	0	NA	NA	NA	73.1	44.7	28.4	NA	NA	4.4	48	202	4.56	4.01	0.6	1.11	2.2	1.555	42.8	17.7004
101880667	0	24	0	NA	NA	NA	79.2	46.9	32.3	10.8	2.1	4.7	72	184	4.7	3.93	0.68	1.87	1.51	1.625	46.5	17.6095
1408244	0	28	0	NA	NA	NA	72.1	46	26.1	NA	NA	5.6	82	236	4.73	3.18	0.56	1.17	1.67	1.6	45	17.5781
113750210	0	29	0	NA	NA	NA	73.9	43.7	30.2	11.4	1.5	2.4	63	237	4.47	3.17	0.52	1.71	1.08	1.55	42.2	17.565
113670107	0	50	0	NA	NA	NA	71.8	38.2	33.6	7.8	1	4.61	86	266	4.73	3.81	0.95	1.67	1.7	1.635	46.9	17.5444
100198779	0	26	0	NA	NA	NA	76.4	46.6	29.8	NA	NA	4.2	60	304	5.09	4.69	0.76	0.95	2.52	1.595	44.6	17.5313
1409180	0	35	0	NA	NA	NA	74	43.6	30.4	NA	NA	4.8	61	237	4.59	4.55	0.51	1.59	2.16	1.63	46.5	17.5016
122050297	0	23	0	NA	NA	NA	68.5	40.2	28.3	NA	NA	4.01	76	266	4.36	2.99	0.56	1.22	1.41	1.625	46.2	17.4959
1408986	0	21	0	NA	NA	NA	79.4	48.6	30.8	NA	NA	3.3	68	343	3.81	5.33	1.04	1.69	2.21	1.615	45.6	17.4832
1412030490	0	26	0	NA	NA	NA	73.6	42.3	31.3	NA	NA	4.1	45	201	4.82	4.06	0.95	1.08	1.87	1.675	48.9	17.4293
109122857	0	32	0	NA	NA	NA	73.7	43.8	29.9	NA	NA	4.2	63	202	4.75	4.71	0.61	1.33	2.53	1.56	42.4	17.4227
106122253	0	24	0	NA	NA	NA	69.4	38.8	30.6	12.1	2	3.57	71	219	4.3	4.18	0.69	1.73	2.08	1.66	48	17.4191
1411200504	0	25	0	NA	NA	NA	75.8	45.9	29.9	NA	NA	5.2	54	218	5.09	4.17	0.61	1.18	1.84	1.695	50	17.4033
1411200174	0	31	0	NA	NA	NA	77.4	44.6	32.8	NA	NA	5.1	54	214	4.31	5.28	1.43	1.22	2.33	1.605	44.8	17.3911
117820109	0	25	0	NA	NA	NA	80.9	46.9	34	35.9	5.9	4.2	67	315	4.17	4.36	0.69	1.48	1.95	1.65	47.3	17.3737
110599179	0	25	0	NA	NA	NA	79.3	46.2	33.1	NA	NA	4.1	90	289	4.76	5.38	1	2.26	2.22	1.59	43.9	17.3648
1412140020	0	33	0	NA	NA	NA	75.4	45.4	30	NA	NA	3.9	50	231	4.78	3.65	0.68	1.06	1.53	1.61	45	17.3604
1409413	0	37	0	NA	NA	NA	69.5	42.4	27.1	NA	NA	2.9	58	207	4.67	4.48	0.79	1.47	2.21	1.54	41	17.2879
110682927	0	20	0	NA	NA	NA	74.5	44.7	29.8	12.3	2.1	3.8	58	246	4.79	4.06	0.69	1.6	2	1.605	44.3	17.197
1304621	0	32	0	NA	NA	NA	77.9	44.6	33.3	NA	NA	3.55	65	165	4.87	5.03	0.66	2.04	2.39	1.6	43.9	17.1484
1410260120	0	28	0	NA	NA	NA	79.3	48.2	31.1	NA	NA	5.1	52	233	4.43	4.53	0.44	1.34	1.97	1.6	43.9	17.1484
124000087	0	36	0	NA	NA	NA	72.8	51.1	21.7	NA	NA	4.7	67	236	5.36	4.41	0.59	1.44	2.01	1.64	46.1	17.1401
109122755	0	29	0	NA	NA	NA	80.3	44.7	35.6	NA	NA	4.4	60	248	4.51	4.08	1.12	1.48	1.99	1.56	41.7	17.1351
108271060	0	24	0	NA	NA	NA	72.2	45.4	26.8	24.4	5.1	3.7	76	241	4.4	3.75	0.81	1.26	1.59	1.665	47.5	17.1343
123250049	0	31	0	NA	NA	NA	79.3	45.9	33.4	NA	NA	3.7	46	233	4.57	5.64	0.88	2.26	2.53	1.57	42.2	17.1204
124040063	0	24	0	NA	NA	NA	76.8	46.8	30	NA	NA	3.6	68	204	4.09	4.56	0.63	1.43	2.23	1.54	40.6	17.1192
121050163	0	24	0	NA	NA	NA	77	45.5	31.5	NA	NA	4	67	235	4.22	4.32	0.85	1.64	2.06	1.64	46	17.1029
117330277	0	44	0	NA	NA	NA	75.4	43.3	32.1	NA	NA	4.9	61	229	4.15	6.01	1.03	1.53	2.99	1.615	44.6	17.0998
100197413	0	29	0	NA	NA	NA	70.1	44	26.1	NA	NA	6.43	65	166	5.03	3.51	0.4	1.75	1.39	1.55	41	17.0656
1411200186	0	32	0	NA	NA	NA	73.2	45.3	27.9	NA	NA	3.9	53	138	4.64	4.09	0.66	1.01	1.79	1.595	43.4	17.0596
104000173	0	28	0	NA	NA	NA	77.7	40.1	37.6	NA	NA	2.7	64	263	4.89	3.48	1.75	0.98	1.69	1.57	42	17.0392
123920096	0	32	0	NA	NA	NA	72.6	46.7	25.9	NA	NA	2.5	83	219	5.15	4.22	1.08	1.41	2.08	1.555	41.1	16.9973
100581320	0	39	0	NA	NA	NA	68.4	46.6	21.8	6.1	1.5	4.9	60	194	4.66	3.6	0.82	1.57	1.64	1.615	44.1	16.908
100197340	0	26	0	NA	NA	NA	73.8	42.7	31.1	NA	NA	3.6	68	191	4.66	4.02	0.81	1.75	1.69	1.68	47.7	16.9005
1407259	0	37	0	NA	NA	NA	70.4	45.5	24.9	NA	NA	4.1	73	267	4.26	3.14	0.78	1.41	1.48	1.59	42.7	16.8902
122162242	0	28	0	NA	NA	NA	73.9	41.6	32.3	NA	NA	3.8	69	303	4.67	4.17	0.83	1.18	2.78	1.645	45.7	16.8882
1412030137	0	21	0	NA	NA	NA	78.9	48.2	30.7	NA	NA	3.6	42	247	4.03	4.47	0.74	1.09	2.02	1.74	51.1	16.8781
1410250247	0	25	0	NA	NA	NA	76	43.7	32.3	NA	NA	4.8	42	233	4.57	3.93	0.52	1.19	1.52	1.735	50.7	16.8426
118401439	0	24	0	NA	NA	NA	76.7	39	37.7	NA	NA	5.2	66	193	4.83	4.03	0.61	1.79	1.64	1.57	41.4	16.7958
1410250252	0	22	0	NA	NA	NA	74.8	42.5	32.3	NA	NA	3.8	58	204	4.84	4.95	0.72	1.21	2.21	1.62	44	16.7657
118420532	0	42	0	NA	NA	NA	68.1	36.4	31.7	NA	NA	3	73	206	4.97	3.25	0.98	1.22	1.63	1.575	41.2	16.6087
105144290	0	33	0	NA	NA	NA	75.1	50.3	24.8	19.6	3.5	5.2	64	194	4.17	5.25	0.5	1.8	2.4	1.67	44.6	15.992
122162276	0	26	0	NA	NA	NA	71.5	44.6	26.9	NA	NA	4	90	279	5.17	4.26	0.86	1.58	2.06	1.555	38.4	15.8807
100199307	0	35	0	NA	NA	NA	70	42.2	27.8	NA	NA	5.4	59	278	4.42	4.43	0.5	1.22	2.37	1.635	41.6	15.5617
114310718	0	23	0	NA	NA	NA	70.5	43.9	26.6	NA	NA	3.06	77	210	4.82	4.59	1.5	1.06	2.77	1.605	40	15.5278
124060182	0	25	0	NA	NA	NA	74.6	45.9	28.7	NA	NA	4.6	71	286	4.46	4.2	1.38	1.45	2	1.605	40	15.5278
108271052	0	25	0	NA	NA	NA	80	50.5	29.5	13.6	2.7	3.2	68	263	5.1	4.01	1.01	1.46	2.06	1.555	36.4	15.0536
113090074	1	36	1	288	92	53	84.1	47.9	36.2	13.4	2.4	3.8	78	371	5.97	4.78	4.4	1.24	2.2	1.675	69.7	24.8429
107800393	0	38	0	9	9	15	NA	NA	NA	11.8	1.8	4.02	66.4	188	5.1	3.98	0.61	1.59	1.86	1.53	52.4	22.3846
105191181	0	44	0	9	9	14	63.3	39.7	23.6	17.5	2.2	2.62	71.5	221	4.23	4.41	1.97	1.2	2.39	1.62	58.5	22.2908
112660060	0	32	0	9	9	21	79	45.3	33.7	14.2	1.7	3.9	59	243	4.72	3.81	0.6	1.58	1.91	1.555	53	21.9187
115261551	0	28	0	9	9	17	66.2	40.5	25.7	11.4	1.4	2.52	63.8	284	4.53	3.79	0.64	1.32	2.29	1.57	50	20.2848
118400824	0	29	0	9	9	17	69	42.3	26.7	NA	NA	7.1	69	211	5.03	3.77	1.29	1.43	1.81	1.635	52.5	19.6392
104492437	0	38	0	9	9	17	75	44.7	30.3	9	1.4	4.8	61	190	4.72	3.64	1.12	1.26	1.95	1.6	49.2	19.2188
110593687	0	35	0	9	9	14	74	48.6	25.4	10.9	1.6	4.71	59.4	205	4.81	3.91	0.8	1.4	2.12	1.575	47.2	19.0275
115268610	0	38	0	9	9	16	69.1	42.1	27	11.6	2.1	2.3	61	181	4.9	3.76	0.79	1.93	1.33	1.61	44.6	17.2061
111661005	0	28	0	9	9	16	71.6	41.4	30.2	20.1	2.3	4.27	61.7	181	4.89	3.95	0.96	1.43	1.99	1.62	45	17.1468
103840024	0	28	0	8	9	13	73	49.5	23.5	16.3	2.1	3	70	169	5.4	4.47	0.71	1.59	2.3	1.595	53.4	20.9904
108940083	0	21	0	8	9	18	73	46.4	26.6	14.2	1.4	2.34	63.7	323	5.42	4.92	0.84	2.07	2.17	1.545	43.5	18.2235
100312034	0	30	0	7	9	17	67.7	41.9	25.8	11.4	1.1	1.57	64.5	213	5.11	4.06	0.59	1.6	2.02	1.615	54.5	20.8954
104170196	0	26	0	7	9	12	65	45	20	16.3	1.7	4.1	70	252	5.01	4.4	0.39	1.61	2.39	1.61	49.5	19.0965
112570601	0	30	0	5	9	16	NA	NA	NA	8.1	1.6	3.86	54	171	4.8	4.05	0.67	1.22	1.88	1.575	48.3	19.4709
1204326	0	36	0	24	9	15	77.8	46.9	30.9	9.8	NA	3.08	58	128	4.74	3.77	0.54	1.73	1.8	1.705	53.5	18.4037
117600002	1	29	0	22	9	14	72	47.4	24.6	11.9	3.2	3.3	87	311	4.83	3.63	1.03	1.1	2.03	1.61	55.2	21.2955
106660957	0	33	0	22	9	16	NA	NA	NA	12.7	2.5	4.98	56	235	4.82	3.63	0.59	1.29	1.79	1.595	49.1	19.3001
1108888	0	29	0	21	9	16	NA	NA	NA	5.6	0.4	3.8	63	223	4.6	4.79	0.92	1.55	2.24	1.585	52	20.6988
100329124	0	28	0	21	9	15	76	45.4	30.6	8.2	1.7	4.1	87	209	5.02	4.37	0.8	1.56	2.14	1.68	56.4	19.983
1410270337	1	38	0	21	9	17	74.4	46.5	27.9	NA	NA	3.8	75	412	4.86	4.35	2.04	0.93	2.21	1.68	53.6	18.9909
1108477	1	27	0	21	9	16	NA	NA	NA	8.2	0.6	5.7	67	178	4.61	4.24	0.98	1.46	2.15	1.81	54.5	16.6356
1206595	0	51	0	20	9	13	71.1	41.1	30	11.9	NA	3	57	189	4.47	4.86	1.55	1.18	2.63	1.63	56.5	21.2654
110570173	1	48	0	20	9	19	79	46.8	32.2	11.2	2.6	2.14	82	210	4.8	4.2	0.96	1.7	2.03	1.645	53.2	19.6598
117730268	0	28	0	20	9	18	NA	NA	NA	6.1	1.2	3.64	59	258	5.06	3.92	0.62	1.74	1.73	1.615	49.3	18.9017
1104403	0	34	0	19	9	15	74	43.7	30.3	13.2	1.4	4.2	65	223	5.24	5.32	0.83	1.68	2.84	1.605	53.5	20.7684
107860646	0	54	0	19	9	15	76.3	46.4	29.9	14.7	3.2	3.8	78	227	4.75	4.7	1.02	1.54	2.17	1.66	55.7	20.2134
103941793	0	23	0	19	9	19	71	44.6	26.4	6.1	NA	4.4	69	193	4.72	5.02	0.7	2.06	2.23	1.58	49.5	19.8286
111310270	0	27	0	19	9	14	NA	NA	NA	8.1	1.1	3.8	73	389	4.4	4.33	1.45	1.37	1.8	1.525	44.6	19.1776
1105310	0	36	0	19	9	16	67	39.8	27.2	9.8	4.1	4.3	66	229	4.24	3.85	0.75	1.5	1.63	1.565	46	18.7815
1101511	1	15	0	19	9	20	NA	NA	NA	8.4	1.4	2.3	55	308	5.27	3.95	0.99	1.83	1.42	1.71	51.6	17.6465
100450276	0	29	0	19	9	19	77	47.6	29.4	NA	NA	4.7	71	240	5.45	4.34	0.71	2	1.58	1.59	44.4	17.5626
1107530	0	30	0	19	9	19	75	45	30	17.1	1.9	4	65	272	4.08	4.2	0.58	1.85	1.7	1.55	39	16.2331
115780311	0	46	0	18	9	13	69	43.7	25.3	9.4	0.9	4.4	58	233	5.12	4.69	1.38	1.15	2.49	1.57	57.5	23.3275
105633857	0	27	0	18	9	16	74.1	45.7	28.4	7.9	NA	2.13	67	266	4.82	3.9	0.93	1.28	2.2	1.65	60.4	22.1855
1109301	0	39	0	18	9	17	NA	NA	NA	8.7	1	3.5	61	164	4.56	4.63	0.82	1.5	2.32	1.575	53.5	21.5671
115261799	0	36	0	18	9	15	66.8	39.4	27.4	9.2	1.3	3.65	71.1	256	5.18	3.4	0.57	1.15	1.78	1.61	54.5	21.0254
121670484	0	30	0	18	9	13	80.5	46.1	34.4	NA	NA	3.4	58	225	5.44	5.6	1.96	1.47	2.67	1.6	53.2	20.7812
118310231	1	39	0	18	9	18	69.9	45	24.9	NA	NA	4.74	114	243	4.95	4.93	1.15	1.7	2.54	1.71	52	17.7832
108060193	0	40	0	17	9	16	NA	NA	NA	8.6	4.8	4.8	75	291	4.38	4.52	0.9	1.52	2.38	1.605	55.8	21.6613
107920192	0	28	0	17	9	13	73	45.2	27.8	9.9	1.2	4.5	62	294	4.85	4.02	0.64	1.51	1.9	1.63	56.5	21.2654
110530202	0	38	0	17	9	16	NA	NA	NA	6.3	2.3	3.17	66	197	5.17	3.48	0.57	1.36	1.38	1.58	52	20.83
119490098	0	35	0	17	9	17	77	45.8	31.2	8.4	2.1	4	68	281	4.88	5.2	0.91	1.64	2.71	1.605	52.3	20.3026
1304104	0	35	0	17	9	12	73.3	41.4	31.9	10.8	2.5	4.2	68	289	6.13	4.62	1.03	1.67	2.17	1.58	49.5	19.8286
112600535	0	33	0	17	9	17	NA	NA	NA	6	0.7	3.7	56	186	4.95	2.98	0.69	1.32	1.19	1.525	45.4	19.5216
100196410	0	24	0	17	9	15	80.9	46.1	34.8	12.1	NA	2.6	63	208	4.71	3.84	0.77	1.69	1.5	1.645	52.7	19.4751
113430074	0	28	0	17	9	15	78.9	48.4	30.5	NA	NA	2.92	68	227	4.84	4.22	0.66	1.67	2.15	1.58	47.7	19.1075
110400519	1	47	0	17	9	20	67.8	45.1	22.7	15.9	1.6	6.02	120.3	260	4.67	5.98	1.53	1.65	3	1.66	52.5	19.0521
20101070	1	28	0	17	9	14	71	45.7	25.3	24.1	2.5	4.6	93	320	4.73	4.49	0.68	1.32	2.91	1.73	55	18.3768
117400008	0	25	0	17	9	15	NA	NA	NA	34.8	5.4	2.57	69	319	4.85	3.43	0.7	1.37	1.66	1.555	44.3	18.3207
123830034	1	59	0	17	9	18	64.9	44.2	20.7	NA	NA	5.1	104	426	5.42	4.24	0.64	1.42	2.16	1.675	51	18.1778
115780349	0	37	0	17	9	16	73	45	28	15.2	1.6	2.4	60	203	5.24	4.49	0.82	1.36	2.22	1.645	47.5	17.5534
108060230	0	24	0	17	9	16	82.3	46	36.3	6.5	NA	4.47	67	240	5.18	4.86	0.72	2.61	1.9	1.575	39.5	15.9234
120000069	0	30	0	16	9	16	79.8	41.9	37.9	9.9	NA	4.56	68	262	5.1	5.43	1.21	1.87	2.68	1.605	58.9	22.8647
121921341	1	35	0	16	9	16	70.6	46.5	24.1	NA	NA	4	75	347	4.59	3.97	1.36	1.32	2.46	1.735	64.7	21.4934
108300428	0	16	0	16	9	16	70.8	46.3	24.5	12.4	2.3	5.12	71	393	4.59	3.23	0.72	1.45	1.55	1.585	50.1	19.9425
108780059	1	55	0	16	9	16	72.5	41.4	31.1	5.6	0.9	3.13	93.7	343	4.67	4.38	1.13	1.7	2.13	1.71	58.3	19.9378
104400471	0	42	0	16	9	16	73.2	44.7	28.5	9.1	2	4.84	65	129	4.68	4.75	0.53	1.61	2.43	1.715	57.3	19.4817
104400489	0	38	0	16	9	11	77.2	45.3	31.9	17.4	2.8	3.14	61	216	4.7	3.81	0.7	1.71	1.74	1.67	54.3	19.47
106390386	0	31	0	16	9	21	73.4	42.8	30.6	NA	NA	4.5	76	255	4.72	4.36	1.02	1.32	2.07	1.58	47.4	18.9873
105632975	0	37	0	16	9	14	73	45.5	27.5	25.1	3	3.1	61	158	4.57	3.46	0.71	1.83	1.05	1.62	48	18.2899
110330064	0	28	0	16	9	17	81.7	44.2	37.5	8.9	1	1.6	45	134	4.9	4.43	0.58	1.5	2.26	1.69	52.2	18.2767
106661597	0	27	0	16	9	15	72.5	44.7	27.8	NA	NA	2.8	72	203	4.53	3.92	0.92	1.35	1.89	1.65	48.6	17.8512
112850054	0	25	0	16	9	19	NA	NA	NA	2.3	0.6	4.79	62	208	5.47	3.53	0.6	1.2	1.83	1.575	41.7	16.8103
119980224	0	31	0	16	9	18	74.3	44.6	29.7	NA	NA	2.7	56	180	4.47	3.98	0.85	1.55	1.97	1.51	36	15.7888
117510138	0	33	0	15	9	15	71.1	46.7	24.4	21.4	3.7	3.56	59	224	4.86	5.31	0.6	1.8	3.08	1.56	55.8	22.929
111661793	0	39	0	15	9	13	69.9	38.8	31.1	NA	NA	3.4	67	268	5.36	4.19	0.87	1.41	1.92	1.525	50.3	21.6286
1105315	0	38	0	15	9	15	67.4	43.3	24.1	6.6	1.6	4.75	74	293	4.88	4.16	0.71	1.39	2.12	1.655	57	20.8103
104341017	0	48	0	15	9	17	67.2	41.4	25.8	22.8	2.6	4.02	58.8	265	5.33	5.04	0.67	1.46	2.83	1.655	56.5	20.6278
120110646	0	31	0	15	9	13	73.3	37.3	36	8	NA	5	55	156	4.65	5.77	0.82	1.72	2.93	1.57	49	19.8791
110599308	0	28	0	15	9	19	72.7	44.8	27.9	NA	NA	2.75	62	228	4.7	4.08	0.81	1.68	1.85	1.53	46.5	19.8642
103941841	0	23	0	15	9	17	74.9	45.8	29.1	17.6	NA	3.1	55	212	4.47	5.04	0.79	1.81	2.7	1.61	51.4	19.8295
109121145	0	32	0	15	9	17	79	45.9	33.1	17.4	2.7	3.4	69	318	4.95	2.71	0.86	1.29	1.33	1.58	48.1	19.2677
1105221	0	38	0	15	9	15	69	42.4	26.6	9.6	2.8	3.3	70	280	4.59	3.58	0.57	1.48	1.55	1.605	49	19.0216
103070432	0	20	0	15	9	18	73.3	44.6	28.7	NA	NA	3.5	84	225	4.67	3.61	0.66	1.62	1.58	1.555	45.1	18.6516
1107707	0	34	0	15	9	17	NA	NA	NA	5	0.7	4.18	60	173	5.04	3.53	1.07	1.34	1.76	1.545	43.3	18.1397
117280069	0	27	0	14	9	17	76.2	46.8	29.4	5.8	1.5	3.8	73	244	4.92	3.75	0.56	1.46	1.89	1.535	56	23.7668
100301054	0	34	0	14	9	19	73	40.9	32.1	13.4	1.7	5.5	54	36	4.68	4.51	0.69	1.34	2.52	1.65	57.5	21.1203
1105692	0	46	0	14	9	17	70	44.8	25.2	10.9	1.8	4.7	65	148	5.15	4.93	1.3	1.75	2.07	1.58	52	20.83
113670056	0	29	0	14	9	16	66.1	41.8	24.3	7.6	1.1	1.91	62	156	4.69	4.5	1.02	1.45	2.16	1.7	59.8	20.692
121420023	0	32	0	14	9	19	77.1	44.9	32.2	NA	NA	4.24	75	195	4.97	4.45	0.8	1.61	2.23	1.51	47	20.6131
112600229	0	24	0	14	9	19	75	48.6	26.4	9.4	1.3	5.6	82	336	4.59	4.54	0.62	1.46	2.64	1.615	51.7	19.8219
115590202	0	35	0	14	9	19	NA	NA	NA	9.3	2.3	4.03	81	203	4.5	3.72	1.26	1.87	1.2	1.59	50.1	19.8173
110680698	0	33	0	14	9	16	73	44.7	28.3	5.9	0.8	3.1	58	257	4.82	3.78	0.68	1.45	1.7	1.615	51.2	19.6302
1101287	1	16	0	14	9	20	NA	NA	NA	8.2	1.5	3.83	78	291	5.2	3.13	0.59	1.03	1.56	1.74	59	19.4874
116030284	0	29	0	14	9	17	NA	NA	NA	9.3	1.4	4.4	66	254	4.83	3.57	0.76	1.2	1.94	1.625	51.3	19.4272
1104812	0	37	0	14	9	19	NA	NA	NA	13	1.8	2.53	68	185	5.56	4.14	1.05	1.55	1.87	1.64	49.2	18.2927
112930027	0	24	0	14	9	18	NA	NA	NA	9.2	1.9	6.27	61	308	4.97	4.96	0.64	1.79	2.64	1.55	43.3	18.0229
113350137	0	26	0	14	9	13	NA	NA	NA	29.1	4.7	6.76	57	192	4.71	4.12	0.55	1.47	1.97	1.635	47.3	17.694
104400496	0	36	0	13	9	16	75.9	46.3	29.6	9.5	2.1	5.58	58	213	5.19	4.32	0.58	1.39	2.58	1.6	60.1	23.4766
117510421	0	36	0	13	9	15	68.2	42.3	25.9	15.5	2.6	3.3	69	256	5.13	5.58	1.19	1.66	3.06	1.57	54.8	22.2321
119460032	0	24	0	13	9	17	81	45.8	35.2	6.5	1.1	3.3	60	182	4.55	4.61	0.69	1.61	2.31	1.66	61.1	22.173
114450004	0	36	0	13	9	13	71.5	46.2	25.3	9.9	1.2	4.79	66.8	288	5.02	3.67	0.64	1.19	2.12	1.565	51.5	21.0271
107800754	0	53	0	13	9	17	75.1	43.9	31.2	NA	NA	4.3	74	200	5.46	4.99	1.08	1.5	2.23	1.625	54.1	20.4876
116190152	0	35	0	13	9	18	67.6	41.5	26.1	6.9	1.2	3.3	76	164	5.16	4.53	1.98	1.33	2.16	1.64	54.8	20.3748
111140596	0	30	0	13	9	16	75.2	42.6	32.6	6.8	NA	3.8	61	242	4.72	3.62	0.81	1.47	1.84	1.615	52.3	20.052
113590062	0	26	0	13	9	13	71	45.5	25.5	6.2	1.4	2.4	60	184	5.02	3.95	0.9	1.62	1.64	1.565	45.8	18.6998
106560264	0	30	0	13	9	18	74	43	31	9.4	NA	5.2	60	145	4.69	4.91	0.68	1.76	2.48	1.55	44.1	18.3559
115820082	0	28	0	13	9	15	73.9	44	29.9	32.4	3.8	2.53	73.5	213.9	5.05	3.37	1.08	1.04	2.08	1.545	43.4	18.1816
100196454	0	28	0	13	9	16	68.6	39.6	29	10.7	NA	2.6	60	199	4.42	3.49	0.62	1.53	1.64	1.59	45.6	18.0373
104481201	0	34	0	13	9	16	NA	NA	NA	13.3	1.7	3.1	70	68	4.82	4.06	1.14	1.64	1.42	1.59	45.1	17.8395
104890176	0	25	0	13	9	16	NA	NA	NA	3.8	0.4	4.67	56	206	4.83	3.98	0.59	1.2	2.28	1.715	48.4	16.4557
100109071	0	42	0	12	9	15	71.5	40.7	30.8	10.6	1.4	3.76	65.9	293	4.09	3.4	1.23	1.33	1.44	1.535	50.5	21.4326
110350021	0	33	0	12	9	16	65	40.6	24.4	14.6	1.4	3.6	67	286	4.72	4.4	0.61	1.67	2.21	1.67	58.5	20.976
100770538	0	29	0	12	9	15	71.3	44.1	27.2	10.8	1.9	2.72	76.5	186	4.67	3.95	0.55	1.45	2.07	1.67	58.3	20.9043
1202101	0	35	0	12	9	28	69	44.3	24.7	5.5	0.2	3.5	88	202	5.01	3.77	0.96	1.31	1.64	1.575	51.5	20.7609
108580383	0	37	0	12	9	16	78.3	45.5	32.8	NA	NA	3.71	69	222	4.85	4.51	0.53	1.99	1.92	1.515	44.2	19.2574
113680537	1	42	0	12	9	14	NA	NA	NA	12.2	1.8	4.77	84.4	257	4.06	4.36	1.22	2.35	1.46	1.72	56.7	19.1658
1303288	0	20	0	12	9	15	78.4	46.8	31.6	NA	NA	2.62	73	214	4.63	3.3	0.83	1.33	1.57	1.615	48.5	18.595
100066666	0	31	0	12	9	12	66.4	42.5	23.9	17.1	1.6	5.56	61.1	194	4.55	3.6	0.6	1.43	1.77	1.63	49	18.4425
109330167	0	26	0	12	9	16	74.7	44.1	30.6	11.4	2.1	1.76	48	173	4.41	4.08	1.6	1.13	2.28	1.53	40.7	17.3865
1103597	0	28	0	12	9	17	NA	NA	NA	16	3.3	3.99	58	241	4.81	3.85	0.66	1.84	1.51	1.52	37.8	16.3608
110040277	0	24	0	11	9	18	65	42.1	22.9	8.8	1	4.7	68	180	5.34	3.86	0.73	1.21	2.3	1.61	60.5	23.3401
1204908	0	34	0	11	9	16	70.2	42.5	27.7	4	NA	5.44	65	248	5.29	5.4	0.99	1.85	2.77	1.56	54	22.1893
102126201	0	45	0	11	9	15	70	47.4	22.6	13.3	1.8	1.8	57	205	5.04	5.55	1.78	1.63	2.94	1.565	53.3	21.762
110597463	0	43	0	11	9	15	77.9	43.4	34.5	7.2	NA	4.2	72	262	4.47	3.87	0.76	1.47	1.78	1.665	58.8	21.2104
114590167	0	24	0	11	9	16	72.8	43.7	29.1	NA	NA	5.6	98	284	4.38	3.81	0.66	1.77	1.59	1.59	53.3	21.083
117960193	0	27	0	11	9	14	70.7	46.4	24.3	12.9	NA	3.58	56	201	4.39	4.91	0.94	1.78	2.52	1.525	48.5	20.8546
106850061	0	33	0	11	9	15	68	45.6	22.4	16.2	2.5	6.1	74	228	5.91	4.42	0.96	1.81	2.16	1.57	50.2	20.3659
117330106	0	29	0	11	9	21	72	46.8	25.2	11.7	3	2.4	67	270	5.4	4.05	0.65	1.71	1.92	1.57	46.6	18.9054
110599253	0	26	0	11	9	16	70	43.3	26.7	NA	NA	6.5	74	205	4.4	3.77	0.59	1.85	1.56	1.56	45.2	18.5733
105391207	0	27	0	11	9	15	69.1	41.3	27.8	5.5	2.1	3.22	76	277	5.18	3.87	1.18	1.68	1.71	1.665	48.4	17.4589
100066726	0	36	0	10	9	18	74.3	42.2	32.1	16.7	1.8	2.88	79.2	209	4.98	4.94	1	1.6	2.37	1.675	60	21.3856
109090331	0	58	0	10	9	18	NA	NA	NA	5.8	0.7	3.9	60	144	4.89	5.59	0.93	2	2.32	1.51	48.5	21.271
108420299	0	28	0	10	9	17	75	48.6	26.4	11.3	1.6	3.6	65	234	5.24	5.26	0.77	1.77	2.73	1.595	54.1	21.2655
1104945	0	40	0	10	9	21	NA	NA	NA	9.1	1.6	3.11	62	186	4.72	6.1	0.62	2.26	2.69	1.63	56.5	21.2654
104080123	0	38	0	10	9	13	69.2	42	27.2	7.4	0.9	4.1	61.7	225	5.75	3.74	1.21	1.21	1.92	1.55	50.5	21.0198
111140352	0	34	0	10	9	15	70	43.4	26.6	12.7	1.6	2.7	60	244	4.93	3.86	1.18	1.56	1.94	1.61	52.5	20.2538
20103667	0	25	0	10	9	16	74	46.9	27.1	11	1.7	2.5	56	301	4.04	3.95	0.68	1.73	1.87	1.535	47.5	20.1594
117470016	1	23	0	10	9	12	NA	NA	NA	2.1	0.3	3.74	99	318	4.87	2.93	1.84	1.13	1.33	1.765	61	19.5813
115261781	0	31	0	10	9	14	72	40	32	15.8	1.6	3.9	68	269	4.37	3.68	0.43	1.66	1.88	1.625	51.5	19.503
105143677	0	34	0	10	9	19	68.8	41.3	27.5	19.2	3.3	5.49	72	226	4.85	5.29	0.79	2.05	2.46	1.61	50.5	19.4823
117150022	0	24	0	10	9	16	NA	NA	NA	10.9	1.9	4.2	69	210	4.55	3.95	0.83	1.23	1.95	1.635	50.3	18.8162
103720225	0	23	0	10	9	17	70.9	40.8	30.1	11.2	1.5	3.09	64.9	224	4.54	3.89	0.77	1.43	1.95	1.58	45.5	18.2262
118310111	0	32	0	10	9	20	75.7	46.3	29.4	10.7	NA	5.16	72	115	4.97	4.36	0.85	2.02	1.79	1.645	46.7	17.2578
106661338	0	35	0	10	9	19	76.2	44.1	32.1	7.1	2.1	2.71	65	185	4.78	3.95	0.93	1.51	1.85	1.59	42.1	16.6528
104930187	0	34	0	18	87	58	76.7	43.8	32.9	10	1.9	4.29	73	217	5.33	4.25	0.72	1.76	2.18	1.59	46.8	18.5119
117500152	0	26	0	15	85	51	NA	NA	NA	11.7	1	6.11	51	286	5.25	4.6	0.66	1.26	3.02	1.54	53.2	22.4321
1204461	1	36	0	58	83	46	73.4	42	31.4	22.3	NA	4.7	79	367	5.13	4.1	1.6	1.37	2.02	1.65	46	16.8962
1103450	0	39	0	20	82	44	70	43.5	26.5	8.1	0.7	3.28	57	247	4.93	4.67	1.46	1.47	2.22	1.56	46.5	19.1075
113210363	0	25	0	9	8	15	73.3	43.4	29.9	6.3	1.6	3.02	60	95	5.01	3.78	0.72	1.49	1.92	1.53	53.5	22.8545
102126038	0	41	0	9	8	17	72.2	43.4	28.8	8.6	1.4	2.42	63.8	197	5.13	3.95	0.73	1.46	1.97	1.52	49.7	21.5114
113430052	0	24	0	9	8	27	NA	NA	NA	6.7	0.7	2.84	68	206	4.32	4.56	1.1	1.39	2.18	1.575	50.2	20.2368
110593489	0	24	0	9	8	19	74.3	46.6	27.7	11.4	1.7	3.38	62.1	209	5.08	4.96	0.47	1.77	2.76	1.6	49.3	19.2578
104621230	0	36	0	8	8	16	76.6	44.1	32.5	9.3	1.8	3.9	78	172	5.24	4.47	1.07	1.82	1.7	1.56	50.9	20.9155
100401005	0	22	0	8	8	13	69.4	42.1	27.3	14.7	1.6	4.04	55.5	266	4.51	3.19	0.49	1.36	1.54	1.54	46	19.3962
115261846	0	31	0	8	8	17	68.1	40.6	27.5	12	1.6	2.35	65.5	185	4.57	5.04	0.86	1.65	2.81	1.575	47.5	19.1484
112190823	0	29	0	8	8	16	NA	NA	NA	8.8	0.4	3.9	59	207	4.63	4.91	1.01	1.78	2.58	1.655	49.9	18.2182
113940132	0	31	0	8	8	17	NA	NA	NA	6.8	1.9	3.19	67.9	253	5	4.05	0.53	2.24	1.46	1.655	49.7	18.1451
112570975	0	42	0	7	8	19	75.7	41.4	34.3	11.4	1.6	4.88	76	320	4.58	4.53	0.76	1.69	2.29	1.6	47.3	18.4766
114260869	0	34	0	7	8	16	NA	NA	NA	19.5	3.7	3.01	60.5	203	4.44	4.39	0.79	1.17	2.63	1.58	44.5	17.8257
116080990	1	37	0	35	8	26	NA	NA	NA	8.6	1.1	4	104	279	5.17	4.12	0.64	1.51	1.87	1.67	64.3	23.0557
105360462	0	49	0	29	8	15	74	41.4	32.6	11.8	2	3.3	64	183	4.87	5.1	0.97	1.71	2.35	1.545	46.9	19.6479
106850129	1	54	0	27	8	19	75.2	43.5	31.7	14.5	5.7	5.5	90	448	5.03	4.24	1.6	1.03	2.3	1.655	57.8	21.1024
118540476	1	25	0	27	8	20	73.7	50.4	23.3	NA	NA	3.3	92	307	4.69	4.75	1.3	1.79	2.07	1.665	54.5	19.6593
100581144	0	33	0	25	8	19	78.9	42.8	36.1	10.2	2	3.7	70	199	4.79	4.76	1.06	1.33	2.76	1.57	59	23.9361
104571479	0	28	0	24	8	15	71.5	43	28.5	9.7	NA	4.41	77	307	5.09	4.52	0.55	1.47	2.55	1.625	52.8	19.9953
1106839	0	35	0	22	8	16	NA	NA	NA	10.2	1.9	3.1	52	251	4.8	3.8	1.31	1.36	1.6	1.565	51	20.8229
119900009	0	40	0	22	8	16	65	36.7	28.3	8.7	NA	3.2	54	260	5.2	4.01	0.82	1.67	1.71	1.58	50.3	20.149
111310359	0	47	0	21	8	20	72.2	41	31.2	8	NA	3.3	73	231	4.57	5.38	1.21	1.65	2.76	1.585	49.6	19.7435
102720143	1	38	0	21	8	17	71	47.1	23.9	13.2	1.5	4.5	97	291	4.96	4.02	1.1	1.3	1.93	1.735	58.4	19.4005
109910738	1	66	0	21	8	23	76	43	33	15.1	NA	6.2	97	282	4.54	5.24	0.89	1.8	2.47	1.595	47	18.4747
110440718	1	27	0	20	8	15	77.6	46.2	31.4	16.9	NA	2.91	95	335	4.58	4.13	1.49	1.29	2.51	1.7	61	21.1073
117500313	0	25	0	20	8	16	80.4	48.3	32.1	10.8	NA	3.1	66	262	5.24	5.53	1.29	1.48	2.98	1.535	46.8	19.8623
1106667	0	26	0	20	8	14	69	44.3	24.7	7.6	1.3	3.6	66	203	4.66	3.88	1.12	1.23	1.77	1.68	56	19.8413
108833987	0	27	0	20	8	13	77	44.8	32.2	22.5	2.4	3	71	285	5.4	4.55	0.59	1.53	2.3	1.58	49.5	19.8286
103863781	0	27	0	20	8	21	74	42	32	NA	NA	3.36	72	134	4.83	5.29	0.97	3.24	2.71	1.61	50.2	19.3665
110312355	0	36	0	20	8	18	74.6	45.2	29.4	16.2	2.9	4.6	58	155	4.44	4.52	0.9	1.97	1.93	1.57	46.1	18.7026
120110364	0	39	0	18	8	16	74.9	42.2	32.7	8.2	NA	4.62	62	200	4.86	3.57	0.79	2.03	0.83	1.555	50.3	20.8021
114401634	0	36	0	18	8	14	NA	NA	NA	12.3	1.5	3.4	66	187	5.13	4.32	0.71	1.7	1.86	1.7	56.8	19.654
110681549	0	29	0	18	8	13	74.9	43.4	31.5	10.5	1.8	5	58	338	4.57	4.95	2.14	1.16	2.52	1.575	47.6	19.1887
110595288	0	26	0	17	8	17	NA	NA	NA	6.8	1.6	3.35	62	215	4.55	3.41	0.75	1.17	1.63	1.55	51.8	21.5609
118220044	1	23	0	17	8	15	NA	NA	NA	7.3	1.1	3.8	92	296	4.33	3.12	0.55	1.35	1.45	1.755	62	20.1297
111611512	0	23	0	17	8	16	74.6	45.5	29.1	NA	NA	3.3	74	207	4.98	3.8	0.75	1.78	1.44	1.615	50.7	19.4385
110597052	0	28	0	17	8	16	83.2	40.9	42.3	7.3	NA	3.22	74	291	4.84	3.25	0.97	1.26	1.62	1.56	47.2	19.3951
111661099	1	27	0	17	8	17	NA	NA	NA	11.2	1.7	4.55	96	232	4.59	2.97	1.18	1.07	1.53	1.65	52.7	19.3572
111310213	0	44	0	17	8	20	65.4	41.1	24.3	8.6	1.3	5.56	70.4	180	4.15	4.51	0.63	1.81	2.26	1.59	47.9	18.947
102125644	1	40	0	17	8	18	77.2	43.5	33.7	9.3	1.5	4.31	94.6	263	5.37	3.34	0.75	1.61	1.52	1.655	51.7	18.8753
1303037	0	38	0	17	8	16	72.6	41.2	31.4	NA	NA	4.4	49	304	4.91	3.97	1.45	1.38	1.77	1.52	42.5	18.3951
102150816	0	26	0	17	8	22	70.6	47.9	22.7	14.9	NA	3.4	90	215	5.23	3.56	0.8	1.6	1.57	1.73	52.8	17.6418
117500276	0	20	0	17	8	17	76.9	46.3	30.6	12.9	NA	2.73	68	261	5.02	4.87	1.12	1.65	2.53	1.57	42.2	17.1204
117500279	0	24	0	17	8	18	82.6	46.6	36	12.9	NA	3	60	167	4.59	3.02	0.66	1.35	1.24	1.625	44.3	16.7763
110595136	0	25	0	16	8	14	NA	NA	NA	5.6	1.2	4.4	63	267	4.7	4.76	1.4	1.59	2.18	1.62	58.7	22.367
103070434	0	21	0	16	8	17	77.8	47.8	30	NA	NA	3.08	65	206	4.83	3.74	0.98	1.58	1.78	1.665	60.3	21.7515
1205682	0	43	0	16	8	12	67.9	39.9	28	5.6	NA	3.82	70	180	5.35	3.82	1.37	1.14	2.22	1.625	55.9	21.1692
1202923	0	35	0	16	8	17	66	41	25	7.8	1.3	3.4	59	156	4.97	4.4	1	1.36	2.34	1.515	47.5	20.6951
101720955	0	38	0	16	8	18	73	44.3	28.7	15.5	2.2	4.9	76	197	4.8	4.14	0.74	1.35	2.21	1.68	58.4	20.6916
117960298	0	33	0	16	8	15	79.6	41.6	38	8.3	1.5	3.9	66	312	5.1	4.01	1.45	1.26	1.99	1.655	51.6	18.8388
103941819	0	25	0	16	8	18	77.2	43.7	33.5	20.9	NA	5.29	78	205	4.55	4.52	1	1.5	2.49	1.62	48.5	18.4804
1102578	0	47	0	16	8	18	NA	NA	NA	12.3	2.3	4.01	65	186	5.25	4.73	0.8	1.77	2.13	1.615	47.3	18.1349
111611522	0	23	0	16	8	14	77.9	47.6	30.3	NA	NA	1.9	62	171	4.74	3.46	0.59	1.76	1.38	1.61	45.9	17.7077
1303015	0	32	0	16	8	13	70.9	44.4	26.5	NA	NA	4.94	75	248	5.15	4.39	0.93	1.24	2.5	1.695	50	17.4033
104620926	0	23	0	16	8	21	74.3	48	26.3	11.3	1.5	5.88	61	201	4.83	4.4	0.78	1.53	2.05	1.64	42.5	15.8016
1200327	0	41	0	15	8	16	NA	NA	NA	6.8	0.4	4.49	67	201	4.93	4.82	1.25	1.45	2.55	1.575	58.3	23.5021
100581158	0	47	0	15	8	20	64.9	41.7	23.2	5.7	1.3	3.5	65	220	4.72	4.28	0.64	1.49	2.28	1.57	56.6	22.9624
117160069	1	36	0	15	8	16	NA	NA	NA	10.1	2	3.76	85	241	4.88	3.66	0.8	1.17	2.18	1.68	61.2	21.6837
108200656	0	24	0	15	8	14	72.4	42.9	29.5	NA	NA	3.9	77	214	4.99	4.36	0.81	1.69	2	1.65	57.5	21.1203
108200257	0	48	0	15	8	18	NA	NA	NA	15.5	2.4	3.56	58	191	4.85	4.24	1	1.56	1.76	1.53	45.9	19.6078
114080819	0	36	0	15	8	16	NA	NA	NA	10.7	2.2	3.6	65.7	184	4.61	4.84	0.84	1.62	2.85	1.595	48.4	19.025
20103457	0	31	0	15	8	16	77	48	29	12.3	2	4.9	64	211	4.83	3.43	0.37	1.12	1.94	1.575	47	18.9468
1303693	0	28	0	15	8	16	72.5	44.7	27.8	NA	NA	4	74	240	4.7	5.33	0.9	1.77	2.76	1.565	44.7	18.2507
1202629	0	22	0	15	8	17	75	45.8	29.2	5.3	1	4	67	238	4.79	4.19	1.17	1.79	1.85	1.595	46	18.0816
110593494	0	21	0	15	8	16	81	49.6	31.4	8.8	1.3	4.3	69	198	5.16	4.1	0.79	1.65	2.24	1.58	44.9	17.9859
105130229	0	45	0	15	8	17	NA	NA	NA	8.8	2.3	6.6	56	233	4.82	4.57	0.93	1.96	2.18	1.675	49.5	17.6431
102331251	0	30	0	15	8	15	73.1	42	31.1	NA	NA	2.93	56	163	5.19	4.33	1.41	1.58	2.25	1.595	44.6	17.5313
111060373	0	33	0	15	8	17	68.6	47.2	21.4	5.6	1.6	4.15	68	190	5.19	3.99	0.57	1.82	1.79	1.59	44.2	17.4835
102128689	0	41	0	14	8	14	68.3	40.3	28	7.3	NA	1.9	60	201	4.8	4.12	0.88	1.73	1.84	1.56	53.9	22.1483
107960997	0	37	0	14	8	12	66.5	44.1	22.4	12.2	2.8	4.6	48	125	5.3	4.2	0.68	1.53	2.17	1.54	52.5	22.137
105633982	0	34	0	14	8	16	74.5	44.4	30.1	9.3	NA	3.1	53	120	4.95	4.65	0.69	1.75	2.56	1.575	54	21.7687
1206050	0	19	0	14	8	14	77.4	47.3	30.1	7.1	NA	3.26	61	236	4.61	4.14	0.67	1.66	2.09	1.61	54.3	20.9483
107970407	0	23	0	14	8	17	74	44.8	29.2	8	1.6	1.7	69	243	4.78	3.12	0.93	1.3	1.28	1.545	49.5	20.7371
115400035	0	42	0	14	8	15	NA	NA	NA	5.2	0.5	3.3	69	157	5.26	4.46	0.67	1.45	2	1.6	52.9	20.6641
115620031	0	33	0	14	8	13	70.6	45.6	25	8.4	1.4	3.65	58.7	202	5.14	3.93	0.57	1.44	2.08	1.51	47.1	20.657
120110273	0	29	0	14	8	17	76.9	43.3	33.6	21.1	NA	2.57	58	217	4.78	5.47	0.91	1.16	2.98	1.68	57.6	20.4082
20104575	0	18	0	14	8	17	NA	NA	NA	12.7	2	2.8	66.1	264	4.68	4.8	1.11	1.48	2.8	1.605	51.9	20.1473
107860771	0	37	0	14	8	18	72	41.6	30.4	6.9	1.4	5	73	189	4.46	4.89	0.94	1.76	2.37	1.62	52.6	20.0427
103290350	0	43	0	14	8	18	65.9	41.8	24.1	10.2	1.9	3.03	83	313	5.36	4.66	0.85	1.58	2.53	1.645	53.7	19.8446
103941751	0	23	0	14	8	16	69.3	45	24.3	13.2	NA	3.3	61	118	4.82	4.29	0.61	1.73	1.99	1.54	46.2	19.4805
105400756	0	41	0	14	8	16	74	45.3	28.7	10.7	1.1	3.9	64	214	4.87	4.15	0.85	1.36	1.95	1.6	49.6	19.375
115261410	0	33	0	14	8	14	67.9	41.6	26.3	14.5	1.7	2.72	52.2	235	4.74	3.96	0.71	1.25	2.11	1.57	46.5	18.8649
1205716	0	36	0	14	8	14	85	44.3	40.7	14	NA	4.2	70	179	5.34	3.66	0.71	1.59	1.51	1.62	45.5	17.3373
114930043	0	20	0	14	8	17	77	43.4	33.6	6.5	0.8	3.9	68	273	4.73	4.74	0.78	1.92	2.44	1.62	42.5	16.1942
106661379	0	25	0	13	8	16	80.6	46.6	34	23.8	3.6	5.1	80	298	4.79	4.24	1.13	1.38	1.88	1.62	55.9	21.3001
106510100	0	31	0	13	8	16	72	42.3	29.7	10.4	0.6	4.9	68	243	5.18	3.6	0.79	1.75	1.45	1.535	48.5	20.5838
113100057	0	49	0	13	8	15	61	38.3	22.7	10.7	1.3	4.1	77	211	5.06	4.71	0.94	1.45	2.61	1.6	51.5	20.1172
111220217	0	26	0	13	8	18	75.3	42.6	32.7	NA	NA	3.53	74	281	4.93	4.91	0.73	1.84	2.53	1.595	48.9	19.2215
114402408	0	23	0	13	8	18	77.6	44.3	33.3	9.6	NA	3.19	66	191	4.77	4.37	0.66	1.45	2.38	1.665	50	18.0361
105633908	0	29	0	13	8	15	66.4	40.3	26.1	7.4	NA	3.2	60	223	4.37	3.2	0.45	1.57	1.25	1.635	47.9	17.9184
106660938	0	26	0	13	8	14	NA	NA	NA	11.8	2.8	2.48	58	242	4.96	4.35	1.01	1.64	1.9	1.625	45	17.0414
119480022	0	45	0	12	8	15	70.3	38.9	31.4	8.1	1.6	3.03	56	280	5.33	3.59	0.8	1.31	1.94	1.635	64.4	24.0908
117630063	0	29	0	12	8	16	73	45.7	27.3	9.3	2.2	2.9	63	211	5.5	4.5	0.78	1.49	2.13	1.6	54	21.0938
104242176	0	39	0	12	8	12	76	44.8	31.2	20.5	2.8	3.5	80	236	5.06	4.72	0.87	1.48	2.63	1.605	53.2	20.652
1205273	0	29	0	12	8	14	73.9	43.6	30.3	8	NA	4.3	66	172	4.82	5.17	1.44	1.59	2.42	1.64	55	20.4491
[truncated: 181,905 more rows]
