# Supplementary material for: Assessing the longitudinal association between the GGT/HDL-C ratio and NAFLD: a cohort study in a non-obese Chinese population
Source: BMC Gastroenterol. 2022 Dec 5;22:500. doi: 10.1186/s12876-022-02598-y (PMC9724423; doi:10.1186/s12876-022-02598-y)
Supplement: Supplementary file 2 — Additional file 2. Longitudinal data set for research. [file 12876_2022_2598_MOESM2_ESM.xlsx]

## Sheet: Suppl dataset longtudinal 2010
This is the longitudinal dataset used in the current study and is applied in all analyzes in the manuscript except Table S2.
number	Sex	Age, years	NAFLD	ALP, g/L	GGT, U/L	ALT, U/L	AST, U/L	TP, g/L	ALB, g/L	GLB, g/L	TB, μmol/L	DBIL, μmol/L	BUN, mmol/L	Cr, mmol/L	UA, μmol/L	FPG, mmol/L	TC, mmol/L	TG, mmol/L	HDL-C, mmol/L	LDL-C, mmol/L	Height,cm	weight,kg	BMI, kg/m2	SBP, mmHg	DBP, mmHg	time	month
115300049	1	66	1	62	35	17	15	79.4	46.7	32.7	9.8	3.5	4.66	93	315	10.36	5.7	1.06	3.99	0.62	171.5	73.1	24.8536	139	90	368	12.2667
108240051	0	31	0	76	28	15	19	80.5	47.3	33.2	12.2	2.2	5.9	86	248	4.71	4.85	0.86	3.48	2.72	169	58.6	20.5175	100	64	1087	36.2333
102126012	1	54	0	74	26	15	19	77.7	44.5	33.2	NA	NA	4.5	95	310	5.75	5.81	1.01	3.48	1.77	161	60	23.1473	136	85	915	30.5
103862014	1	28	0	46	26	24	19	71	47.2	23.8	NA	NA	3.2	97	292	5.24	5.58	1.1	3.44	2.73	170	55.7	19.2734	112	74	1106	36.8667
106790671	1	61	0	57	18	15	18	71.5	43.6	27.9	13.1	2.5	4.64	74	138	5.05	6.75	0.64	3.24	2.44	159	46.6	18.4328	112	69	715	23.8333
109910349	1	72	1	130	316	57	118	69	39.1	29.9	13.3	1.9	7.7	122	674	5.64	6.24	1.22	3.23	2.04	166	52	18.8707	140	100	602	20.0667
116250050	1	55	0	62	13	16	15	72.7	43	29.7	NA	NA	4.9	64	244	4.99	4.84	1.04	3.21	2.56	155.5	54.3	22.4563	97	60	908	30.2667
101530570	0	30	0	56	28	14	25	72.9	43.4	29.5	16	3.6	7.3	80	350	5.15	4.61	0.53	3.05	1.59	157.5	58.2	23.4618	138	80	1460	48.6667
102125960	1	46	0	87	159	11	25	76.4	46.4	30	NA	NA	5.1	73	363	5.25	6.09	1.96	2.94	2.65	170.5	63	21.6716	149	92	1394	46.4667
115340080	0	72	0	80	25	20	25	82	46.9	35.1	17.7	3.7	3.05	86	240	3.94	4.95	0.6	2.94	1.63	152.5	48	20.6396	90	60	658	21.9333
115710074	0	25	0	72	12	17	26	82.2	45.2	37	NA	NA	3.61	63	197	5.79	6.03	0.72	2.94	2.36	153	46.4	19.8214	138	82	859	28.6333
110850046	0	36	0	79	20	13	22	73.6	45	28.6	NA	NA	6.8	72	383	5.04	6.93	1.29	2.93	2.94	171.5	70.4	23.9356	137	86	1233	41.1
113210117	0	38	0	47	11	15	21	76.1	46.4	29.7	15.1	2.8	5.34	71	247	4.97	5.9	0.83	2.93	2.04	150.5	50.9	22.4722	96	61	1045	34.8333
104920644	1	65	0	76	17	13	21	76.8	47.4	29.4	8	1.7	4.49	70	176	5.91	6.58	0.89	2.91	2.58	150.5	48	21.1918	128	66	371	12.3667
116000004	1	81	0	60	18	18	14	75.7	48.3	27.4	NA	NA	5.35	107	259	5.3	4.44	0.76	2.87	2.3	174	66.2	21.8655	100	60	1019	33.9667
104570908	0	62	1	89	32	24	23	76.6	52.8	23.8	13.8	3.1	5.4	67	340	4.96	5.35	0.81	2.83	2.09	172	62	20.9573	111	70	1332	44.4
103630788	1	44	0	127	26	10	19	77.4	46.4	31	7.4	1.2	6.4	108	379	4.76	6.57	1.22	2.83	2.9	162	50.3	19.1663	151	84	1374	45.8
110593403	1	27	0	56	91	15	19	75.5	46	29.5	NA	NA	4.6	77	406	5.37	6.2	0.89	2.82	2.62	173.5	63.7	21.1612	152	94	1076	35.8667
115260155	0	48	0	47	27	45	31	72.1	44.9	27.2	9.5	1.4	5.2	92	228	5.16	7.13	1.07	2.82	3.11	176	52.1	16.8195	107	68	1048	34.9333
104341059	0	51	0	72	15	17	30	76.8	46	30.8	8.3	1.2	2.9	59	173	5.62	6.09	1.1	2.79	2.53	161.5	53.3	20.4354	120	74	728	24.2667
115262348	1	72	0	77	15	18	37	74.2	43	31.2	11.9	2	5.9	71	256	5.71	5.33	0.65	2.79	1.78	163	51.2	19.2706	108	73	1044	34.8
107110100	0	38	0	51	22	14	23	74	43	31	10.1	2.2	3.8	75	253	4.87	4.83	0.48	2.77	1.42	156.5	49.7	20.2921	106	66	378	12.6
111661043	0	34	0	57	11	28	28	75.5	43.1	32.4	NA	NA	3.8	73	230	4.51	6.93	0.74	2.77	2.8	153	50.9	21.7438	115	82	1077	35.9
102126252	0	37	0	64	23	34	28	NA	NA	NA	10.9	3.1	4.7	81	178	4.78	5.58	0.65	2.76	1.69	158	47.4	18.9873	113	71	400	13.3333
114590073	0	58	0	75	14	12	16	68.6	42.5	26.1	NA	NA	4.71	64	236	5.19	4.78	0.81	2.74	1.29	159	46.8	18.5119	93	60	1259	41.9667
100194118	0	44	0	48	19	14	18	82.3	48.5	33.8	16	NA	6.6	73	168	4.78	5.34	0.7	2.73	1.67	156.5	52.1	21.272	115	60	677	22.5667
20100983	1	28	0	106	38	14	25	77	44.3	32.7	15.7	4.8	3.6	73	243	5.41	3.85	0.6	2.72	0.72	160	52.5	20.5078	122	78	673	22.4333
105200419	0	72	0	58	27	15	43	75.8	43.7	32.1	17.3	4.6	6.7	114	314	5.08	6.36	0.82	2.72	2.94	169	60.7	21.2528	150	83	1460	48.6667
114260778	1	40	0	87	19	17	20	NA	NA	NA	3.6	1.3	7.32	93	240	5.65	5.64	0.75	2.72	1.98	166	55.6	20.1771	138	90	356	11.8667
112581133	1	36	0	41	13	13	21	76.2	46.2	30	NA	NA	4.16	75	215	4.73	5.42	0.75	2.72	2.15	161	53.7	20.7168	128	79	1099	36.6333
115260067	0	34	1	60	55	28	23	74.3	47.2	27.1	9.5	1.9	5.3	76	320	5.59	5.3	1.22	2.71	1.96	164.5	57.7	21.3228	168	100	1396	46.5333
20106106	1	37	0	52	24	14	24	71.1	44.4	26.7	NA	NA	7.86	107	327	5.44	6.43	0.81	2.7	2.76	158	55.5	22.232	108	74	807	26.9
106590205	0	24	0	42	13	7	20	70.3	38.9	31.4	10.4	NA	4.3	78	182	4.45	5.86	1.43	2.69	2.11	157.5	45.5	18.3422	107	60	677	22.5667
107960322	1	57	1	107	324	52	65	74.7	46	28.7	9.8	2.6	4.2	67	355	5.11	5.09	1.75	2.68	1.41	165	54.5	20.0184	142	74	715	23.8333
100301014	1	28	0	57	13	16	21	66.2	39.6	26.6	NA	NA	2.79	68	127	5.15	6.27	0.82	2.66	2.5	166	56	20.3223	90	60	1136	37.8667
108270084	1	68	0	67	15	16	24	68.2	45.6	22.6	6	1.7	3.81	71	216	5.28	5.26	0.75	2.65	2.11	159.5	44.8	17.6099	120	75	658	21.9333
100228010	1	22	0	63	25	28	24	70	42.8	27.2	NA	NA	3.2	74	330	5.23	3.88	1.59	2.63	0.81	172	73	24.6755	130	74	1048	34.9333
100052470	1	76	0	89	14	15	30	77	48.1	28.9	13.3	3.1	6	78	181	5.29	4.84	0.84	2.63	1.37	152	36.2	15.6683	154	97	708	23.6
110410174	0	33	0	75	48	10	21	72.4	47.1	25.3	NA	NA	5	83	297	6.05	6.26	1.06	2.62	2.59	168.5	70	24.6546	135	84	1527	50.9
104620676	1	62	0	102	31	16	36	80.1	44	36.1	11.9	1.6	6.2	72	206	5.04	5.89	1.47	2.62	2.09	153	46.1	19.6933	125	72	721	24.0333
101540064	1	64	0	109	14	40	21	78.6	46.5	32.1	NA	NA	5.4	59	220	4.79	4.99	0.53	2.62	1.54	165	58.7	21.5611	109	65	1028	34.2667
102672854	0	51	0	59	12	10	23	72.1	41.8	30.3	18.1	4.1	4.09	57	112	5.17	4.28	0.68	2.62	1.56	160.5	48	18.6334	155	96	701	23.3667
114590071	0	57	0	99	59	25	26	73.1	43.4	29.7	NA	NA	4.82	56	182	5.19	3.68	0.43	2.61	0.81	163.5	51.3	19.1903	111	66	1259	41.9667
105970147	0	52	1	60	72	20	30	73.1	43.4	29.7	16.3	2.5	4.5	97	405	6.42	5.66	1.1	2.6	2.19	166	66.7	24.2053	160	79	1122	37.4
112570368	1	40	0	38	16	17	18	81.8	48.3	33.5	16.8	3.3	3.56	73	251	4.61	5.84	0.69	2.6	2.72	166.5	59.6	21.499	115	74	725	24.1667
115262291	1	82	0	51	16	10	19	71.2	44.6	26.6	10.2	1.6	4.2	74	240	5.25	6.83	1.23	2.6	3.07	161.5	55.3	21.2022	138	72	1044	34.8
112190617	0	51	0	68	32	18	26	71.1	42.3	28.8	14.6	2.1	5.5	125	377	5.24	6.37	0.76	2.59	2.76	158.5	44	17.5144	150	98	737	24.5667
109680113	0	52	0	76	20	19	26	67.3	42.8	24.5	11.8	2.5	6.37	92	215	6.13	5.71	1.15	2.58	2.25	150.5	44.7	19.7349	160	73	1062	35.4
111650066	1	34	0	69	17	11	21	80	47	33	5.5	0.7	6.6	72	238	4.96	5.88	0.54	2.58	2.47	158	48.5	19.428	127	80	719	23.9667
20101659	0	35	0	128	21	20	33	79.6	43.8	35.8	NA	NA	4.67	80	225	4.81	4.92	0.71	2.57	1.99	155	55	22.8928	124	76	1105	36.8333
108270223	0	40	0	63	17	8	20	78	47.9	30.1	15.3	2.5	2.3	63	167	5.25	6	0.82	2.57	2.73	150	40.3	17.9111	94	65	663	22.1
100066628	1	77	0	49	13	11	25	71.4	41	30.4	7.4	1.3	10.57	186	437	5.71	6.03	0.8	2.57	2.34	154	41	17.2879	108	76	367	12.2333
102700278	1	22	0	96	18	11	25	74.5	45.6	28.9	16.2	4.8	6	112	380	5.13	5.27	0.96	2.56	1.79	158.5	44.8	17.8328	142	80	789	26.3
102125943	1	45	1	67	186	42	61	76.4	45.4	31	NA	NA	6	91	451	6.62	4.2	1.91	2.55	1.88	161	56.8	21.9127	181	109	1394	46.4667
109680110	0	39	0	76	32	12	19	69.1	44.8	24.3	5.8	1.4	7.3	82	139	4.76	6.32	0.96	2.55	2.67	153	43.3	18.4972	123	68	1062	35.4
104954253	0	44	0	65	26	24	25	70.7	39.9	30.8	NA	NA	3.5	70	350	5.28	6.32	1.01	2.55	2.54	158	53	21.2306	118	69	970	32.3333
115262424	1	76	0	82	18	17	24	69.6	44.4	25.2	8.4	1.7	3.8	62	142	4.89	5.51	0.72	2.55	2.15	162.5	56.9	21.5479	120	74	665	22.1667
112980049	0	26	0	53	15	28	32	75.1	43.5	31.6	9.1	1.8	3.14	65	178	5.27	4.68	0.51	2.55	1.82	156	48.6	19.9704	98	63	1051	35.0333
110970372	0	50	0	57	13	10	19	75.9	43.7	32.2	NA	NA	4.6	100	274	6.08	5.71	1.05	2.54	2.26	170.5	60.8	20.9149	140	63	1097	36.5667
106481050	0	32	0	77	11	27	34	70.1	41.5	28.6	NA	NA	4.2	65	160	5.03	5.8	0.76	2.54	2.46	157	55.7	22.5973	105	65	1141	38.0333
107591046	1	37	0	100	29	29	37	70	43.9	26.1	7.8	1.5	5.02	77	396	5.24	4.85	0.74	2.53	1.82	164	47.4	17.6234	93	55	737	24.5667
20106709	0	42	0	78	25	23	29	71.5	43.1	28.4	NA	NA	6.6	79	266	5.16	5.83	0.47	2.53	2.6	162.5	58	21.9645	93	60	882	29.4
115780133	0	35	0	61	19	12	17	82.3	46.3	36	NA	NA	2.3	67	206	6.02	5.4	0.62	2.53	2.1	154.5	56.5	23.6696	117	65	1091	36.3667
102125883	1	43	0	62	152	29	28	74.4	44.3	30.1	NA	NA	6.3	85	384	5.22	5.58	0.72	2.52	2.26	171.5	59.3	20.1617	132	100	1394	46.4667
103740438	0	28	0	64	43	12	26	70.7	45.8	24.9	13.9	3.2	5.1	85	240	5.4	5.4	1.55	2.52	2.74	168	66	23.3844	112	63	1437	47.9
111660845	0	53	0	48	36	53	58	75.3	45.9	29.4	NA	NA	6.2	109	401	4.55	6.16	1.24	2.52	2.81	174.5	72.6	23.8422	115	74	1447	48.2333
100194513	0	38	0	54	23	7	17	73.8	46.1	27.7	28.7	NA	3.35	67	154	4.97	5.02	0.68	2.52	1.83	162	48.4	18.4423	102	65	691	23.0333
115020021	1	40	0	81	20	20	22	NA	NA	NA	9.8	1	3.4	64	227	5.18	5.12	1.18	2.52	2.3	159	52.5	20.7666	129	74	612	20.4
100052209	1	67	0	52	18	18	24	63.7	43.8	19.9	14	3.2	7	115	367	5.33	3.83	0.56	2.52	0.94	163	51	19.1953	148	80	1067	35.5667
102672805	0	30	0	41	14	11	23	85	48.3	36.7	9.4	2.4	4.2	71	225	4.78	5.26	0.73	2.52	2.2	159	45.2	17.879	NA	NA	701	23.3667
100570945	0	31	0	45	13	18	25	74.9	48.1	26.8	18.6	2.9	1.9	76	158	4.13	5.89	0.72	2.52	2.55	159	44.1	17.4439	104	66	1066	35.5333
110400516	1	47	1	72	454	85	140	72.2	44.8	27.4	NA	NA	3.7	90	284	5.52	4.38	0.88	2.51	1.31	168.5	63.8	22.4709	131	82	1214	40.4667
100030684	1	35	0	139	55	24	26	76.8	38.7	38.1	6.6	1.4	4.1	91	343	7.25	5.59	1.21	2.51	1.56	159.5	53	20.8331	129	70	1433	47.7667
105142258	1	55	0	126	39	20	32	71.2	46.6	24.6	10.2	2.6	4.73	69	174	4.73	5.21	0.94	2.51	1.97	163.5	52.5	19.6392	108	64	717	23.9
114270848	0	31	0	71	33	12	18	NA	NA	NA	6.5	0.7	3.66	76	225	4.23	6.07	2.23	2.51	2.46	161	53	20.4467	121	77	371	12.3667
116080505	1	29	0	56	32	28	29	70.8	46.1	24.7	NA	NA	5.8	106	280	5.2	4.19	0.63	2.51	1.17	172.5	56.8	19.0884	114	78	1074	35.8
112830017	0	36	0	119	11	14	31	77.4	47.7	29.7	NA	NA	4.4	80	117	5.38	5.5	1.09	2.51	2.06	151	38.7	16.9729	104	66	1073	35.7667
104820599	1	71	0	59	33	25	29	75	42.9	32.1	17.6	3.7	5.34	70	225	3.98	4.93	0.65	2.5	2.1	161	55.2	21.2955	100	58	738	24.6
104920614	1	53	0	63	21	12	19	67.8	43.9	23.9	7.6	1.2	8.33	70	190	5.73	5.89	0.58	2.5	2.75	163.5	53	19.8262	144	94	729	24.3
107950360	1	47	0	76	20	29	26	70	45.8	24.2	11.7	1.7	4.2	82	276	4.29	5.02	0.74	2.5	1.72	164	47.6	17.6978	112	60	277	9.23333
112830021	0	30	0	65	14	21	28	71.1	42	29.1	NA	NA	6.41	73	329	3.94	6.18	0.65	2.5	2.95	161.5	59.5	22.8124	133	88	1075	35.8333
107280364	0	24	0	42	14	13	21	79.6	49.2	30.4	NA	NA	5.6	75	343	5.07	5.75	0.85	2.5	2.81	166.3	55	19.8874	116	68	1598	53.2667
20102892	0	41	0	60	11	15	27	77.8	44.6	33.2	NA	NA	3.52	64	117	4.98	5.68	0.8	2.5	2.58	163	50.2	18.8942	108	56	862	28.7333
104492577	0	36	0	60	11	15	27	77.8	44.6	33.2	NA	NA	3.52	64	117	4.98	5.68	0.8	2.5	2.58	163	50.2	18.8942	108	56	771	25.7
104491967	1	40	0	60	11	15	27	77.8	44.6	33.2	NA	NA	3.52	64	117	4.98	5.68	0.8	2.5	2.58	163	50.2	18.8942	108	56	1078	35.9333
100052126	1	82	0	70	30	10	26	72.1	44.5	27.6	19.3	5.7	4.8	74	168	4.95	4.31	0.57	2.49	1.35	161.5	46.6	17.8666	143	74	1073	35.7667
104860490	0	72	0	58	27	13	20	80	47.4	32.6	11.7	2.1	5.4	74	258	4.76	7.11	1.43	2.49	3.02	163	49.4	18.5931	117	78	717	23.9
100115019	0	61	0	55	24	15	21	65.7	42.9	22.8	NA	NA	3.43	98	308	5.52	5.09	0.78	2.49	2.11	166.5	62.5	22.5451	108	66	1246	41.5333
112581154	1	32	0	51	21	14	18	73.7	46.3	27.4	NA	NA	3.27	58	166	4.92	5.02	0.48	2.49	1.97	168	53.4	18.9201	120	77	1099	36.6333
102126127	0	37	0	71	18	13	19	75.4	42.6	32.8	9.7	NA	3.9	66	278	4.68	6.45	1.13	2.49	2.77	158.5	58.8	23.4055	120	73	755	25.1667
102126235	0	45	0	83	16	14	24	80.3	43.3	37	10.5	NA	5.3	73	215	4.9	5.9	1.67	2.49	2.15	154	47	19.8178	112	74	755	25.1667
116150017	1	38	0	170	212	20	21	NA	NA	NA	6.9	1.1	3.4	49	176	5.37	4.81	1.09	2.48	1.54	160.5	47	18.2452	117	73	364	12.1333
115260423	1	46	0	52	69	10	23	71.9	45.2	26.7	10.8	2.9	6.7	84	424	4.93	5.03	1.16	2.48	2.16	163.5	65.7	24.5771	145	97	1408	46.9333
107590932	1	36	0	61	43	12	21	79	44.3	34.7	12.1	2.3	3.3	72	281	4.9	5.05	0.74	2.48	1.86	168.5	54.1	19.0545	100	58	737	24.5667
115262407	1	70	0	61	19	14	23	67.7	43.4	24.3	11.8	2.2	3.3	67	142	4.89	6.22	0.67	2.48	2.84	163	47.6	17.9156	106	63	1044	34.8
114660012	0	39	0	57	68	19	30	73.9	46.7	27.2	11.3	1.9	4.31	110	378	4.7	6.14	1.68	2.47	2.75	175.5	60.7	19.7076	121	81	738	24.6
116060045	0	32	0	102	25	37	35	69.7	47.3	22.4	15.3	NA	4.12	51	157	5.07	6.21	0.83	2.47	2.76	154.5	49.6	20.779	109	67	752	25.0667
115260863	1	31	0	59	18	20	24	77.4	49.1	28.3	18.6	3.3	3.5	79	336	4.91	5.41	1.34	2.47	2.18	169	64.4	22.5482	126	70	1396	46.5333
104340999	1	45	0	73	13	20	19	71.6	45.1	26.5	9.4	1.7	3.11	58	171	4.72	5.74	1.3	2.47	2.43	157.5	50.7	20.4384	116	82	728	24.2667
115260165	0	34	0	70	42	29	28	76.6	49.9	26.7	15.2	3.6	7	74	262	4.98	5.3	1.23	2.45	2.24	167	61	21.8724	124	79	1396	46.5333
115262105	0	38	1	65	26	15	29	71.9	42.7	29.2	14.7	2	5.6	69	390	6.71	5.24	0.59	2.45	2.22	166	66.4	24.0964	179	72	1407	46.9
108833371	1	67	0	97	23	14	22	73.9	45.6	28.3	13.3	2.5	4.01	71	207	5.11	5.71	0.9	2.45	2.64	161	49	18.9036	136	89	698	23.2667
106480954	0	46	0	42	23	57	29	69	45.3	23.7	6.8	1.6	3.8	66	246	4.65	5.03	1.01	2.45	1.76	159	47.7	18.8679	95	63	776	25.8667
102672778	0	40	0	86	19	12	22	69.7	42.9	26.8	15.2	2.3	5.8	93	282	5.05	5.81	0.72	2.45	2.56	153.5	49.7	21.0931	110	78	701	23.3667
108420303	0	66	0	69	14	16	18	71.6	43.3	28.3	7.4	NA	3.7	63	229	5.29	4.79	0.53	2.45	1.84	153.5	53	22.4936	120	75	685	22.8333
111660891	0	48	0	44	12	11	17	66.8	43.2	23.6	NA	NA	3.11	52	265	4.62	5.5	0.69	2.45	2.53	161.5	57	21.8539	102	61	1095	36.5
20104387	1	28	0	47	37	31	24	67.9	46.1	21.8	NA	NA	6.1	100	323	4.63	4.83	0.61	2.44	1.85	179	63.3	19.7559	112	73	1051	35.0333
116730015	0	42	0	73	28	18	22	80.3	47.8	32.5	NA	NA	3.43	109	346	5.74	5.14	1.04	2.44	2.26	168	69.5	24.6244	148	96	728	24.2667
110594138	0	35	0	67	27	13	18	72.3	42.4	29.9	NA	NA	4.4	77	224	4.61	5.57	0.91	2.44	2.35	151	46.7	20.4816	108	75	995	33.1667
100030678	1	47	0	76	21	16	28	67.3	41.9	25.4	12.3	2.5	7.84	110	322	6.12	5.47	0.72	2.44	2.55	160	54.1	21.1328	138	69	1093	36.4333
113030135	0	33	0	64	14	9	17	75.9	47.3	28.6	NA	NA	4.96	76	240	5	5.44	0.74	2.44	2.39	171.5	54.2	18.4277	132	73	1123	37.4333
102330776	0	42	1	71	131	40	27	76.2	50.5	25.7	NA	NA	5.6	94	369	5.25	6.36	1.67	2.43	2.47	173	71.3	23.823	135	74	755	25.1667
114260609	1	28	0	99	123	25	31	NA	NA	NA	8.5	2.1	4.89	69	313	6.9	6.17	0.95	2.43	2.72	170	66	22.8374	200	90	371	12.3667
115320063	0	66	0	100	37	52	51	64.2	34.9	29.3	14.8	NA	2.7	55	208	3.95	6.43	1.64	2.43	2.98	163	56.5	21.2654	100	54	753	25.1
102720117	1	70	0	100	37	52	51	64.2	34.9	29.3	14.8	NA	2.7	55	208	3.95	6.43	1.64	2.43	2.98	163	56.5	21.2654	100	54	607	20.2333
100750253	1	33	0	92	30	17	14	81.5	51	30.5	NA	NA	4.3	75	227	5.54	4.08	0.61	2.43	1.55	170	58.3	20.173	165	100	1413	47.1
108880548	1	25	0	79	27	15	24	67.3	39.9	27.4	8.8	1.3	3.9	51	286	5.43	5.85	0.63	2.43	2.44	160	47.8	18.6719	129	76	729	24.3
103940866	1	22	0	45	17	14	19	71.6	45.6	26	NA	NA	6	84	507	3.99	5.01	1.11	2.43	2.18	184	84	24.811	129	85	1387	46.2333
114520019	0	23	0	81	15	13	22	74.9	39.3	35.6	NA	NA	4.25	69	221	5.28	5.77	1.68	2.43	2.61	146	51.4	24.1133	108	75	1067	35.5667
112580921	1	29	1	68	58	19	26	75.1	47	28.1	NA	NA	4.8	72	375	5.41	5.01	1.93	2.42	1.98	174.5	72.2	23.7108	128	72	1461	48.7
102126125	0	41	0	83	19	10	21	73.3	42.1	31.2	9.3	NA	4.3	76	188	4.79	4.1	0.56	2.42	1.29	161.5	49.5	18.9784	104	60	755	25.1667
111180145	0	33	0	55	14	14	19	67	40.6	26.4	6.2	1.2	2.2	75	195	5.1	6.16	0.93	2.42	2.57	158	60	24.0346	110	70	727	24.2333
100052301	1	80	0	44	34	23	32	74.7	41.8	32.9	10.6	1.7	6.5	102	310	4.84	6.79	1.38	2.41	2.78	158.5	50.1	19.9425	109	66	1061	35.3667
114400456	1	34	0	41	27	33	31	78	46	32	14.2	2.7	4.2	76	252	5.2	5.66	0.73	2.41	2.21	154.5	48	20.1087	113	66	834	27.8
100052270	1	69	0	70	17	17	23	68.6	39.2	29.4	11.7	2.2	5.8	63	295	4.53	4.76	0.77	2.41	1.94	154.5	55.3	23.1669	136	82	1439	47.9667
102125785	1	41	1	64	61	17	19	68.2	47.1	21.1	NA	NA	5.1	83	475	5.06	6.33	1.9	2.4	2.96	171	71.9	24.5888	146	110	1394	46.4667
115070043	1	27	0	43	39	28	30	70.4	42.7	27.7	NA	NA	4.5	97	417	4.51	4.64	0.91	2.4	1.93	171	67	22.913	121	75	1503	50.1
111650083	0	20	1	83	32	27	33	84	47.9	36.1	8.5	0.7	5.19	62	239	6.85	6.34	0.85	2.4	3.11	147	50	23.1385	140	88	719	23.9667
107591054	1	46	0	60	29	26	27	70.7	42.9	27.8	21.9	3.9	4.5	67	190	4.68	4.44	0.8	2.4	1.5	165	55.5	20.3857	99	62	734	24.4667
20101536	0	41	0	71	17	11	14	77	44.6	32.4	14.7	1.6	3	61	225	4.59	6.2	1.3	2.4	2.48	164	52.5	19.5196	94	62	351	11.7
100193906	1	46	0	80	34	7	21	75.4	40.6	34.8	NA	NA	5.5	61	343	4.95	5.82	0.51	2.39	2.55	172	64.8	21.9037	139	83	1318	43.9333
115261541	0	40	0	66	23	12	15	74.1	41.1	33	6.8	1.3	3	60	277	4.98	5.36	1.18	2.39	2.29	160	62.3	24.3359	114	68	1044	34.8
109121062	1	24	0	62	23	17	19	74.3	48.5	25.8	NA	NA	4.7	80	197	4.67	4.16	0.65	2.39	0.94	164	50.5	18.776	116	77	1060	35.3333
115260108	0	31	0	69	22	25	30	74.4	45.6	28.8	15.6	2.6	3.8	102	306	5.2	5	0.79	2.39	1.81	168.5	62.8	22.1187	108	66	1045	34.8333
111660892	0	48	0	47	16	13	15	75.2	43.9	31.3	NA	NA	4	58	288	5.49	4.33	0.61	2.39	1.37	162	54.7	20.8429	123	78	1099	36.6333
108270077	1	76	0	66	13	13	18	72.8	44	28.8	7.4	1.1	3.3	71	136	4.68	5.4	0.62	2.39	2.42	155	51.6	21.4776	98	53	655	21.8333
100570943	0	34	0	73	13	16	25	70.2	47.9	22.3	15.5	2.7	3.1	69	169	5.34	5.72	1.12	2.39	2.24	160	51.9	20.2734	158	81	1066	35.5333
113720103	0	24	1	56	138	19	25	73.1	42.1	31	NA	NA	5.7	97	339	5.65	5.22	0.96	2.38	2.08	165.5	66	24.0962	148	90	1225	40.8333
102672172	0	31	0	108	51	21	24	75.5	44.6	30.9	7.4	1.8	4.22	66	172	5.14	6.5	1.02	2.38	2.97	159.5	54.1	21.2655	117	75	701	23.3667
114540008	1	48	0	58	33	112	71	76.9	44.7	32.2	NA	NA	2.5	92	311	4.5	5.71	1.46	2.38	2.27	166	66.9	24.2778	150	79	1097	36.5667
105940057	1	60	0	51	30	9	22	79	47.1	31.9	17	2.7	3.5	86	204	11.23	5.65	1.44	2.38	2.24	175	70	22.8571	170	101	1009	33.6333
109121125	0	23	0	45	25	15	14	72.5	45.1	27.4	11.5	NA	3.8	60	166	5.29	5.53	1.84	2.38	2.32	171.5	57.4	19.5157	132	80	743	24.7667
101681167	0	29	0	68	25	20	23	76.8	49.4	27.4	24	NA	4.7	106	229	4.83	5.99	0.75	2.38	2.55	158.5	47.6	18.9473	119	68	819	27.3
114400471	1	46	0	59	24	13	21	NA	NA	NA	12.2	3.3	4.43	72	217	5.36	4.49	0.44	2.38	1.53	166	49.4	17.9271	107	69	581	19.3667
102672466	1	50	0	50	22	18	28	75.6	47.6	28	13.7	2.9	6.31	95	312	7.01	5.23	0.95	2.38	2.1	167	57.2	20.5099	124	79	701	23.3667
115261460	0	34	0	61	16	14	18	78.6	45	33.6	11.9	2.2	3.58	74	231	4.98	4.69	0.77	2.38	1.93	168	59.1	20.9396	111	60	1044	34.8
115370038	0	53	0	50	23	21	25	NA	NA	NA	6.2	1.1	4.09	67	333	5.51	5.47	1.2	2.37	2.07	151.5	50	21.7844	113	66	337	11.2333
102126016	1	55	0	41	15	7	14	74.5	45.3	29.2	15	NA	3.15	71	193	4.82	4.78	0.61	2.37	1.97	160.5	48.5	18.8275	100	69	755	25.1667
115261417	0	44	0	60	14	14	23	72.9	41.4	31.5	6.8	1.1	3.7	77	140	4.95	4.63	0.6	2.37	1.69	165.5	53.6	19.569	114	73	1063	35.4333
104341061	0	48	0	62	29	18	25	72.2	43.6	28.6	10.3	1.8	7.42	63	225	5.08	5.83	0.59	2.36	2.71	156.5	50.9	20.7821	116	82	728	24.2667
100052166	1	69	0	90	23	14	26	71.6	43.9	27.7	6	1.2	6.78	120	371	6.09	5.18	1.06	2.36	2.07	166.5	49.6	17.8918	165	72	1073	35.7667
20105159	1	44	0	75	18	13	20	74.7	43	31.7	NA	NA	5.2	69	200	5.48	6.02	0.9	2.36	2.3	156	53.5	21.9839	113	77	954	31.8
111140291	1	72	0	40	18	12	17	70	44	26	22	NA	3.2	70	227	5.01	5.27	1.21	2.36	2.01	164.5	49.8	18.4034	106	60	745	24.8333
112570381	1	37	0	76	15	16	23	65.2	41	24.2	16.1	2.8	3.97	73	197	4.25	5.87	0.71	2.36	2.87	155	48.8	20.3122	114	51	725	24.1667
103941000	0	26	0	53	14	12	22	75.2	43.2	32	15.6	NA	3.8	65	213	5.38	5.59	0.66	2.36	2.52	155.5	58.7	24.276	96	60	727	24.2333
106480952	0	47	0	65	14	18	24	78	42.7	35.3	11.3	2.1	4.4	68	181	5.07	5.44	0.67	2.36	1.97	162.5	51	19.3136	128	82	776	25.8667
110410275	1	82	0	85	136	20	28	84.1	43.7	40.4	NA	NA	3.85	80	296	6.53	5.82	1.1	2.35	3	176.5	76.9	24.6852	160	85	1169	38.9667
115261209	1	34	0	75	34	13	21	74.4	46.4	28	11.9	2.3	2.8	64	232	4.94	5.04	0.66	2.35	2.06	164	49.2	18.2927	109	67	1044	34.8
116220005	1	50	0	94	24	16	29	72.3	41.8	30.5	14.3	1.8	4.8	117	358	8.07	6.17	1.15	2.35	2.97	151.5	38.6	16.8175	90	57	344	11.4667
110400471	1	50	0	63	23	8	19	70.6	42.8	27.8	NA	NA	6.5	89	398	5.09	4.01	1.44	2.35	1.34	165.5	63.8	23.293	152	94	1535	51.1667
106360109	0	59	0	57	19	10	21	66.5	38.9	27.6	16.8	2.9	4.88	76	192	5.62	5.76	0.72	2.35	2.46	158.5	57.9	23.0473	140	64	843	28.1
115262297	1	77	0	65	18	17	24	66.3	40.3	26	8.3	1.5	7.8	67	248	5.7	5.78	0.97	2.35	2.6	142.5	46	22.6531	140	85	1044	34.8
115261651	0	30	0	43	16	12	18	69.8	42.9	26.9	10.6	1.8	3.17	70	232	4.3	4.91	0.83	2.35	1.91	156.5	42.3	17.2708	106	60	1066	35.5333
115261511	0	44	0	51	15	15	24	70.4	42.6	27.8	15.5	2.7	3.17	75	170	4.21	4.47	0.61	2.35	1.76	159	52.7	20.8457	128	70	1044	34.8
111140286	1	65	0	53	14	9	15	71.3	42.7	28.6	8.3	NA	5.7	68	130	4.51	4.72	0.7	2.35	1.59	154	49.5	20.872	115	60	745	24.8333
112740060	0	25	0	59	14	10	18	73.1	44.8	28.3	NA	NA	4.4	51	198	4.15	4.52	0.41	2.35	1.68	158.5	50.9	20.2609	101	65	1080	36
113680756	1	36	0	60	14	26	25	68.2	40.3	27.9	12.1	NA	3.7	61	159	4.79	6.13	0.73	2.35	2.73	158.5	49.1	19.5444	95	56	713	23.7667
113210112	0	22	0	47	13	9	18	72.3	45.1	27.2	18.1	2.8	7.07	79	194	4.24	4.69	0.59	2.35	1.88	155.5	52.9	21.8774	104	70	1036	34.5333
114880007	0	28	0	46	13	15	22	66.3	43.5	22.8	NA	NA	3.74	53	188	4.63	5.15	0.55	2.35	2.31	149	46.6	20.99	90	60	1163	38.7667
104920610	0	22	1	66	11	26	29	80	46.4	33.6	8.6	2	4.5	86	243	4.89	6.16	1.55	2.35	2.72	167.5	64.5	22.9895	110	88	372	12.4
114770007	0	60	0	54	34	15	20	69.8	44	25.8	NA	NA	4.5	63	326	5.08	6.19	0.81	2.34	2.94	168	58.5	20.727	134	82	1452	48.4
100065884	1	35	0	63	28	11	20	70.6	44	26.6	14.7	2.6	4	107	349	4.99	4.15	1.22	2.34	1.36	170.5	59.7	20.5365	112	69	705	23.5
106780204	1	28	0	85	23	37	34	64.9	36.5	28.4	6.5	1.2	6.31	113	222	5.9	4.88	0.63	2.34	2.04	157.5	43.8	17.6568	158	78	1081	36.0333
112570405	1	52	0	116	22	39	36	NA	NA	NA	11.6	2.1	3.92	114	272	5.01	5.77	0.91	2.34	2.46	165	54.4	19.9816	136	62	364	12.1333
114260903	1	24	0	68	22	19	18	NA	NA	NA	8.2	1.6	5	56	191	6.08	5.51	0.81	2.34	2.37	145	40.7	19.3579	101	62	371	12.3667
100131187	0	32	0	45	21	12	16	76.8	40.6	36.2	6.4	1.4	3.9	48	176	4.71	5.84	0.47	2.34	2.8	154	52.8	22.2634	110	63	1093	36.4333
108910032	0	46	0	62	20	23	31	63.8	39.6	24.2	9	1.8	4.33	63	193	4.63	4.03	0.73	2.34	1.25	154	46	19.3962	114	68	1011	33.7
108880630	1	46	0	42	17	15	21	69	38	31	13.7	1.5	3.05	70	215	4.67	5.05	1.11	2.34	1.98	155	56	23.3091	115	69	729	24.3
110594126	0	48	0	70	17	10	18	70.7	39.8	30.9	NA	NA	4.35	72	213	5.28	5.65	0.73	2.34	2.65	154.5	50	20.9466	109	65	1088	36.2667
106790630	1	26	0	41	14	17	18	72	46.2	25.8	20	3.1	2.98	56	150	5.18	5.9	0.69	2.34	2.32	163.5	55.9	20.9111	100	60	715	23.8333
103940984	0	22	0	43	14	10	18	74.5	45.1	29.4	10.2	NA	4.8	76	215	4.95	4.87	0.69	2.34	1.75	159	46	18.1955	85	58	727	24.2333
112570446	0	32	0	64	12	15	28	NA	NA	NA	11.2	2.6	2.88	62	158	4.75	4.98	0.98	2.34	1.77	144	40.1	19.3383	103	60	364	12.1333
103630810	1	35	0	65	11	48	29	67.4	42.2	25.2	23.6	4.1	3.9	82	226	7.43	4	0.55	2.34	1.49	165	53.3	19.5776	118	68	1374	45.8
110930095	0	36	0	93	47	20	31	80.5	46.6	33.9	NA	NA	3.3	76	321	4.5	4.42	1.08	2.33	1.87	171	53.8	18.3988	119	78	1366	45.5333
112960037	0	31	0	55	39	16	15	NA	NA	NA	10.4	1.4	5.1	99	360	4.72	4.76	1.12	2.33	1.58	172	66.5	22.4784	131	90	392	13.0667
115010007	0	37	0	77	35	163	124	72	43.9	28.1	6.4	0.6	5.5	72	189	5.27	6.72	0.98	2.33	3.1	147.5	48.5	22.2924	150	100	687	22.9
111140357	1	32	0	52	35	21	22	68.6	40.7	27.9	11.9	NA	6.96	80	328	4.82	4.61	0.65	2.33	1.72	164.5	55.6	20.5467	110	73	853	28.4333
106660635	1	26	0	51	34	22	33	85.8	47.4	38.4	11	1.5	6.09	69	168	5.39	5.06	0.84	2.33	1.92	160	50.4	19.6875	138	86	721	24.0333
114130027	1	27	0	67	31	13	19	68.5	44.8	23.7	NA	NA	3.5	83	313	4.46	5.55	1.41	2.33	2.43	158.5	52.5	20.8978	154	76	746	24.8667
20100970	0	50	0	50	17	18	20	75.9	46.3	29.6	NA	NA	2.64	70	210	4.76	6.45	0.69	2.33	2.99	165	59.3	21.7814	108	60	1069	35.6333
109121110	0	24	0	56	15	15	20	67.8	42	25.8	14	NA	3.3	69	161	5.11	4.91	0.74	2.33	1.8	158	50.5	20.2291	101	55	743	24.7667
102672695	0	47	0	67	9	8	18	77.8	44	33.8	3.2	0.8	7.72	84	275	5.56	6.25	0.85	2.33	3.12	146	38.3	17.9677	110	67	701	23.3667
110440308	1	75	0	55	52	39	27	71.4	42.8	28.6	14.2	NA	5.7	85	426	5.84	5.18	1.97	2.32	1.86	165.5	63.5	23.1834	122	105	658	21.9333
107590854	0	56	1	66	35	18	38	74.7	50.4	24.3	9.7	2.1	6.18	79	335	5.06	5.36	1.48	2.32	1.86	163	56	21.0772	120	77	742	24.7333
110400474	1	34	0	82	29	12	22	70	45.4	24.6	NA	NA	4.1	89	362	5.36	5.24	1.23	2.32	2.37	166	61.3	22.2456	137	90	1551	51.7
103940836	1	30	0	90	24	18	20	74.7	48.4	26.3	NA	NA	5	76	440	5.43	4.24	1.16	2.32	1.62	174.5	67	22.0031	115	61	1387	46.2333
20105466	1	43	0	69	20	16	19	76	50.5	25.5	7.2	0.6	4.2	74	305	4.99	5.86	0.91	2.32	2.8	160.5	44	17.0806	102	70	469	15.6333
100193954	1	80	0	84	15	17	17	66	43.3	22.7	9.5	NA	3.3	63	128	4.79	5.22	0.62	2.32	2.37	160	56.3	21.9922	106	67	668	22.2667
115390003	0	50	0	52	15	26	26	79.4	44.4	35	NA	NA	3.2	87	273	5.03	4.7	0.94	2.32	1.66	161	56	21.6041	112	63	946	31.5333
102126156	0	39	0	36	7	13	17	69.3	39.2	30.1	11.8	NA	3.6	70	233	4.67	5.18	0.65	2.32	1.99	162	51	19.433	103	61	755	25.1667
114260700	1	43	1	88	154	16	22	NA	NA	NA	19.1	2.9	3.22	63	292	9.44	6.48	1.56	2.31	3.05	164	57.9	21.5274	180	91	371	12.3667
104953632	1	45	0	83	65	23	23	73.3	46.4	26.9	NA	NA	5.2	80	479	4.99	5.25	1.29	2.31	2.3	172	71.3	24.1009	137	89	1231	41.0333
100301030	1	45	0	74	42	40	50	80.9	42.6	38.3	NA	NA	8.8	83	388	5.49	5.68	1.5	2.31	2.12	179	69.6	21.7222	152	88	1442	48.0667
103510260	1	76	0	87	22	15	25	74.3	43.6	30.7	14.6	2.4	3.65	88	235	5.62	5.08	0.55	2.31	2.41	156.5	54	22.0478	158	80	1084	36.1333
115262210	0	26	0	73	22	14	22	72	47	25	15.4	2.1	6	79	356	5.14	5.15	0.81	2.31	2.13	172.5	63.8	21.4409	170	76	1407	46.9
115262327	1	74	0	38	21	17	19	69.1	42.2	26.9	9.8	1.8	5.8	70	196	8.5	5.77	0.75	2.31	2.67	150	53.6	23.8222	152	94	1044	34.8
20104912	0	32	0	62	21	16	17	71.9	42.1	29.8	NA	NA	3.31	75	145	4.72	4.79	1.58	2.31	1.85	164	61.5	22.8659	104	57	806	26.8667
104250245	0	63	0	37	19	14	19	72.6	47	25.6	22.9	4.6	4.9	68	289	5.05	6.2	1.56	2.31	3.12	169.5	65.7	22.8679	122	84	1376	45.8667
100066810	0	47	0	56	15	21	27	71.3	41.5	29.8	13	2.6	4.66	88	265	5.16	5.76	1.26	2.31	2.26	161	54.7	21.1026	120	67	705	23.5
112570438	0	33	0	93	12	14	30	NA	NA	NA	8.8	2.1	5.06	68	151	5.29	5.33	1.13	2.31	2.14	156	40.1	16.4776	122	66	364	12.1333
116240002	1	51	1	89	126	44	58	74.2	46.6	27.6	NA	NA	5.9	70	211	6.01	4.53	2.88	2.3	2.06	160.5	54	20.9625	130	82	1351	45.0333
103912274	1	38	0	94	70	15	36	70.9	43.3	27.6	NA	NA	8	74	324	6.13	4.93	0.62	2.3	2.47	164	59.5	22.1223	116	64	1476	49.2
105470072	1	47	0	61	66	18	24	74.6	46.7	27.9	12.6	1.9	5.6	99	298	5.19	6.1	1.18	2.3	2.51	159.5	53.2	20.9117	144	79	946	31.5333
110930118	1	32	0	103	36	16	24	82	49.1	32.9	7.4	1.3	4.3	84	221	5.41	5.28	0.67	2.3	2.3	170.5	54.3	18.6789	134	74	636	21.2
108420236	0	72	0	63	28	13	20	69.3	44.3	25	NA	NA	1.45	71	224	5.37	5.62	1.29	2.3	2.66	163.5	51.4	19.2277	148	97	1083	36.1
111650053	1	33	0	74	21	18	28	75	44.9	30.1	11.1	1.9	7.4	81	236	6.07	6.17	0.88	2.3	2.85	143	50.1	24.5	152	70	719	23.9667
115260960	1	45	0	91	20	11	24	78.9	49.6	29.3	41.1	6.6	4	102	202	4.9	4.89	0.69	2.3	2.08	171	55.9	19.117	128	94	1056	35.2
114260689	1	52	0	54	16	12	16	NA	NA	NA	17.1	3.5	3.81	82	184	5.16	5.57	0.93	2.3	2.52	169	63.4	22.1981	129	87	360	12
108270104	1	34	0	59	16	13	18	77.3	43.3	34	10.6	2.1	3.69	68	166	4.73	5.32	0.53	2.3	2.48	153.5	47.5	20.1594	93	55	661	22.0333
103240354	1	81	0	79	82	22	42	68.3	40.4	27.9	NA	NA	5.9	82	328	5.36	5.31	0.82	2.29	2.38	153	52	22.2137	154	84	1097	36.5667
115260195	0	39	0	85	62	15	18	70.9	46.5	24.4	11.9	2.4	4.01	95	282	5.23	5.57	1.1	2.29	2.41	165	61.5	22.5895	148	88	1069	35.6333
102672674	0	46	0	53	30	13	22	69.7	41.7	28	4.8	0.4	4.21	65	169	5.09	4.92	1.23	2.29	2.08	156.5	43.2	17.6382	110	72	701	23.3667
110880234	0	35	0	62	20	11	16	61.9	35	26.9	3.8	NA	13.43	191	471	4.86	4.59	0.71	2.29	1.7	161.5	54.3	20.8188	146	64	767	25.5667
104953714	1	41	0	71	17	22	23	78.9	49.2	29.7	12.7	2.2	7.7	75	355	4.5	3.92	0.51	2.29	1.54	177	75.5	24.0991	138	90	1261	42.0333
114590076	1	39	0	49	16	10	25	77.9	43.4	34.5	NA	NA	3.81	84	254	4.46	4.98	0.66	2.29	2.42	154.5	49	20.5276	101	64	1260	42
106790545	1	66	0	88	16	24	21	76.3	51.9	24.4	16.9	2.9	3.8	72	247	4.28	5.21	0.78	2.29	2.33	167.5	51.6	18.3916	124	73	1113	37.1
105632142	0	35	0	67	14	14	15	50	29.9	20.1	4.2	0.2	4.8	58	243	4.38	6.87	1.18	2.29	2.97	161.5	55.3	21.2022	133	86	390	13
102672721	0	54	0	52	14	10	17	67.1	46.2	20.9	6.8	1.6	2.51	75	149	4.9	5.16	0.69	2.29	2.43	161.5	50.8	19.4768	98	61	701	23.3667
106480918	0	58	0	62	13	9	15	73	42.2	30.8	NA	NA	4.9	59	163	5.38	4.41	0.39	2.29	1.72	163	50.1	18.8566	93	60	1151	38.3667
111590014	0	48	0	71	12	17	21	72.2	44.4	27.8	5.5	0.7	3.9	65	204	5.84	5.53	0.93	2.29	2.49	152	50.8	21.9875	107	60	715	23.8333
110400572	1	47	1	128	143	30	39	77	44.9	32.1	9.8	2.6	4.2	82	290	11.94	4.34	0.83	2.28	1.53	161.5	63.6	24.3844	130	72	786	26.2
20101158	0	48	0	55	75	38	38	79.4	53.5	25.9	9.9	2.1	6.32	91	273	5.31	5.84	1.51	2.28	2.51	166.5	61.9	22.3286	126	78	346	11.5333
110200200	1	50	0	64	32	13	20	68.3	47.8	20.5	17.9	2.6	3.6	91	358	4.71	5.77	1.11	2.28	2.44	177.5	59.3	18.8217	134	79	723	24.1
106481035	0	37	0	90	29	21	27	70	43.4	26.6	8.2	1	4.6	60	228	5.25	6.69	1.36	2.28	2.81	165	61	22.4059	126	76	776	25.8667
104953289	0	68	0	61	21	11	20	73.3	46.9	26.4	NA	NA	5.8	80	390	4.84	5.88	1.25	2.28	2.63	173.5	56.4	18.7361	120	69	1231	41.0333
100113027	0	42	0	55	18	16	20	71.3	47.7	23.6	7.2	1.4	3.19	56	129	4.64	5.24	0.65	2.28	2.4	156.5	46.7	19.0673	116	76	685	22.8333
103880189	0	40	0	60	18	30	30	70.5	43.8	26.7	9.4	1.9	5.15	67	226	4.83	6.4	0.99	2.28	3	156	45.1	18.5322	111	65	694	23.1333
108270093	0	58	0	75	14	12	20	71.9	44	27.9	7.1	1.5	7.4	63	106	6.05	5.93	0.79	2.28	3	155.5	55	22.7458	122	78	660	22
106481065	0	35	0	69	14	7	16	75.9	42.2	33.7	NA	NA	3.6	70	172	5.24	4.54	0.63	2.28	1.73	161.5	49.1	18.8251	98	70	1148	38.2667
102910172	1	44	0	58	13	9	17	77	48.7	28.3	16.6	4	4.1	90	265	5.37	4.84	0.64	2.28	1.75	163	54.6	20.5503	120	80	680	22.6667
105113540	1	49	0	91	12	17	31	73.8	45.7	28.1	13.7	1.8	5.22	59	166	5.18	5.03	0.89	2.28	1.66	149	42.4	19.0982	142	74	357	11.9
108833370	1	68	0	69	10	8	17	71	43.7	27.3	9.2	2.3	3.4	65	198	4.81	4.66	0.75	2.28	1.92	156.5	52	21.2312	130	63	705	23.5
100570840	1	27	0	76	10	9	14	82.9	47.4	35.5	12.5	2.9	3.43	80	283	4.78	5.25	0.57	2.28	2.33	160.5	53.8	20.8849	110	70	703	23.4333
103862320	1	47	0	116	7	12	21	75.6	46.8	28.8	9.1	NA	2.9	69	240	4.45	4.91	0.65	2.28	1.75	166.5	57.2	20.6332	103	75	735	24.5
115260287	1	31	1	151	324	39	42	69.2	43.2	26	13.2	4.7	6	71	331	7.5	4.73	1.59	2.27	2.05	167	67.4	24.1672	132	79	1408	46.9333
114820010	0	52	1	89	263	30	39	73	42.8	30.2	11	1.6	3.6	119	563	6.2	4.56	1.48	2.27	1.46	172	65.9	22.2756	138	100	706	23.5333
110970353	0	43	0	89	75	19	31	84.7	40.7	44	NA	NA	5.15	134	462	8.14	4.82	1.62	2.27	1.85	175.5	73.4	23.831	160	96	1097	36.5667
100107005	0	37	1	101	69	29	30	80	47.8	32.2	12.4	2.3	6.4	77	529	6.9	5.7	1.62	2.27	2.72	167.5	70	24.9499	160	104	762	25.4
110880262	0	25	0	151	48	31	25	85	44.4	40.6	8.8	NA	5.8	92	259	20.87	6.48	1.55	2.27	2.95	170.5	66.5	22.8756	109	63	767	25.5667
106540128	1	33	0	74	35	38	27	82	48.2	33.8	11.8	1.8	4.4	63	151	4.19	5.52	0.9	2.27	2.47	169.5	60.3	20.9883	104	60	1218	40.6
111660841	0	83	0	63	21	10	22	66	45.3	20.7	NA	NA	6.9	106	338	4.68	4.59	0.68	2.27	2.02	170	51	17.6471	129	81	1446	48.2
112740050	0	28	0	64	20	15	20	70.8	42.1	28.7	NA	NA	7.11	75	174	4.86	4.78	1.01	2.27	1.96	151	47.1	20.657	107	63	1076	35.8667
104640450	0	48	0	98	18	10	21	66.4	39.2	27.2	12.3	2.2	4.9	89	270	5.57	5.83	0.91	2.27	2.37	148	44	20.0877	120	60	730	24.3333
113030137	0	43	0	61	18	12	20	77.7	47	30.7	NA	NA	2.4	61	169	4.08	4.8	0.8	2.27	1.88	158.5	48.6	19.3454	116	84	1189	39.6333
115262367	1	70	1	79	16	18	30	68.1	42.1	26	16.6	3.9	4.1	71	140	5.59	4.32	0.81	2.27	1.62	152	49.5	21.4249	150	90	665	22.1667
113680728	1	42	0	63	14	8	14	72	44.5	27.5	10.5	NA	4.6	68	160	5.55	5.53	0.55	2.27	2.48	153	54.9	23.4525	116	70	728	24.2667
102720122	0	31	0	42	12	9	20	71.6	43.3	28.3	10.3	NA	4.1	62	193	4.5	4.08	0.4	2.27	1.48	147.5	39	17.9259	107	68	616	20.5333
114690005	0	35	0	65	10	9	17	69	44.3	24.7	NA	NA	2.81	79	210	4.43	4.53	0.69	2.27	1.75	159	47.2	18.6701	105	62	1164	38.8
104840516	1	52	0	59	79	14	31	68.8	45.2	23.6	14.7	3.3	2.6	104	157	5.96	6.37	1.54	2.26	3	168	65.3	23.1363	132	87	1475	49.1667
100208032	0	56	0	72	67	33	29	72.4	46.1	26.3	NA	NA	5.3	76	219	4.59	5.52	0.6	2.26	2.29	166.5	62.5	22.5451	115	70	1077	35.9
110970364	0	31	0	71	66	11	29	71.2	40.6	30.6	NA	NA	4.56	97	292	4.78	5.5	0.93	2.26	2.39	164	61.1	22.7171	180	100	1097	36.5667
110400487	1	47	0	72	62	10	19	71.9	45.7	26.2	NA	NA	3.6	65	350	5.06	5.21	1.19	2.26	2.22	168	59	20.9042	159	80	1535	51.1667
115260638	1	46	1	90	40	37	33	75.1	42.9	32.2	13.7	2.6	4.9	90	328	5.01	5.49	1.95	2.26	2.39	170.5	68.2	23.4604	145	90	1396	46.5333
112190616	0	41	0	86	37	29	41	71.4	44.9	26.5	10.8	1.4	6.4	80	225	4.85	5.41	1.09	2.26	2.37	161.5	44	16.8697	124	70	737	24.5667
113990114	0	24	0	63	24	11	19	71	45.9	25.1	NA	NA	3.8	75	167	4.92	5.19	0.56	2.26	2.11	161.5	45.8	17.5598	100	69	980	32.6667
112110073	0	50	0	46	22	14	21	71	41.2	29.8	8.5	1.2	3.5	55	151	4.97	3.05	0.59	2.26	0.52	164	50.8	18.8876	102	55	418	13.9333
112190792	0	50	0	46	22	14	21	71	41.2	29.8	8.5	1.2	3.5	55	151	4.97	3.05	0.59	2.26	0.52	164	50.8	18.8876	102	55	404	13.4667
108940109	1	71	0	52	21	14	17	71.8	41.9	29.9	NA	NA	3.66	63	171	4.72	4.87	0.49	2.26	2.41	156	48.5	19.9293	111	70	1114	37.1333
115260579	1	41	0	95	20	17	28	73.7	46.2	27.5	19.3	3.3	6.11	97	219	4.44	5.06	0.6	2.26	2.4	172	59.9	20.2474	100	63	1045	34.8333
100066217	1	44	0	70	17	15	18	81.1	47.1	34	11.4	1.3	4.51	87	302	5.48	4.77	1.44	2.26	1.61	176.5	75	24.0753	138	86	705	23.5
105191064	0	42	0	70	16	13	21	76.1	42.8	33.3	15.3	2.4	3.6	78	235	5.08	5.35	1.16	2.26	2.11	164	55	20.4491	128	68	762	25.4
102672665	0	52	0	58	15	18	21	72.3	45.1	27.2	16.2	2.6	6.51	64	229	4.82	5.49	1.02	2.26	2.7	158.5	58.2	23.1667	119	64	701	23.3667
115930018	0	46	0	50	15	16	19	77.5	44.1	33.4	NA	NA	2.6	68	227	5.37	5.45	0.47	2.26	2.38	159.5	47.7	18.7498	101	66	1014	33.8
100131196	0	35	0	104	13	17	22	70.1	43.1	27	11.2	1.8	3.43	69	183	5.12	4.94	0.63	2.26	2.32	157.5	54.7	22.0509	150	94	1093	36.4333
104910156	1	79	0	51	13	15	34	71.8	42.9	28.9	NA	NA	6.2	80	255	4.52	4.61	0.99	2.26	1.72	160.5	51.8	20.1085	130	84	769	25.6333
109330141	0	47	0	60	12	15	30	75.8	45.2	30.6	10.4	1.8	4.7	75	169	6.37	4.81	0.86	2.26	1.72	158	43.8	17.5453	114	64	640	21.3333
110593604	1	53	0	37	12	10	18	70.7	43.2	27.5	17	3.2	3.13	70	235	4.16	4.8	0.6	2.26	1.91	155.5	41.1	16.9973	95	60	1020	34
100410410	1	82	0	54	11	15	20	77	42.3	34.7	9.8	1.6	2.1	58	153	4.54	5.23	0.89	2.26	2.38	165	55.6	20.4224	110	66	738	24.6
20102820	0	25	0	62	10	9	21	NA	NA	NA	9.1	1.6	3.11	62	186	4.72	6.1	0.62	2.26	2.69	163	56.5	21.2654	98	54	344	11.4667
113680919	0	40	0	97	9	14	19	73.3	44.8	28.5	11.7	NA	4.22	71	259	4.02	4.99	0.7	2.26	1.93	158	56.1	22.4724	114	63	728	24.2667
106481280	1	40	0	70	69	45	35	74.5	47.1	27.4	NA	NA	3.7	82	414	6.36	5.95	2.41	2.25	2.61	167	59.6	21.3704	132	86	1260	42
102125255	1	28	0	58	50	98	48	76.3	42.1	34.2	NA	NA	4.3	110	275	5.06	5.52	0.81	2.25	2.44	172	71.8	24.2699	133	81	1394	46.4667
100065856	1	35	0	57	30	15	22	73.4	50	23.4	17.1	2.6	6.3	77	309	4.94	5.49	1.2	2.25	2.48	168	57.8	20.479	119	72	1557	51.9
101420211	1	26	0	55	22	9	14	70.3	40.9	29.4	7.9	1.7	6.3	69	273	5.24	6.43	1.41	2.25	2.83	165	56.6	20.7897	134	76	1063	35.4333
100052146	1	80	0	103	21	13	18	74.5	43	31.5	8.8	1.5	4.2	67	201	5.47	5.99	0.99	2.25	2.69	155.5	55.9	23.118	120	73	1054	35.1333
104840581	1	70	0	75	20	19	28	72.9	46.5	26.4	11.9	2.6	6.38	83	213	6.97	5.4	0.78	2.25	2.39	152.5	39.6	17.0277	109	63	721	24.0333
104720712	1	78	0	80	18	25	33	74	47.5	26.5	9.5	1.2	6.03	86	178	5.66	4.98	1.19	2.25	1.89	158	60.2	24.1147	150	84	626	20.8667
104341038	1	71	0	112	17	15	20	67.7	42.8	24.9	16.4	3.2	4.48	67	194	4.88	4.88	1.03	2.25	1.93	152	51.3	22.2039	130	90	728	24.2667
111640075	1	29	0	77	17	2	16	80	45.7	34.3	NA	NA	5.1	81	243	4.94	3.42	0.61	2.25	1.09	162.5	51	19.3136	138	91	1295	43.1667
100066721	0	34	0	53	17	10	19	87.5	46.8	40.7	7.1	0.9	4.02	64	215	5.17	6.11	0.67	2.25	3.11	162	47.5	18.0994	121	69	705	23.5
108940092	0	47	0	64	14	8	19	79.2	45.9	33.3	NA	NA	6.2	74	184	5.5	5.3	1.09	2.25	2.11	156.5	49	20.0063	120	77	1100	36.6667
112830018	0	35	0	69	12	11	19	67.3	45.4	21.9	NA	NA	3.5	78	329	5.12	4.78	0.67	2.25	1.61	161.5	53.3	20.4354	121	74	1085	36.1667
114460105	1	24	0	60	12	11	17	76	46.2	29.8	14.2	2.5	4.7	62	155	5.06	4.03	0.71	2.25	1.25	159.5	49.7	19.536	104	72	819	27.3
100065816	1	34	0	65	75	20	25	80.8	50.2	30.6	10.8	1.4	3.94	106	410	5.58	4.7	2.06	2.24	1.43	167.5	68.3	24.344	160	110	705	23.5
110880268	0	37	0	59	24	19	21	72.3	44.2	28.1	14.7	NA	3.96	86	168	5.29	5.19	0.56	2.24	2.41	173.5	61.3	20.3639	124	80	767	25.5667
100410391	0	47	0	82	23	13	19	72	46.2	25.8	19.6	5.8	4.9	79	220	4.93	4.93	0.7	2.24	2.02	155	56.1	23.3507	158	99	744	24.8
102672856	0	40	0	60	21	13	22	70.6	46.3	24.3	6.2	1.3	3.46	71	162	5.13	5.15	0.81	2.24	2.4	163	47	17.6898	116	70	701	23.3667
102672877	0	33	0	37	21	10	17	73.2	45.2	28	17.5	3.5	4.24	59	151	4.87	4.34	0.72	2.24	1.81	154.5	41.8	17.5113	100	56	701	23.3667
106480972	1	52	0	62	19	21	22	72	43.6	28.4	NA	NA	4	79	142	5.27	4.2	0.81	2.24	1.54	166	51.9	18.8344	112	65	1140	38
106481046	0	41	0	64	17	11	18	69.1	40.9	28.2	NA	NA	2.4	78	115	5.2	5.31	0.84	2.24	2.12	159	51.7	20.4501	116	69	1140	38
108270201	0	72	0	90	17	16	32	78.3	45.2	33.1	21.6	3.9	3.88	81	290	5.2	5.75	0.8	2.24	2.82	147.5	40.5	18.6153	128	72	660	22
114270836	0	48	0	69	16	13	18	NA	NA	NA	3.9	0.9	2.39	60	175	4.92	5.95	0.83	2.24	2.44	161	63	24.3046	130	83	371	12.3667
115262037	0	42	0	62	15	13	20	62	39	23	16.4	3.1	5.6	93	260	5.26	4.9	0.8	2.24	2.51	163.5	63.1	23.6044	162	62	1044	34.8
102672669	0	31	0	56	12	18	25	76.9	43.6	33.3	11.6	2.1	5.41	78	288	7.39	6.26	1.04	2.24	2.78	154.5	49	20.5276	170	68	701	23.3667
114460056	0	36	1	59	10	10	16	NA	NA	NA	9.1	2.2	4.43	73	207	5.06	5.47	0.69	2.24	2.06	154.5	55.9	23.4183	113	62	441	14.7
102672615	1	74	0	31	31	9	16	68.4	43.2	25.2	8.8	2.1	4.74	66	229	4.84	5.73	0.99	2.23	2.83	162.5	58.5	22.1538	119	63	701	23.3667
115260756	1	35	1	127	28	46	32	71.7	45.5	26.2	8.4	1.1	8.1	72	306	5.63	5.81	1.62	2.23	2.81	170	70.8	24.4983	144	95	1396	46.5333
107591055	1	51	0	56	25	9	23	72.1	44.4	27.7	9.2	1.4	3.5	73	269	5.03	5.22	0.7	2.23	2.33	161.5	63.5	24.3461	119	71	734	24.4667
114260507	0	35	0	49	25	26	49	NA	NA	NA	19.2	1.7	6.07	65	239	6.45	5.4	1.42	2.23	2.11	176	58.8	18.9824	108	67	371	12.3667
101530652	1	62	0	62	17	13	19	67.4	40.5	26.9	11.2	2	6.5	93	375	5.74	5.04	0.75	2.23	1.93	164	65.5	24.3531	154	84	1046	34.8667
115261111	1	31	0	69	17	11	20	73.1	42.3	30.8	8	1.6	4.6	61	167	5.05	4.7	0.56	2.23	2.03	159.5	51.2	20.1256	123	80	1044	34.8
116070144	1	33	0	58	14	11	19	74	46.8	27.2	8.2	0.9	5	63	170	5.19	4.98	0.52	2.23	2.17	156.5	47.6	19.4347	130	82	409	13.6333
114870005	1	24	0	63	12	10	18	78.6	45.4	33.2	13.8	NA	5.08	78	180	4.56	5.65	0.75	2.23	2.9	156.5	45.8	18.6998	108	64	900	30
104840503	1	59	0	69	75	27	33	69.7	42.4	27.3	12.5	2.3	4.94	72	202	4.94	5.02	1.01	2.22	2.12	154	39.5	16.6554	133	81	721	24.0333
110400600	1	47	1	70	31	16	26	NA	NA	NA	9.8	1	4.7	82	258	6.14	5.87	0.69	2.22	2.3	163	63.6	23.9377	168	70	450	15
100540523	1	72	1	63	24	22	27	67.2	46.3	20.9	5	0.9	5.14	52	171	5.24	5.63	0.69	2.22	2.47	148	47	21.4573	124	82	338	11.2667
102125183	1	46	0	82	23	21	24	79.6	48.6	31	NA	NA	4.8	84	433	4.86	5.35	1.57	2.22	2.43	183	78.6	23.4704	125	76	1394	46.4667
103911923	0	51	0	68	21	12	17	69.9	41.3	28.6	NA	NA	4.69	73	216	5.32	5.22	0.77	2.22	2.47	158	52.7	21.1104	107	69	1131	37.7
106790639	1	28	0	48	20	21	22	76.6	46.8	29.8	13.4	2.4	3.71	90	155	5.17	4.87	0.81	2.22	2.21	159	51.9	20.5293	114	76	1104	36.8
106390165	0	44	0	61	18	14	21	78	54	24	20.6	2.2	4.9	85	261	5.39	5.16	1.05	2.22	1.97	174.5	66.9	21.9703	132	65	676	22.5333
102672795	0	42	0	69	16	18	23	71.3	45.5	25.8	9.2	1.8	4.52	74	211	5.13	5.38	0.66	2.22	2.72	161	47.3	18.2478	125	77	701	23.3667
20104183	1	17	0	74	14	13	21	72.9	43.9	29	10.4	NA	2.7	63	210	4.58	4.41	0.72	2.22	1.76	148.5	40.9	18.5469	117	70	693	23.1
110930148	1	42	0	58	14	46	39	69.3	43.8	25.5	13.1	2.8	2.97	59	211	5.12	4.96	0.95	2.22	1.92	156.5	41	16.74	106	66	637	21.2333
111180141	0	26	0	79	13	11	22	75.1	42.6	32.5	9.7	1.9	4.37	68	211	4.9	5.56	0.76	2.22	2.51	159	50.9	20.1337	100	70	727	24.2333
110530114	1	44	0	59	13	14	21	72	44.9	27.1	7.8	1.1	4.4	66	202	4.47	5.1	0.78	2.22	2.15	163	48.6	18.292	91	53	732	24.4
114080902	1	38	0	49	11	17	17	70.3	40.2	30.1	9.2	NA	6.8	67	255	5.15	4.75	0.8	2.22	1.98	160	51.7	20.1953	100	60	731	24.3667
104492453	0	47	0	126	62	30	29	73.1	43	30.1	12.8	NA	4.9	67	231	5.36	5.28	1.27	2.21	2.07	149.5	45	20.134	144	86	755	25.1667
100066491	1	57	0	45	30	28	32	73.4	39.9	33.5	14.5	2.7	6.06	113	337	4.56	5.35	0.78	2.21	2.35	172	68	22.9854	130	90	705	23.5
20102655	0	50	0	52	29	14	18	74	42.9	31.1	8.8	2	5	70	207	4.76	6.14	1.07	2.21	2.78	153.5	52	22.0692	NA	NA	368	12.2667
100052203	1	66	0	72	28	11	25	71.5	39	32.5	12.3	3	5.87	106	355	4.43	3.47	0.76	2.21	1.08	159.5	44.1	17.3347	134	78	705	23.5
105400476	1	55	1	70	24	11	21	72	42.3	29.7	13.1	2.2	4.33	98	372	5.35	5.5	0.79	2.21	2.71	168.5	68.4	24.0911	160	90	1116	37.2
100066550	1	62	0	68	21	12	21	69.4	41.5	27.9	13.2	2.6	3.55	89	325	5.29	5.6	1.04	2.21	2.52	174	54.9	18.1332	140	80	705	23.5
112190818	1	28	0	61	20	18	24	75	43.8	31.2	7.7	1	4.9	56	177	4.86	5.3	0.74	2.21	2.19	161.5	56	21.4705	128	74	404	13.4667
100066546	1	61	0	66	19	13	20	72.3	43.1	29.2	13.7	2.5	5.17	85	246	6.66	5.22	0.6	2.21	2.41	164	60	22.3082	133	86	705	23.5
113030144	0	27	0	56	19	27	28	76.8	43.7	33.1	NA	NA	4	70	227	5.05	6.19	1.32	2.21	2.8	162	46.5	17.7183	108	71	1123	37.4333
100750218	0	34	0	57	18	13	16	67.1	45.8	21.3	NA	NA	6.4	78	367	4.73	5.92	1.06	2.21	2.85	174.5	67.6	22.2001	108	57	1413	47.1
108833662	0	54	0	40	16	6	17	77.5	43.2	34.3	NA	NA	4.2	77	171	4.6	5.75	0.69	2.21	2.74	155.5	53.4	22.0841	130	79	952	31.7333
104953213	0	78	0	57	15	16	28	76.7	44.8	31.9	NA	NA	5.3	90	284	5.08	4.95	1.26	2.21	2.15	170.5	71	24.4236	125	81	1231	41.0333
101530572	0	23	0	71	15	16	20	73	45.8	27.2	13.3	2.5	6.5	103	373	5.69	5.53	0.61	2.21	2.39	165.5	54.5	19.8976	94	62	751	25.0333
114270842	0	46	0	42	13	12	15	NA	NA	NA	8.5	1.9	3.16	50	133	4.35	5.92	0.64	2.21	2.84	160.5	53.4	20.7296	105	61	371	12.3667
115760025	1	43	0	144	13	9	20	79.6	47.6	32	8	1.2	2.6	65	255	4.48	5.23	0.73	2.21	2.34	164.5	51.4	18.9947	117	73	603	20.1
106980097	1	23	0	63	12	24	29	70.7	41.6	29.1	10.8	2.3	2.97	63	195	5.11	4.96	0.93	2.21	2.25	164	59.3	22.0479	139	89	1072	35.7333
113030156	0	37	0	50	12	20	21	68.5	43.3	25.2	14.7	2.7	4.57	70	191	4.47	4.29	0.59	2.21	1.68	156.5	52.3	21.3537	95	53	729	24.3
115070037	0	25	0	49	67	33	29	65.5	45	20.5	NA	NA	4.9	67	303	4.92	4.41	2.37	2.2	1.84	168	57.6	20.4082	140	94	1503	50.1
115780030	0	32	0	42	56	11	21	71.6	43.8	27.8	NA	NA	5.9	95	367	5.37	5.04	1.05	2.2	2.69	172.5	63	21.172	138	87	1542	51.4
112581097	1	31	0	67	35	21	22	69.7	44.4	25.3	NA	NA	5.94	87	259	4.71	5.73	0.82	2.2	3.12	170	61.6	21.3149	97	67	1099	36.6333
108490165	1	41	0	40	28	11	20	80	45.9	34.1	NA	NA	4.5	72	261	4.81	4.44	0.94	2.2	1.54	152.5	46.9	20.1666	111	71	1070	35.6667
102125433	1	35	0	64	23	19	26	75.6	46.6	29	15.6	NA	4.1	100	362	5.49	5.86	1.01	2.2	2.69	171	65.9	22.5368	120	74	755	25.1667
108660068	0	30	0	77	23	43	31	76.6	41.9	34.7	7.9	1.1	5.5	63	213	5.62	6.08	1.02	2.2	2.98	150	40	17.7778	142	60	707	23.5667
100410409	1	53	0	68	18	24	25	68	42.2	25.8	11.5	0.9	3.6	72	181	4.88	6.8	0.68	2.2	3.09	148	39.7	18.1245	120	70	387	12.9
100066650	1	80	0	48	16	14	17	71	44.8	26.2	8.8	2.7	3.3	74	270	4.79	5.04	1.01	2.2	2.17	162	47.5	18.0994	123	75	705	23.5
112581052	1	32	0	73	12	11	18	63.3	45.7	17.6	NA	NA	5.33	99	286	5.26	3.49	1.1	2.2	0.81	169.5	51.5	17.9254	107	66	1099	36.6333
102672889	0	50	0	45	11	9	14	69.3	47	22.3	10.8	2	4.17	76	232	5	4.77	1.06	2.2	2.06	157.5	48.8	19.6725	89	50	701	23.3667
102672407	1	44	0	53	79	259	184	74.4	42.9	31.5	11.3	2.6	4.55	101	340	4.52	5.54	1	2.19	2.68	164.5	61.4	22.6901	116	64	701	23.3667
100065589	1	28	0	73	32	42	31	71.3	46.4	24.9	9.6	2.1	4.46	86	348	5.79	5.75	0.96	2.19	2.93	177	72	22.9819	112	83	705	23.5
115261942	0	35	0	64	26	11	19	73.9	42.2	31.7	12.5	2.3	7	109	347	5.13	5.57	1.38	2.19	2.42	166.5	63.4	22.8697	129	79	1407	46.9
113680871	0	46	0	74	24	12	19	76.1	47.7	28.4	13.5	NA	3.67	61	221	5	5.18	1.02	2.19	2.24	160.5	56.9	22.0883	114	68	713	23.7667
104620623	0	36	0	58	24	29	29	73.4	42.6	30.8	9.1	3.7	6.9	99	296	4.86	4.29	1.01	2.19	2.6	168	53.5	18.9555	120	84	721	24.0333
111660763	0	35	0	41	14	20	26	69.5	47.4	22.1	NA	NA	4.2	71	263	4.8	4.8	0.91	2.19	2.18	175	72.6	23.7061	116	79	1449	48.3
100066803	0	46	0	71	14	26	26	75	46.4	28.6	14.6	3.1	4	83	186	5.32	5.27	0.99	2.19	1.97	171	68.6	23.4602	125	75	705	23.5
102126090	0	44	0	37	14	11	15	71.9	45.2	26.7	13.6	NA	4.12	65	211	4.8	4.73	0.69	2.19	1.95	155	50.9	21.1863	92	56	755	25.1667
112190807	1	31	0	91	13	15	17	76.5	49.4	27.1	NA	NA	3.4	63	197	4.72	4.85	0.65	2.19	1.96	152.5	49.6	21.3276	108	56	721	24.0333
105360396	1	44	0	77	13	12	22	71.9	41.9	30	12.7	2.2	3.6	74	203	5.22	5.8	0.66	2.19	2.66	144.5	43.7	20.9289	108	58	700	23.3333
114270640	0	46	0	98	101	13	20	NA	NA	NA	9.4	2.7	2.12	81	321	5.11	4.76	1.56	2.18	1.63	173	56	18.7109	125	82	371	12.3667
102672217	0	28	0	48	36	17	18	75.1	45.6	29.5	6.2	1.2	4.18	85	248	5.04	4.65	0.64	2.18	1.92	165.5	52.6	19.2039	118	72	701	23.3667
115262009	0	29	0	62	31	16	37	74.3	42	32.3	10.4	2.3	5.5	83	216	4.87	5.63	0.84	2.18	2.51	170	52.7	18.2353	130	78	1407	46.9
105240221	1	60	0	35	30	21	24	71.6	48.3	23.3	11.1	2.7	5.9	82	341	5.01	5.11	0.57	2.18	1.83	179.5	64.6	20.0495	118	80	1438	47.9333
100193540	1	59	0	87	24	13	29	74.1	45.5	28.6	16.9	NA	3.94	65	249	5.33	5.77	0.85	2.18	2.79	163	50.9	19.1577	142	71	1014	33.8
115260664	1	49	0	74	20	13	28	77.4	47.5	29.9	18.4	2.6	4.5	95	352	4.52	4.08	0.7	2.18	1.65	176.5	63	20.2233	139	79	1396	46.5333
115260799	1	35	0	67	19	12	17	71.7	46.5	25.2	16.4	2.9	5.7	84	366	4.53	3.97	0.6	2.18	1.36	168	53.4	18.9201	106	74	1396	46.5333
20101654	0	48	0	69	18	31	29	64	37.9	26.1	7.8	0.9	2.5	49	237	4.23	4.6	0.43	2.18	1.68	156.5	53.5	21.8436	92	60	352	11.7333
103940806	1	31	0	70	17	13	22	80.9	50	30.9	NA	NA	4.3	66	354	4.73	4.2	1.1	2.18	1.71	172.5	59	19.8278	117	68	1387	46.2333
106420036	0	29	0	64	16	16	25	69.3	44	25.3	11.1	2.5	4.93	82	175	4.96	6.09	0.99	2.18	2.8	161	46.9	18.0934	108	60	1072	35.7333
115020015	0	25	0	57	15	12	22	NA	NA	NA	6.4	1.4	2.59	56	163	5.23	5.6	0.93	2.18	2.53	164.5	50.3	18.5881	117	89	612	20.4
106660729	0	31	0	93	14	12	19	78.8	47.5	31.3	9.3	1.4	4.42	67	202	4.8	5.38	0.85	2.18	2.27	163.5	53.6	20.0507	100	70	732	24.4
113500057	1	45	0	67	13	15	20	66.9	42	24.9	NA	NA	4.5	69	157	4.87	4.79	1.15	2.18	1.91	146.5	45	20.967	115	75	920	30.6667
102126008	1	52	0	52	10	13	20	77	45.1	31.9	12.2	3.3	3.7	66	234	4.8	4.99	1.13	2.18	1.93	165.5	49.5	18.0721	114	71	658	21.9333
114080780	1	24	0	58	76	17	23	81.2	50.5	30.7	21	NA	5.2	96	308	6.55	5.61	1.21	2.17	2.5	165	58.7	21.5611	137	92	706	23.5333
107750078	0	47	0	82	45	15	33	74.4	44.5	29.9	NA	NA	6.9	70	326	5.34	5.19	1.41	2.17	2.26	158	45.8	18.3464	123	79	1410	47
105632085	1	34	0	81	37	13	20	76.4	46.7	29.7	NA	NA	5.82	99	336	5.2	5.98	0.9	2.17	3.11	171.5	48.4	16.4557	111	71	1147	38.2333
114270827	0	26	0	62	24	11	21	NA	NA	NA	15.5	3.5	4.05	57	125	5.08	5.08	0.72	2.17	2.13	164.5	42.8	15.8166	117	72	371	12.3667
107810276	1	26	0	39	20	8	20	73	44.2	28.8	7.9	1.3	4.8	64	266	5.33	5.74	0.68	2.17	2.65	158	55.6	22.2721	121	72	719	23.9667
108080205	1	54	1	149	20	15	16	75.5	44.9	30.6	NA	NA	5.17	68	346	4.93	4.9	0.76	2.17	2.27	161	54.5	21.0254	117	71	1122	37.4
114490028	0	27	0	47	20	11	19	77.7	49.5	28.2	NA	NA	4.2	89	308	4.52	5.56	0.88	2.17	2.82	173	58.9	19.6799	128	75	1379	45.9667
109470173	1	58	0	57	19	11	20	77.2	51.5	25.7	NA	NA	4.4	65	296	4.82	5.25	0.68	2.17	2.35	155	50.5	21.0198	99	59	734	24.4667
103940910	1	25	0	44	17	9	17	71.4	40.8	30.6	8.9	NA	2.5	72	280	4.38	4.4	0.58	2.17	1.81	155	49.5	20.6035	88	56	727	24.2333
113680923	0	39	0	57	17	8	14	68.5	41.1	27.4	8.3	NA	2.01	61	187	4.94	4.12	1.13	2.17	1.42	167.5	49.7	17.7144	112	63	720	24
100066690	0	32	0	31	17	10	17	72	43	29	9.8	2.5	4.7	66	172	4.86	5.14	0.49	2.17	2.26	164	46	17.1029	109	64	705	23.5
115261979	0	36	0	92	17	13	31	72.1	43.6	28.5	14.4	3.6	7.6	93	347	4.6	4.32	0.99	2.17	1.79	168	44.6	15.8022	123	61	1407	46.9
100131172	1	62	0	43	16	13	21	70.8	44.9	25.9	14.1	2.4	5.6	62	157	4.87	5.06	0.97	2.17	2.21	160	60.2	23.5156	106	68	1093	36.4333
102672640	0	42	0	53	16	8	14	75.2	47.6	27.6	15.5	3.4	2.94	81	258	4.8	4.52	0.77	2.17	1.77	162.5	49.1	18.5941	125	83	701	23.3667
115020066	0	34	0	51	15	14	21	NA	NA	NA	14.9	1.8	2.7	73	123	5.34	4.74	0.84	2.17	2.04	158.5	46.4	18.4697	130	68	612	20.4
100319009	1	25	0	64	14	9	18	71	45	26	7	1.6	4.9	69	279	5.27	4.99	0.67	2.17	2	166.5	54.7	19.7314	160	96	699	23.3
105290074	0	82	0	58	12	9	21	75.8	42	33.8	7.7	1.1	4.06	74	232	4.65	4.54	0.75	2.17	1.63	157	48.7	19.7574	101	63	354	11.8
100052370	1	79	0	105	11	8	17	79.1	47.4	31.7	10.7	1.7	5.2	77	323	4.74	5.72	1.02	2.17	2.62	161.5	52	19.9369	121	72	1492	49.7333
110670103	0	48	0	50	11	16	20	67.5	45.4	22.1	NA	NA	2.9	59	216	4.85	6.17	0.58	2.17	3.12	156	46.3	19.0253	104	71	1045	34.8333
100066785	0	44	0	39	11	17	20	70.6	41.8	28.8	10	1.5	3.86	87	163	4.61	4.69	0.49	2.17	2.17	159	48	18.9866	110	60	705	23.5
113020107	0	40	0	71	26	14	23	72.3	43.7	28.6	NA	NA	4.71	70	211	4.93	5.45	0.71	2.16	2.84	154.5	53.2	22.2872	126	71	1120	37.3333
106053330	1	77	0	53	25	14	28	72.4	44	28.4	NA	NA	7	88	422	5.13	4.96	0.59	2.16	2.83	169.5	60	20.8839	118	69	1418	47.2667
104570804	0	37	0	87	24	11	24	75.5	44.6	30.9	15.6	2.8	6.5	81	267	3.86	6.52	0.55	2.16	2.93	172.5	52.4	17.6097	122	71	1508	50.2667
113440081	0	52	0	69	23	11	21	72.5	44.4	28.1	NA	NA	4.6	75	402	5.35	5.26	0.68	2.16	2.08	169.5	61.2	21.3016	128	77	1342	44.7333
106030230	0	61	0	84	23	15	31	72	42.6	29.4	6.9	1.6	4.7	78	291	5.58	5.97	0.74	2.16	3.03	161	51.3	19.7909	140	78	715	23.8333
115980010	1	27	0	67	23	13	23	73	41.2	31.8	12.2	1.7	3.7	88	293	5.31	4.75	0.76	2.16	1.61	166.5	48.8	17.6032	130	80	385	12.8333
109470124	1	57	0	55	21	12	18	74	47.7	26.3	NA	NA	3.78	73	297	5.28	4.91	1.2	2.16	1.96	172	58.5	19.7742	120	82	1091	36.3667
115260190	0	26	0	91	19	15	22	69.5	45.6	23.9	20.7	4.3	6.2	82	327	5.25	4.87	0.49	2.16	2.01	164	65.5	24.3531	136	92	1396	46.5333
102150547	1	37	0	68	19	23	23	79.1	45.9	33.2	8.5	NA	4.9	69	308	4.62	6.02	0.78	2.16	2.77	163.5	57.2	21.3974	108.73	76	729	24.3
109870065	1	35	0	59	19	14	15	72.6	43.2	29.4	NA	NA	3.8	66	343	4.13	5.56	1.36	2.16	2.6	147.5	46.2	21.2353	111	65	1185	39.5
106170217	0	64	0	84	17	18	21	73	45.8	27.2	10.4	NA	4.1	58	237	5.14	5.25	1.04	2.16	2.29	161.5	54.2	20.7804	100	60	962	32.0667
114260880	1	50	0	47	16	13	22	NA	NA	NA	8.4	1.9	5.51	70	172	5.02	4.47	0.57	2.16	1.67	163.5	59	22.0707	115	67	371	12.3667
115510008	1	55	0	61	15	10	17	74.6	48	26.6	NA	NA	5.17	113	302	5.33	4.93	1.25	2.16	2.26	174	69.6	22.9885	118	69	921	30.7
107810272	1	25	0	63	15	12	16	68.5	42.1	26.4	5.7	2.2	2.27	66	200	4.73	3.57	0.73	2.16	0.92	157.5	54.9	22.1315	109	61	726	24.2
115262063	0	29	0	79	15	15	27	73.6	44.1	29.5	12.6	2.1	6.96	104	286	5.04	5.68	0.72	2.16	2.76	156.5	52	21.2312	160	90	1044	34.8
100770520	1	78	0	51	15	9	23	73.3	45.6	27.7	12.4	0.9	4.52	75	203	4.89	5.46	1.09	2.16	2.53	159.5	52.3	20.558	106	62	717	23.9
115340073	0	60	0	41	14	12	16	70.4	40.8	29.6	NA	NA	4.2	100	195	4.06	4.34	0.85	2.16	1.66	156	55.5	22.8057	102	60	1037	34.5667
114260792	1	48	0	64	14	19	22	NA	NA	NA	4.6	1.8	3.91	56	144	3.57	4.38	0.81	2.16	1.47	161	52.8	20.3696	115	70	371	12.3667
114310280	1	24	0	40	12	14	21	71.5	43.9	27.6	13.9	1.8	4.08	54	192	4.95	5.44	0.67	2.16	2.51	161	47	18.132	106	67	580	19.3333
113420019	0	28	0	70	10	14	20	72	40.9	31.1	NA	NA	2.89	68	172	4.17	4.64	0.66	2.16	2.06	163	55	20.7008	123	70	798	26.6
104341009	1	65	0	41	10	14	15	70.6	44.6	26	10.8	1.1	5.3	58	193	5.06	4.98	0.69	2.16	2.29	159.5	48	18.8677	120	70	362	12.0667
111180122	0	25	0	66	335	72	53	76.5	47.7	28.8	NA	NA	4.8	83	452	5.07	6.41	2.55	2.15	2.86	175.5	63	20.4544	134	83	1455	48.5
104491667	0	37	0	67	60	16	18	75	49.2	25.8	24.2	2.9	3.5	87	283	5.2	4.45	1.48	2.15	1.34	177.5	53.8	17.076	108	68	690	23
104492221	1	28	0	67	60	16	18	75	49.2	25.8	24.2	2.9	3.5	87	283	5.2	4.45	1.48	2.15	1.34	177.5	53.8	17.076	108	68	383	12.7667
113990094	0	34	0	93	41	21	35	75.1	45	30.1	15.6	2.7	4.51	100	174	5.23	5.53	1.4	2.15	2.74	158	50	20.0288	116	64	1127	37.5667
104340950	1	48	1	76	40	20	23	73.7	49	24.7	8.9	2.5	6	102	222	8.49	5.5	1.79	2.15	2.15	162	57.2	21.7955	148	80	362	12.0667
100570978	0	37	0	54	24	16	23	70.2	47.8	22.4	25.3	5.2	2.91	54	161	4.64	5.03	0.72	2.15	2.5	164.5	52.8	19.512	106	68	1065	35.5
100052311	1	78	0	58	21	8	19	67.2	45.4	21.8	8.4	2	7.8	78	357	5.1	6.39	1.06	2.15	2.92	159	63	24.9199	155	79	1451	48.3667
100131198	0	38	0	76	21	17	21	78	42.4	35.6	9.8	1.6	3.7	58	176	5.51	4.94	0.76	2.15	1.95	161	54.7	21.1026	130	78	1093	36.4333
115261954	0	41	1	39	20	9	22	79.6	46.5	33.1	9.9	2	8.7	115	256	4.9	5.66	1.57	2.15	2.74	157	53.2	21.583	117	70	1407	46.9
115780046	0	44	0	68	20	14	32	68.1	42.3	25.8	NA	NA	6	104	396	4.88	4.85	0.62	2.15	2.43	160.1	49.5	19.3118	140	64	1456	48.5333
109121126	0	26	0	41	19	9	13	75.5	45.6	29.9	12.8	NA	3.2	67	223	5.2	3.87	0.6	2.15	1.29	170	46.6	16.1246	96	56	743	24.7667
104491744	0	49	0	90	18	15	19	66	40.2	25.8	NA	NA	4.8	66	233	5.1	6.27	2	2.15	2.64	149.5	51.9	23.2212	111	63	1065	35.5
104492391	0	23	0	90	18	15	19	66	40.2	25.8	NA	NA	4.8	66	233	5.1	6.27	2	2.15	2.64	149.5	51.9	23.2212	111	63	758	25.2667
114650007	1	47	0	84	18	12	21	74.6	42.8	31.8	11.7	NA	4.5	68	190	4.67	6.4	0.75	2.15	2.92	165.5	49.1	17.9261	99	55	917	30.5667
100066712	0	33	0	57	17	27	17	69.1	42.9	26.2	8.8	1.8	4.82	67	194	4.95	4.09	0.41	2.15	1.56	169.5	58.3	20.2922	104	69	705	23.5
114860034	1	25	0	57	17	15	18	84.4	49.2	35.2	11	2	4.86	67	142	5.82	5.06	0.63	2.15	2.43	162	48.3	18.4042	135	72	701	23.3667
102910141	1	29	0	54	16	11	21	69.1	47.4	21.7	11.7	2.7	3.38	62	314	5.36	4.33	0.74	2.15	1.65	164.5	47.6	17.5904	136	80	680	22.6667
106020127	1	72	0	47	15	16	19	72.5	42.2	30.3	9.9	3.4	5.5	84	258	5.05	4.07	0.65	2.15	1.41	161	51	19.6752	108	66	902	30.0667
106790652	1	73	0	46	15	15	18	71.2	44.6	26.6	6.2	1.4	3.28	71	159	4.75	4.61	0.6	2.15	2.04	160.5	50	19.4097	119	69	715	23.8333
115000061	0	49	0	54	14	17	21	68.7	46.7	22	37.2	5.7	4.3	52	193	4.73	4.67	0.62	2.15	2.09	165.5	55	20.0801	117	70	746	24.8667
114260874	1	28	0	50	14	15	21	NA	NA	NA	11.2	1.8	2.75	62	252	5.07	6.08	0.86	2.15	2.94	162	52	19.8141	107	70	357	11.9
106660754	0	23	0	59	12	11	22	70.1	45.5	24.6	10.5	2.3	4.55	64	173	4.4	4.39	0.77	2.15	1.96	156.5	47.6	19.4347	97	59	658	21.9333
103912404	0	28	0	82	90	18	22	74.7	49.2	25.5	NA	NA	4.3	76	175	5.02	5.01	0.91	2.14	2.13	158	42	16.8242	124	77	857	28.5667
103862020	1	28	0	82	55	20	20	80.6	47.9	32.7	NA	NA	4.1	85	402	5.29	6.29	1.05	2.14	3.01	179	63	19.6623	116	63	1106	36.8667
105113803	1	37	0	60	41	20	21	70.6	45.4	25.2	10	1.9	4.2	89	389	4.48	5.99	1.01	2.14	2.99	172	69.3	23.4248	110	68	364	12.1333
103240305	1	77	0	63	33	13	18	74.1	44.3	29.8	35.6	NA	3.9	66	211	5.51	4.93	0.82	2.14	2.28	164.5	62	22.9118	148	79	742	24.7333
116260014	1	63	0	66	25	15	20	73.9	42.2	31.7	NA	NA	3.8	62	187	4.88	4.7	1.08	2.14	1.8	163	47.6	17.9156	100	60	749	24.9667
110930147	1	28	0	51	22	14	17	74.4	45.6	28.8	9.4	1.9	3.45	75	199	5.8	4.99	1.19	2.14	2.18	155	50	20.8117	105	65	639	21.3
106481015	0	39	0	37	21	13	20	75	42.8	32.2	7.3	1.5	5.4	71	235	5.03	4.56	0.57	2.14	1.78	156.5	52	21.2312	112	64	776	25.8667
113900076	0	38	0	103	18	14	20	74.3	44.6	29.7	11.4	0.4	5.6	76	321	4.92	6.35	1.69	2.14	2.71	154	54.9	23.1489	131	72	633	21.1
102125409	1	34	0	73	18	26	27	76	49.8	26.2	NA	NA	4.5	79	328	5.17	6.19	1.67	2.14	3	174	60	19.8177	119	80	1394	46.4667
115780021	0	24	0	57	16	11	17	77	44.7	32.3	18.7	3.6	4.3	95	213	5.29	4.15	0.79	2.14	1.74	176	68	21.9525	128	74	665	22.1667
104820582	0	58	0	83	14	15	20	75	45.7	29.3	13.1	3	3.6	60	189	5.24	5.76	1.29	2.14	2.5	161.5	45.1	17.2915	100	65	368	12.2667
114680005	1	72	0	59	13	11	17	75.8	42.9	32.9	NA	NA	4.3	70	144	5.42	4.79	0.98	2.14	2.13	162	55.5	21.1477	112	77	1157	38.5667
112581146	1	51	0	43	10	6	14	69.4	43	26.4	NA	NA	4.27	65	146	4.72	5.14	1.02	2.14	2.42	160.5	53	20.5743	100	66	1099	36.6333
100570762	0	45	0	55	10	15	27	65.7	45.8	19.9	11.3	2	3.51	104	265	4.36	4.85	0.64	2.14	2.35	173	59.8	19.9806	113	66	1066	35.5333
111650098	0	36	1	87	72	103	64	82.8	47.8	35	10.9	2.2	3.8	57	202	4.52	5	0.91	2.13	2.14	155.5	54.1	22.3736	134	90	1114	37.1333
106480958	1	45	0	87	72	103	64	82.8	47.8	35	NA	NA	3.8	57	202	4.52	5	0.91	2.13	2.14	164.5	46.9	17.3317	105	78	1141	38.0333
106053199	0	49	0	91	56	14	22	73.3	45.2	28.1	15.8	NA	3.1	81	410	4.95	5.89	1.16	2.13	2.82	160.5	57.9	22.4765	180	86	694	23.1333
107120138	1	67	0	63	48	30	38	NA	NA	NA	11.1	1.1	3	74	268	4.84	5.79	0.96	2.13	2.52	172	66.5	22.4784	105	78	583	19.4333
104620632	0	53	1	84	28	12	22	75	45.2	29.8	15.2	1.9	4.8	110	373	6.32	5.48	0.83	2.13	2.41	158	58	23.2335	126	80	356	11.8667
100570919	0	29	0	82	27	12	18	77.6	48.6	29	7.7	2.3	5.8	63	208	5.15	4.67	0.68	2.13	1.79	168	52.5	18.6012	101	69	1072	35.7333
107590908	0	28	0	46	26	14	23	77	48.1	28.9	11.8	3.4	5.8	71	373	5.59	4.86	1.08	2.13	2.28	164	49.1	18.2555	132	73	740	24.6667
106660648	0	35	0	55	25	14	20	78	44.7	33.3	19	3.2	5	78	181	5.21	4.41	0.99	2.13	1.53	161.5	46.4	17.7899	125	76	731	24.3667
102125730	1	40	0	52	24	15	18	76.9	42.9	34	NA	NA	3.9	67	296	5.03	5.93	1.64	2.13	2.76	170.5	62.1	21.362	137	96	1394	46.4667
100329051	0	52	0	58	23	14	18	81.8	45.9	35.9	20.4	3.7	5.4	83	326	4.54	4.08	0.67	2.13	1.78	179	54	16.8534	114	76	681	22.7
115261817	0	54	0	72	22	51	30	78.8	48.4	30.4	16.7	3	3	73	160	4.77	6	0.73	2.13	2.97	157	50.3	20.4065	115	64	1056	35.2
101720698	0	27	0	85	22	37	32	76.3	46.3	30	12	2.2	5.92	76	250	6.83	5.81	0.91	2.13	2.72	155	48.9	20.3538	166	85	1100	36.6667
112190788	0	56	0	45	19	20	28	68.2	43.6	24.6	NA	NA	4.5	66	194	4.8	5.68	0.66	2.13	2.54	153	46.8	19.9923	119	68	721	24.0333
114260800	1	32	0	70	18	13	28	NA	NA	NA	11.8	2.4	4.32	76	224	4.21	5.91	0.95	2.13	2.66	149	44	19.8189	120	81	371	12.3667
105480026	1	46	0	40	17	11	18	75	43	32	15.3	2.5	2.1	53	107	5.15	4.22	0.77	2.13	1.45	165.5	57.7	21.0659	112	72	703	23.4333
103862026	1	28	0	59	17	24	30	77.5	45.5	32	NA	NA	5	109	337	5.58	5.17	0.46	2.13	2.44	176.5	61.1	19.6134	104	61	1463	48.7667
105760402	0	71	0	68	17	10	17	73.1	49.9	23.2	11	1.8	1.93	52	199	4.7	5.52	0.93	2.13	2.38	154	45.9	19.354	128	72	721	24.0333
104530047	0	40	0	64	16	13	21	73.1	44.7	28.4	7.3	1.7	4.23	70	168	4.79	4.63	0.49	2.13	2.1	165.5	53.8	19.642	106	68	802	26.7333
112570333	1	34	0	65	14	21	19	71.7	47.7	24	22.5	3.2	5.27	63	193	5.08	4.83	0.8	2.13	2	159.5	49.4	19.418	118	70	725	24.1667
111140274	1	63	0	60	12	15	21	68.2	42.7	25.5	5.4	NA	3.2	73	217	5.24	4.74	0.81	2.13	1.9	161	47	18.132	95	60	745	24.8333
100129013	0	58	1	71	108	47	30	76.5	49.2	27.3	NA	NA	4.3	70	515	5.31	6.5	5.07	2.12	2.89	176.5	77	24.7173	132	90	1496	49.8667
108270124	1	72	0	35	42	26	21	69.7	42.3	27.4	9.2	1.6	3.84	66	184	5.01	5.8	0.79	2.12	3.07	158	58	23.2335	96	60	655	21.8333
109860089	1	59	0	100	36	35	33	NA	NA	NA	8.7	1.9	4.43	60	172	5.12	5.34	1.26	2.12	1.53	151	50	21.9289	148	98	384	12.8
100321016	0	31	0	77	30	20	28	76	44.7	31.3	NA	NA	4.59	96	344	4.98	5.01	1.04	2.12	2.47	173	60	20.0474	125	68	996	33.2
115260556	1	41	0	54	28	25	23	74.9	47	27.9	20.1	3.3	4.5	80	274	4.86	4.38	0.77	2.12	1.88	169	63.9	22.3732	125	83	1062	35.4
114260398	0	46	0	85	28	30	39	NA	NA	NA	7.4	1.7	3.44	68	163	4.61	5.11	0.99	2.12	2	168.5	48.6	17.1173	103	66	371	12.3667
100570873	0	28	0	42	27	16	21	70.5	41.6	28.9	8.9	1.7	4.9	65	176	4.63	5	0.68	2.12	2.11	157	50.7	20.5688	117	70	1073	35.7667
103520129	1	80	0	68	24	18	26	68.2	41.4	26.8	14.6	3.2	7.1	68	399	5.2	3.84	0.65	2.12	1.5	171	70	23.939	138	65	1501	50.0333
115540045	0	27	0	69	24	24	25	76.5	48	28.5	NA	NA	4.18	106	365	4.6	4.82	0.87	2.12	2.33	155	45	18.7305	128	74	922	30.7333
113600037	1	57	0	62	22	13	20	75.5	48	27.5	20.8	4.4	5.61	84	229	5	3.75	0.79	2.12	1.35	173.5	62	20.5965	134	74	706	23.5333
102720103	1	77	0	57	22	36	30	74.1	44.2	29.9	NA	NA	3.7	96	373	5.07	5.43	1.2	2.12	2.61	181	64.8	19.7796	134	88	1173	39.1
100122004	1	44	0	52	20	10	19	78.7	42.8	35.9	17.8	3.1	4.4	60	250	4.68	3.73	0.8	2.12	1.31	161.5	41.3	15.8345	99	55	1210	40.3333
110850035	0	33	0	129	19	23	30	80	45	35	5.9	1.2	4.9	84	246	6.11	5.49	0.61	2.12	2.79	165	54.3	19.9449	125	76	699	23.3
115260280	1	33	0	122	19	37	36	66.9	35.7	31.2	8.5	1.8	3.2	93	266	4.77	5.03	0.71	2.12	2.14	166.5	53.8	19.4068	112	65	1048	34.9333
104620696	1	46	0	94	18	12	17	75.3	43.9	31.4	11.7	2.1	3.9	61	302	4.61	5.21	0.81	2.12	2.45	156.5	53.4	21.8028	135	86	721	24.0333
100052478	0	68	0	88	17	24	27	70.5	42.5	28	9	2.8	7.3	111	385	8.15	6.14	1.57	2.12	2.54	152	49.7	21.5114	160	80	1084	36.1333
106830048	0	35	0	55	17	16	22	72.4	41.2	31.2	15.4	3	3.45	69	230	5.16	6.04	1.27	2.12	3.08	155.5	49.8	20.5953	104	60	1086	36.2
104920605	1	23	0	68	16	16	24	75.2	43.4	31.8	15.9	2.8	3.31	71	279	4.89	5.64	1.06	2.12	2.49	164	62.1	23.0889	114	67	1099	36.6333
103862365	0	28	0	61	16	17	16	78.2	45.7	32.5	11.4	NA	4.4	68	204	4.85	5.71	0.87	2.12	2.55	160.5	52.2	20.2638	103	69	735	24.5
101550265	0	30	0	70	14	14	18	78.4	48.3	30.1	NA	NA	2.4	70	190	4.79	5.16	0.56	2.12	2.45	158.5	43.2	17.1959	92	60	1033	34.4333
110594295	0	35	0	45	14	14	21	68.9	42.7	26.2	7.8	NA	3.93	68	106	4.91	4.46	0.8	2.12	2.03	156.5	41.1	16.7808	105	63	718	23.9333
105170300	0	47	0	73	13	14	21	70.6	42.9	27.7	NA	NA	4.64	114	230	2.54	5.64	0.63	2.12	2.59	173.5	68.1	22.6229	113	68	1052	35.0667
102330904	0	51	0	47	12	15	24	NA	NA	NA	14.6	2.4	1.82	66	254	4.66	5.14	1.14	2.12	2.15	156.5	46.9	19.1489	108	74	352	11.7333
114820016	0	47	0	64	12	11	19	70	48.7	21.3	7.3	0.8	2.4	65	173	4.54	5.84	0.71	2.12	3	157	46.2	18.7432	126	78	706	23.5333
106980092	1	27	0	60	90	14	21	70.3	43.5	26.8	11.5	2.2	4.03	83	391	5.45	6.12	2.03	2.11	2.77	173.5	72	23.9185	134	62	1085	36.1667
115260435	1	32	0	101	68	42	38	70	46.6	23.4	10.4	1.9	4	82	302	6.02	6.04	1.37	2.11	2.64	163.5	52	19.4522	118	78	1056	35.2
104492487	0	34	0	85	65	23	20	77.3	43.8	33.5	NA	NA	4.6	66	170	4.73	4.9	0.63	2.11	2.42	155	55	22.8928	132	93	768	25.6
103630671	1	27	1	77	62	9	16	67.6	44.6	23	15.3	2.4	7	104	421	4.55	4.99	0.9	2.11	2.16	169	65	22.7583	117	73	1374	45.8
100066791	0	45	0	85	58	23	30	67.6	42.4	25.2	3.5	0.9	3.66	61	159	5.28	4.53	0.92	2.11	1.93	161.5	50	19.1701	121	62	705	23.5
115260166	0	31	0	75	46	17	18	73.9	46.8	27.1	11.7	2.5	5.6	66	283	5.86	6.19	1.47	2.11	2.73	166	60.4	21.919	115	76	1396	46.5333
112581152	1	44	0	51	33	11	17	76.4	47.5	28.9	NA	NA	6.4	73	180	4.81	5.17	0.73	2.11	2.29	163	52.5	19.7599	109	67	1099	36.6333
115930004	0	45	0	72	31	11	18	73.5	48	25.5	11.3	1.2	5.6	80	396	7.93	5.68	1.22	2.11	2.65	170.5	65.3	22.4628	125	79	1365	45.5
100052160	1	75	0	75	28	15	23	75.9	47.6	28.3	13.5	2.8	3.9	95	290	5.77	5.8	1.08	2.11	2.81	176	62.9	20.306	139	72	1075	35.8333
107060266	1	33	0	54	28	129	83	63	42.9	20.1	9.2	2.1	5.88	108	216	4.98	4.74	0.69	2.11	1.83	173	56	18.7109	111	62	1075	35.8333
115260138	1	42	0	65	25	18	21	74.1	49.1	25	12.1	2.7	5.7	94	319	3.96	5.69	0.87	2.11	2.27	166.5	56.8	20.489	104	63	1396	46.5333
115260220	1	27	0	55	24	14	19	77.4	48.1	29.3	NA	NA	5.1	76	336	5	6.02	1.3	2.11	2.92	172.5	70.5	23.6925	136	90	1444	48.1333
102672508	1	55	0	60	19	14	21	74.5	44.3	30.2	14.2	2.1	3.95	93	335	5.32	5.4	0.96	2.11	2.56	162	63.1	24.0436	140	75	701	23.3667
100308084	1	27	0	59	19	17	19	73	44.9	28.1	9.1	1.5	6.3	59	119	4.81	6.02	0.52	2.11	2.99	154	56.5	23.8236	110	68	759	25.3
100131059	1	34	0	94	19	9	26	72.8	45.3	27.5	14.3	2.6	3.8	108	278	4.69	4.66	0.64	2.11	2.17	169.5	60.8	21.1624	123	78	1093	36.4333
102672792	0	32	0	64	18	10	17	79.7	45.7	34	6	1.9	2.76	67	241	5.01	5.34	0.99	2.11	2.87	148	47.4	21.6399	112	67	701	23.3667
105080833	1	47	0	63	17	20	25	68.1	42	26.1	12.8	1.9	3.5	71	162	5.89	5.16	0.86	2.11	2.24	160.5	58	22.5153	110	65	740	24.6667
115160121	0	31	0	56	17	18	22	73	46	27	NA	NA	3.75	75	231	5.01	4.83	0.81	2.11	2.01	163	57.9	21.7923	125	75	1070	35.6667
100570835	1	34	0	66	17	12	24	69.4	43.6	25.8	9.2	1.7	3.95	83	220	3.85	5.15	1.11	2.11	2.49	164.5	57.4	21.2119	105	70	1082	36.0667
112570440	0	33	0	59	16	16	20	NA	NA	NA	7.4	1.7	4.32	68	289	5.78	5.8	1.01	2.11	2.89	157	60	24.3418	139	92	364	12.1333
102126195	0	43	0	68	16	11	19	81.4	44.2	37.2	11.8	NA	3.2	79	180	4.69	4.4	0.99	2.11	1.56	156.5	51.9	21.1904	115	74	755	25.1667
109350098	1	78	0	42	16	5	19	79.1	51.6	27.5	16	4.2	3.9	56	450	6.19	4.25	0.71	2.11	1.82	158	51.3	20.5496	133	90	1262	42.0667
116080576	1	31	0	72	15	23	37	76.3	43.7	32.6	NA	NA	5.6	104	377	6.5	5.44	0.88	2.11	2.4	164.5	64.4	23.7987	140	80	1080	36
103862386	0	33	0	45	15	18	22	77.2	47.6	29.6	10.8	NA	7	63	226	4.98	5.22	0.81	2.11	2.35	156.5	55.4	22.6194	130	78	728	24.2667
105113520	1	55	0	58	15	12	21	69.6	45.5	24.1	12.4	2.3	4.45	59	161	4.84	4.28	0.63	2.11	1.66	152.5	47.8	20.5536	108	61	350	11.6667
115260557	1	51	0	79	14	41	36	74	45.4	28.6	14.8	1.5	4.44	111	195	5.5	5.01	0.65	2.11	2.59	165	55.5	20.3857	150	98	1062	35.4
115261846	0	44	0	56	13	9	19	75.8	46.1	29.7	14.1	2.2	2.9	64	141	4.33	5.74	0.86	2.11	2.77	157	49.9	20.2442	93	60	1059	35.3
100570866	0	23	0	78	13	14	15	66.2	39.4	26.8	10.1	1.8	3.78	72	166	4.83	5.41	0.89	2.11	2.53	156	48.3	19.8471	99	61	1065	35.5
101550205	0	26	0	55	13	10	18	70.2	42.3	27.9	NA	NA	4.95	61	266	5.22	4.36	0.92	2.11	1.62	159	46.2	18.2746	115	65	1037	34.5667
108270219	0	32	0	58	11	10	14	65	42.5	22.5	10.2	2.2	4.17	82	192	5.07	4.08	0.66	2.11	1.64	163.5	52.2	19.527	94	57	648	21.6
105161556	0	71	1	92	243	43	51	69	45.2	23.8	13.9	2.1	3.7	90	433	5.41	4.05	1.6	2.1	1.18	175.5	52.2	16.9479	124	80	390	13
104100505	0	25	0	102	87	10	26	78	42.3	35.7	11.4	NA	10	128	432	6.62	5.97	1.24	2.1	2.61	161	46.7	18.0163	104	70	687	22.9
113820012	0	66	0	85	48	20	37	74.5	47	27.5	16	4.5	5.4	102	302	4.74	5.95	0.68	2.1	2.91	159	45.1	17.8395	172	83	1430	47.6667
102125203	1	25	0	51	45	11	20	76.6	47.6	29	20.6	NA	2.91	87	319	4.7	3.72	0.79	2.1	1.19	169	57.7	20.2024	125	78	755	25.1667
112960050	1	22	0	76	41	21	30	NA	NA	NA	14.7	3.3	3.33	107	348	4.77	4.77	2.49	2.1	1.49	170.5	69.1	23.77	107	63	401	13.3667
103862147	1	33	0	65	36	11	26	74	44.5	29.5	NA	NA	4.55	114	315	5.06	4.32	0.78	2.1	1.68	166.5	63.6	22.9419	121	74	1106	36.8667
115280002	1	71	0	102	30	22	30	71.1	45.4	25.7	NA	NA	5	83	231	4.43	3.76	0.66	2.1	1.4	171.5	64.5	21.9296	118	74	1031	34.3667
105142116	0	37	0	64	30	12	26	78.8	45.6	33.2	22.6	3.1	5	105	406	6.55	6.58	1.05	2.1	2.93	158.5	51.3	20.4201	160	82	1499	49.9667
102125806	1	41	0	80	26	16	28	77.3	45.9	31.4	NA	NA	4.5	75	364	5.02	4.93	1.25	2.1	2.41	173	59.8	19.9806	115	73	1394	46.4667
108833414	0	61	0	93	26	18	25	77.3	44.3	33	12.3	1.3	5.7	60	128	4.92	5.52	0.84	2.1	2.38	160	44.6	17.4219	149	85	705	23.5
115262027	0	47	0	65	25	9	19	67.3	41.6	25.7	12	2.2	8.41	94	245	5.64	6.31	1.54	2.1	3.08	165	60.8	22.3324	156	86	1044	34.8
106480985	0	42	0	57	24	11	17	74.5	42.8	31.7	NA	NA	4.7	71	195	6.04	4.89	0.91	2.1	1.89	151.5	49	21.3487	120	66	1147	38.2333
106170158	0	68	0	109	23	16	25	76.6	47.8	28.8	7.7	NA	4.14	76	244	6.02	4.68	0.56	2.1	2.13	155.5	47.6	19.6855	117	77	951	31.7
104090130	0	29	0	109	23	16	25	76.6	47.8	28.8	7.7	NA	4.14	76	244	6.02	4.68	0.56	2.1	2.13	155.5	47.6	19.6855	117	77	895	29.8333
110930160	1	47	0	94	20	23	23	73.9	41.2	32.7	8.2	1.9	3.59	64	197	5.58	4.28	0.89	2.1	1.79	164	47.5	17.6606	117	76	658	21.9333
113940101	1	55	0	34	19	10	16	72.7	39.4	33.3	NA	NA	4.3	64	205	5.39	4.72	0.64	2.1	1.85	152.5	54	23.2196	110	65	762	25.4
114260876	1	27	0	51	19	11	18	NA	NA	NA	13.8	3	5.15	50	217	5.11	5.37	0.56	2.1	2.61	156	56	23.0112	115	66	357	11.9
105510282	0	46	1	70	18	18	26	75.4	46.4	29	11.8	1.8	4.7	89	437	5.75	6.16	1.76	2.1	3.05	163.5	65.4	24.4648	175	87	1046	34.8667
100570877	0	26	1	37	18	17	24	71	43.6	27.4	8.2	0.6	6.1	82	297	5.37	5.97	0.74	2.1	2.87	156.5	58.6	23.9259	112	63	711	23.7
113680767	1	33	0	53	17	17	25	73	44.3	28.7	8.5	NA	2.41	67	182	4.46	4.1	0.76	2.1	1.81	154	43.3	18.2577	108	60	720	24
104480974	0	24	0	75	17	11	20	74	43.9	30.1	10.8	1.5	2.5	77	117	5.1	5.3	1.05	2.1	1.99	156.5	43	17.5566	132	87	354	11.8
20103768	0	21	0	90	15	16	24	74.6	41.9	32.7	6.8	NA	4.5	69	289	4.51	5.58	0.78	2.1	2.62	160.5	60	23.2917	119	78	658	21.9333
102126172	0	37	0	54	15	14	22	70.8	41.8	29	17.9	NA	3.2	55	121	4.65	3.99	0.53	2.1	1.34	157.5	48.6	19.5918	104	65	755	25.1667
113820023	0	48	0	93	15	21	36	67.1	39.4	27.7	9.7	2	4.71	89	222	7.97	5.67	0.97	2.1	2.51	170.5	55.7	19.1605	131	78	727	24.2333
109470180	1	55	0	50	15	12	19	NA	NA	NA	24.6	2.5	2.42	49	124	4.62	4.91	0.64	2.1	2.01	153.5	43.3	18.3769	102	66	389	12.9667
115510012	1	77	0	62	14	23	29	75.4	39.5	35.9	NA	NA	3.82	68	206	4.45	4.67	0.74	2.1	2.06	159	45	17.7999	111	68	921	30.7
104310200	1	52	0	48	13	18	25	57.6	37.5	20.1	8.9	2.2	6.4	87	328	4.41	6.26	0.78	2.1	2.48	162.5	65.4	24.7669	149	84	1289	42.9667
100410368	0	55	0	62	13	16	27	66.8	43.8	23	11.7	2.1	5.3	76	340	4.67	5.35	0.65	2.1	2.36	167	62.5	22.4103	135	72	1473	49.1
115261215	1	37	0	55	13	11	18	70.8	39	31.8	11	1.8	3.26	63	191	5.49	5.04	0.8	2.1	2.62	158	50.8	20.3493	113	70	1044	34.8
114460097	1	41	0	41	13	11	20	72.3	45.1	27.2	7.4	1.9	5.55	85	189	4.93	4.96	0.75	2.1	2.28	156	49	20.1348	106	67	808	26.9333
115261633	0	53	0	54	10	17	19	66.7	45.6	21.1	5.2	0.9	3.42	63	188	4.89	5.28	0.76	2.1	2.64	158	46.5	18.6268	85	67	666	22.2
20103667	1	38	0	54	10	17	19	66.7	45.6	21.1	5.2	0.9	3.42	63	188	4.89	5.28	0.76	2.1	2.64	158	46.5	18.6268	85	67	558	18.6
100066683	0	31	0	63	9	17	17	66.2	43.8	22.4	4.9	1.1	4.12	60	170	4.98	4.59	0.6	2.1	1.92	161	47.7	18.4021	111	68	705	23.5
110970390	0	33	1	118	554	116	75	73.6	41.2	32.4	8.8	NA	5.67	108	400	5.04	5.55	1.29	2.09	2.69	169	64.7	22.6533	140	78	741	24.7
20103644	1	43	0	74	393	68	96	72.3	40.6	31.7	NA	NA	6.6	88	347	4.67	4.73	1.87	2.09	2.05	166.9	55.5	19.9242	153	88	1494	49.8
112580917	1	28	0	62	112	39	37	72.1	48.5	23.6	NA	NA	6	65	346	5.67	6.5	3.68	2.09	2.93	164.5	59.7	22.0619	129	74	1461	48.7
115260496	1	41	0	73	70	28	22	65.8	40.5	25.3	8.7	1.7	4.5	69	231	4.75	4.8	0.82	2.09	2.11	179	67.4	21.0355	114	65	1396	46.5333
109910356	1	29	0	76	64	22	36	71.9	36.5	35.4	15.5	3.1	13.46	184	516	5.49	4.61	1.13	2.09	1.52	164.5	63.9	23.614	130	95	602	20.0667
109910499	1	71	0	76	64	22	36	71.9	36.5	35.4	15.5	3.1	13.46	184	516	5.49	4.61	1.13	2.09	1.52	164.5	63.9	23.614	130	95	318	10.6
114630017	0	33	0	76	44	33	23	NA	NA	NA	19.7	1.6	4.2	93	365	5.21	5.88	1.46	2.09	2.81	175.5	67.4	21.8829	130	74	732	24.4
108100088	1	49	0	64	40	17	25	78.5	47.1	31.4	NA	NA	7.7	96	253	4.87	5.51	1.41	2.09	2.55	165	54	19.8347	130	80	1366	45.5333
112570228	1	34	0	79	38	37	28	82.1	45.7	36.4	10.5	0.4	5.62	114	299	4.93	4.44	0.69	2.09	1.79	175	71.6	23.3796	125	78	725	24.1667
20103975	0	39	0	54	35	15	25	72.3	47.7	24.6	NA	NA	4.5	101	335	4.75	5.69	2.06	2.09	2.38	172.5	63.4	21.3064	126	82	1195	39.8333
110440454	0	79	0	57	32	29	22	73	43	30	7.9	NA	4.3	55	265	5.18	5.9	1.95	2.09	2.78	157	58	23.5304	103	62	658	21.9333
103290219	1	57	0	94	32	17	24	74.2	44.6	29.6	8.9	2.1	4.59	54	74	5.35	5.58	0.7	2.09	2.74	157.5	50.9	20.519	112	64	763	25.4333
103912135	1	24	0	72	29	18	26	76.7	48.3	28.4	NA	NA	5.5	92	352	5.23	4.92	1.13	2.09	2.63	170	70	24.2215	154	113	1470	49
100540525	1	70	0	75	29	12	21	75.6	40.4	35.2	5.9	1	5.2	74	291	5.03	4.58	1.04	2.09	1.96	147.5	46.2	21.2353	120	60	697	23.2333
105142213	1	80	0	47	24	18	16	77.8	46.7	31.1	13.2	1.7	3.7	76	187	5.2	5.58	1.44	2.09	2.49	160	51.6	20.1562	112	63	711	23.7
115260076	0	34	0	97	23	17	22	73.7	47.4	26.3	21.2	4.1	5.23	117	226	6.02	4.09	0.6	2.09	1.61	168	69.3	24.5536	150	76	667	22.2333
105200404	1	47	0	103	22	15	25	72.6	41.6	31	14.2	2.8	5.9	114	380	5.42	5.55	1.24	2.09	2.56	164.5	60.4	22.3206	129	65	697	23.2333
100309008	0	50	0	62	22	15	22	NA	NA	NA	15.3	3.4	4.49	64	173	4.8	5.06	0.69	2.09	2.28	161	50.6	19.5209	100	60	537	17.9
114260968	0	25	0	71	21	17	21	NA	NA	NA	24.7	4.4	3.72	55	205	5.34	4.86	1.13	2.09	2.07	150.5	41.1	18.1455	128	58	371	12.3667
115260055	1	33	0	84	18	9	16	71.9	46.2	25.7	21.1	2.6	5.1	87	383	5.05	6.13	0.87	2.09	3.04	178	68	21.4619	113	74	1396	46.5333
108270034	1	28	0	84	18	9	16	71.9	46.2	25.7	21.1	2.6	5.1	87	383	5.05	6.13	0.87	2.09	3.04	178	68	21.4619	113	74	1334	44.4667
100570883	0	39	0	51	18	11	20	69.4	42.8	26.6	22	3.5	4.2	73	176	4.89	4.4	0.76	2.09	1.79	158.5	44.9	17.8726	105	62	1073	35.7667
115340081	0	73	0	55	17	14	17	73.8	47.4	26.4	NA	NA	4.4	59	134	5.1	5.81	0.81	2.09	2.91	155.5	58.2	24.0692	100	70	1037	34.5667
104492476	0	38	0	51	15	25	22	74.5	41.4	33.1	NA	NA	3.97	65	233	4.91	4.42	0.54	2.09	2.12	163	55	20.7008	111	64	769	25.6333
102150512	1	27	0	52	15	11	16	73.5	45.3	28.2	13.7	NA	4.14	90	273	5.59	4	0.81	2.09	1.55	165.5	55.1	20.1166	118	72	729	24.3
115261011	1	38	0	73	14	14	19	70	45.1	24.9	8	1.5	5.3	108	228	5	5.2	0.8	2.09	2.53	171.5	70.4	23.9356	123	70	1396	46.5333
115261057	1	62	0	78	14	13	14	70.9	48.5	22.4	12.4	2.6	5.51	85	298	5.42	4.93	0.87	2.09	2.13	171	51.7	17.6807	114	65	667	22.2333
105113538	1	51	0	50	13	14	23	71.4	45.4	26	12.6	3	3.66	70	178	5.37	4.98	0.66	2.09	2.05	154.5	52.4	21.952	109	74	364	12.1333
109680115	0	42	0	58	12	14	18	66	43.6	22.4	10.2	2	6.2	75	153	5.11	5.48	0.46	2.09	2.83	161.5	55.5	21.2788	120	75	1062	35.4
102672830	0	51	0	54	12	13	20	73.4	41.6	31.8	22.2	3.6	3.5	57	190	4.66	5.13	0.7	2.09	2.5	163	53.3	20.061	100	62	701	23.3667
101550216	0	26	0	39	12	10	17	69.2	44.6	24.6	NA	NA	4.8	76	204	4.38	4.09	0.59	2.09	1.58	165.5	49	17.8896	102	60	1037	34.5667
115020018	1	34	0	50	9	9	17	NA	NA	NA	8.1	2.2	4.12	63	265	4.57	4.65	0.8	2.09	1.85	154.5	45.8	19.1871	120	70	612	20.4
110150032	1	61	0	162	152	115	74	73.2	40.4	32.8	NA	NA	4.4	66	244	4.94	4.91	1	2.08	2.15	160	62	24.2188	111	66	1102	36.7333
106000453	1	44	0	96	136	51	52	80.3	47.7	32.6	14.8	3.2	4.5	72	201	6.53	5.74	0.83	2.08	2.62	168	64.6	22.8883	123	81	314	10.4667
102672400	1	43	0	32	45	17	25	70.1	48.7	21.4	21.9	3.9	4.23	87	233	5.64	5.11	0.89	2.08	2.69	167	64	22.9481	127	78	701	23.3667
105113436	1	61	0	64	41	16	22	76.7	47.1	29.6	26.9	4.5	3.41	81	277	5.73	4.85	0.72	2.08	2.21	165.5	53	19.3499	134	77	365	12.1667
116270012	0	55	1	59	35	11	26	75.6	43.1	32.5	NA	NA	5.96	92	296	5.02	5.3	1.21	2.08	2.07	177	69.5	22.1839	145	92	759	25.3
113720124	0	26	0	67	34	17	23	68.1	44.3	23.8	NA	NA	5.47	95	243	4.8	5.08	0.8	2.08	2.41	180	64.2	19.8148	116	72	1229	40.9667
104980025	0	42	0	84	32	14	23	71.9	46	25.9	21.9	3.4	4.2	83	349	5.82	5.77	1	2.08	2.94	169	62.2	21.7779	114	62	700	23.3333
113210067	0	35	1	91	30	23	19	79.8	46.7	33.1	31.5	3.4	8.1	83	368	5.11	5.02	1.92	2.08	2.43	174	74.7	24.673	160	96	1387	46.2333
106000446	1	54	0	94	25	14	28	70.8	42.2	28.6	15.5	4.3	6.6	122	378	5.28	5.56	1.45	2.08	2.61	165.5	64.9	23.6946	172	87	1450	48.3333
102125565	1	37	0	73	24	26	19	76.7	48.5	28.2	NA	NA	7.6	63	325	4.83	5.99	0.71	2.08	3.11	176.5	73.7	23.658	128	75	1394	46.4667
102125996	1	50	0	46	22	12	19	71	42.7	28.3	10.4	2.3	3.2	67	225	4.81	4.56	0.66	2.08	1.56	158	46.5	18.6268	104	62	658	21.9333
107860358	1	41	0	57	21	17	19	80.8	48.7	32.1	21.6	4.3	4.4	64	179	6.18	3.53	0.58	2.08	1.17	176	59.8	19.3053	114	65	752	25.0667
103880172	0	35	0	59	21	10	17	NA	NA	NA	12.1	2.8	3.76	73	230	4.66	4.75	0.8	2.08	2.2	167.5	46	16.3956	126	82	458	15.2667
102126187	0	38	0	64	20	13	18	73.7	44.5	29.2	11.4	NA	3.81	68	207	5.02	4.23	0.75	2.08	1.48	165	51.9	19.0634	115	77	755	25.1667
108420275	0	29	0	63	19	11	19	71.4	46.6	24.8	NA	NA	4.7	86	331	5.64	4.76	0.61	2.08	2.08	167	58	20.7967	122	64	1329	44.3
103862271	1	42	0	64	19	15	21	74	43	31	15.8	NA	3.33	78	228	5.4	4.22	0.69	2.08	1.7	170	58	20.0692	120	69	735	24.5
102672613	1	74	0	24	17	15	25	70.4	45	25.4	7.7	0.7	2.82	51	178	4.83	5.72	0.99	2.08	2.99	158	49.3	19.7484	110	65	701	23.3667
100065991	1	37	0	80	16	12	23	75.4	46.8	28.6	8.3	1.5	4.81	94	238	4.65	4.02	0.58	2.08	1.56	173.5	65	21.5931	97	60	705	23.5
110593975	0	45	0	43	15	9	19	71	44.4	26.6	NA	NA	4.66	63	212	4.51	5.53	0.61	2.08	2.57	159	50.2	19.8568	107	62	1076	35.8667
100111014	0	53	0	54	14	11	18	70.6	39.9	30.7	8.3	1.5	4	65	186	5.02	5.57	1.22	2.08	2.44	156	58	23.833	103	55	926	30.8667
115570012	0	26	0	49	14	10	18	65.4	42.7	22.7	7	1.5	2.8	69	228	5.34	4.51	0.79	2.08	1.93	171.5	50.4	17.1357	99	66	650	21.6667
106121295	1	72	0	49	13	10	22	71	46	25	14.1	2	4.88	75	142	4.32	6.09	1.01	2.08	2.88	152	42.2	18.2652	131	73	746	24.8667
108950083	0	48	0	99	11	11	26	73	37.6	35.4	7.2	0.6	3	79	253	4.96	5.19	0.73	2.08	2.16	139.5	32.1	16.4952	150	90	319	10.6333
101530597	1	67	0	61	65	69	48	68.6	46.5	22.1	11.7	2.7	5.7	74	214	5.51	4.15	0.81	2.07	1.52	159.5	55.9	21.9731	132	87	1035	34.5
105161508	0	61	0	67	64	11	25	67.1	40.4	26.7	11.9	2.2	4.94	115	354	4.57	5.27	0.9	2.07	2.71	161	47.8	18.4406	109	69	1125	37.5
116080583	1	32	1	117	62	21	35	72.5	40.8	31.7	27.1	NA	4.5	68	317	4.63	3.75	1.06	2.07	0.9	158	48	19.2277	120	67	723	24.1
104620684	0	53	0	103	59	17	29	75	46.5	28.5	10.3	1.5	5.4	53	361	5.77	5.47	1.56	2.07	2.01	153.5	48.1	20.414	140	84	721	24.0333
116520006	0	30	0	60	35	8	18	73.9	44.1	29.8	NA	NA	7.7	101	313	5.57	5.63	1.29	2.07	2.56	159	59.7	23.6146	154	60	1214	40.4667
110850051	1	34	0	61	33	14	17	72.3	43.1	29.2	NA	NA	6.8	68	298	4.62	5.88	1.1	2.07	2.54	161	52.4	20.2153	117	80	1233	41.1
102125570	1	37	1	53	29	18	16	77	42.2	34.8	NA	NA	3.65	111	339	5.3	5.6	0.91	2.07	2.78	169	62.6	21.918	101	61	1092	36.4
116750012	0	34	0	46	27	24	24	75.5	40.7	34.8	NA	NA	4.04	66	173	5.92	4.76	0.81	2.07	1.97	156.5	56	22.8644	123	73	725	24.1667
105632117	0	43	0	72	25	25	26	70.5	41.8	28.7	NA	NA	6.6	89	368	4.41	5.51	1.17	2.07	2.72	170.5	65.6	22.566	124	70	1136	37.8667
110400700	1	67	0	54	23	18	17	75	44.2	30.8	8.2	1	4.3	73	243	5.23	5.96	0.69	2.07	3.07	168	61.3	21.7191	112	65	786	26.2
103862073	1	30	0	67	21	16	17	72.4	45.6	26.8	NA	NA	4.7	88	372	5.05	6.04	0.93	2.07	2.92	174	62.7	20.7095	104	70	1463	48.7667
102672488	1	52	0	78	19	14	21	70.3	44.6	25.7	9.6	2.3	4.81	70	179	4.72	5.84	1.2	2.07	2.84	155	55.2	22.9761	110	65	701	23.3667
116080315	0	35	0	59	19	9	15	67.8	41.9	25.9	9.7	NA	6.2	99	294	5.22	5.65	1.05	2.07	2.61	176	68	21.9525	117	73	716	23.8667
101530574	0	29	0	115	19	8	20	70	40.3	29.7	15.8	4.9	5.7	108	239	5.61	5.31	1.13	2.07	2.62	160.5	49.6	19.2545	127	70	737	24.5667
104341063	0	48	0	34	18	12	23	87.6	46.4	41.2	12.3	2.2	6.15	69	229	5.82	5.15	1.37	2.07	2.34	137.5	46.8	24.7537	147	93	728	24.2667
101550200	0	26	0	70	18	13	18	70.8	46.1	24.7	NA	NA	4.1	57	169	5.44	4.26	0.67	2.07	1.74	160	41.9	16.3672	111	70	1037	34.5667
20102798	1	32	0	54	17	12	21	79.7	48.6	31.1	19.8	NA	4.57	65	171	4.48	3.99	0.5	2.07	1.71	154.5	44.4	18.6006	110	77	679	22.6333
110594078	0	37	0	70	17	12	18	72.3	43.9	28.4	NA	NA	5.09	64	191	5.37	4.84	0.71	2.07	2.17	163.5	47.7	17.8436	92	60	1076	35.8667
100066728	0	35	0	54	17	15	21	76.9	46	30.9	10	1.1	4.67	87	226	5.07	4.92	0.7	2.07	2.41	160.5	45.1	17.5076	114	67	705	23.5
116060043	0	48	0	60	16	24	34	79	43.2	35.8	12.2	NA	4.76	78	120	4.47	4.31	0.62	2.07	1.68	171.5	58.6	19.9237	110	62	749	24.9667
115261793	0	33	0	66	16	12	20	78	41.4	36.6	17.9	3.3	3.69	75	140	4.65	4.82	0.89	2.07	2.3	161	50.8	19.598	91	60	1045	34.8333
115260795	1	33	0	70	15	7	22	75.4	45.5	29.9	16.3	2.6	3.4	91	263	4.93	4.62	0.58	2.07	1.98	182.5	70.3	21.1072	138	77	1051	35.0333
108070821	0	34	0	47	14	10	14	73.4	40.4	33	12.5	2.6	3.86	69	183	5.26	4.32	0.61	2.07	1.57	157.5	52	20.9625	102	66	1105	36.8333
114540044	0	27	0	32	14	18	22	73.8	45	28.8	NA	NA	3.7	70	167	4.74	4.07	1.23	2.07	1.39	160.5	44.1	17.1194	90	55	1097	36.5667
100194424	0	27	0	55	12	11	18	NA	NA	NA	8.1	1	4.6	69	120	4.96	4.88	0.63	2.07	1.88	165.5	57.4	20.9564	98	57	370	12.3333
108270076	1	76	0	33	11	12	19	69.4	43.4	26	6	1.3	2.93	57	206	4.28	5.26	0.92	2.07	2.63	156.5	52.3	21.3537	98	60	655	21.8333
102672783	0	40	0	66	10	11	17	75.9	45.4	30.5	10.9	2.1	2.98	68	210	5.29	4.61	0.8	2.07	1.82	170.5	54.1	18.6101	89	54	701	23.3667
110440452	0	73	0	326	369	326	131	77.7	41.5	36.2	5.5	NA	3.4	65	244	5.27	4.82	0.91	2.06	1.96	160	52.3	20.4297	110	80	658	21.9333
103120195	0	27	0	84	43	24	27	82.1	53.7	28.4	7.2	0.5	7.34	94	268	5.1	4.36	1.12	2.06	1.83	171.5	60.3	20.5017	90	60	846	28.2
108070781	1	31	0	56	42	16	22	70.9	46.2	24.7	NA	NA	5.4	91	427	5.57	5.85	1.22	2.06	2.79	161	53.9	20.794	132	78	1464	48.8
115260346	1	34	0	58	32	25	29	73.8	48.1	25.7	13.1	2	4.7	84	338	4.73	6.19	1.64	2.06	2.89	172.5	71.5	24.0286	132	82	1396	46.5333
103940797	1	50	0	50	28	11	19	76.8	47.7	29.1	NA	NA	7.1	75	419	5.06	4.06	0.99	2.06	1.76	173.5	73.5	24.4168	127	96	1387	46.2333
112581114	1	30	0	63	23	16	23	78.5	48.7	29.8	NA	NA	4.9	79	296	4.54	5.88	1.35	2.06	2.29	173.5	60.4	20.0649	115	77	1461	48.7
115300076	1	61	0	73	23	10	26	NA	NA	NA	14.4	0.7	5.2	73	229	4.93	5.87	0.86	2.06	2.81	154	40.5	17.0771	117	63	368	12.2667
101550254	0	29	0	62	22	122	61	75.2	41.8	33.4	NA	NA	4.4	72	217	4.75	4.58	0.53	2.06	2.07	163	49.9	18.7813	108	69	1037	34.5667
115710034	0	31	0	63	19	32	34	78	45.4	32.6	NA	NA	5.84	100	343	4.99	5.04	0.66	2.06	2.27	175.5	74.4	24.1556	128	70	859	28.6333
106660701	0	45	0	93	19	25	25	77	44.6	32.4	12.5	2	5.2	99	314	5.7	5.67	1.06	2.06	2.74	171.5	64.7	21.9976	134	77	720	24
101550263	0	25	0	71	19	15	20	68	40.8	27.2	NA	NA	3.9	57	194	4.85	4.78	0.79	2.06	2.37	155.5	46	19.0238	96	58	1033	34.4333
106790672	1	61	0	59	19	27	24	76.1	44.3	31.8	5.6	1.6	3.58	60	144	5.23	4.51	0.49	2.06	2.15	157.5	46.5	18.7453	113	58	715	23.8333
115850148	1	42	0	68	19	14	16	74.1	47	27.1	18.5	2.4	5.5	82	369	4.26	5.02	1.1	2.06	2.29	175.5	55.2	17.9219	116	82	1352	45.0667
104491971	1	26	0	64	19	22	23	75.7	47.8	27.9	10.7	2.1	5.2	61	203	4.81	4.52	0.62	2.06	1.9	164	47.8	17.7722	124	71	1176	39.2
112830029	0	29	0	62	18	24	23	73.5	44.3	29.2	NA	NA	4	61	162	5.32	5.28	0.61	2.06	2.44	153.5	49.4	20.9657	106	68	1073	35.7667
100570917	0	33	0	47	17	14	18	70.9	42.5	28.4	11.9	1.9	4.7	60	158	5.14	5.49	0.8	2.06	2.4	163	52.4	19.7222	113	62	1072	35.7333
115510016	0	32	0	53	16	11	20	76.9	44.3	32.6	NA	NA	4.8	59	139	4.81	4.39	0.78	2.06	1.73	158.5	47	18.7085	99	59	921	30.7
106481028	0	46	0	99	16	16	25	75.9	40.6	35.3	NA	NA	4.49	67	233	6.32	5.14	0.6	2.06	2.69	157	43.3	17.5666	114	68	1143	38.1
114260797	1	46	0	76	15	10	15	NA	NA	NA	18.7	3.1	2.94	68	184	4.8	4.49	0.97	2.06	1.82	161	50.6	19.5209	122	74	371	12.3667
20105320	0	24	0	52	14	11	17	80	46.7	33.3	14.4	1.4	3.5	53	213	4.87	5.41	1.14	2.06	2.15	157.5	48.9	19.7128	128	69	402	13.4
114400516	1	37	0	51	12	26	21	79.4	43.8	35.6	16	NA	5.1	76	207	4.58	4.17	0.31	2.06	1.61	170	69.9	24.1869	120	74	981	32.7
115262084	0	53	0	55	12	10	24	67.1	41.8	25.3	15.6	3.1	6.5	78	186	6.74	5.04	0.62	2.06	2.23	171	63	21.5451	126	68	1407	46.9
112581123	1	29	0	56	12	12	22	67.8	44.9	22.9	NA	NA	2.93	70	213	4.55	3.95	1.15	2.06	1.32	164	53.8	20.003	119	70	1099	36.6333
100570951	0	32	0	69	12	11	18	71.9	50.3	21.6	11.7	2.2	4.65	77	266	5.61	4.44	0.72	2.06	2.04	165.5	53.7	19.6055	124	74	1082	36.0667
106790690	0	28	0	63	12	17	17	69.8	43.8	26	19.5	3.1	4.71	87	215	4.8	5.81	1	2.06	3.04	161	49.3	19.0193	109	77	1104	36.8
103902282	1	41	0	58	11	13	21	74.5	46.6	27.9	11.9	NA	4.05	76	166	4.55	4.9	0.77	2.06	2.38	163.5	59.6	22.2952	114	66	765	25.5
102126092	0	38	0	65	11	17	21	70.8	39.3	31.5	8.1	NA	4.5	75	188	4.72	2.76	0.58	2.06	0.41	165	60	22.0386	100	60	755	25.1667
110230036	0	73	0	95	48	18	20	70.2	47.6	22.6	NA	NA	4.9	94	306	4.12	4.03	0.64	2.05	1.46	174	53.9	17.8029	115	69	1484	49.4667
113850025	1	28	0	53	47	21	27	NA	NA	NA	17.2	3.3	4.47	108	417	6.87	5.65	0.96	2.05	2.86	166	65.8	23.8786	130	70	369	12.3
111661015	0	37	0	49	40	96	47	84	46.4	37.6	13	2.1	5.5	69	253	4.72	5.45	1.33	2.05	2.5	156.5	53.4	21.8028	103	60	722	24.0667
106240970	0	49	0	75	32	16	18	68.5	38.1	30.4	15.2	1.6	4.9	76	214	5.42	6.12	0.99	2.05	2.73	159.5	59	23.1916	120	68	744	24.8
100194058	0	28	0	65	30	14	17	NA	NA	NA	8	1.9	2.61	54	214	6.14	5.06	0.89	2.05	2.26	157	57.5	23.3275	98	66	226	7.53333
112580931	1	50	0	69	27	15	26	62.1	40.1	22	NA	NA	7.64	87	233	4.52	5.71	0.88	2.05	2.87	162.5	50.1	18.9728	105	64	1099	36.6333
113600025	0	40	0	89	20	14	20	79.5	49.1	30.4	NA	NA	5.6	79	317	5.51	4.95	0.99	2.05	2.25	176	69.8	22.5336	116	74	1479	49.3
114090465	0	43	0	60	20	21	20	74.2	49	25.2	NA	NA	3.6	84	344	4.99	5.02	1.99	2.05	2.69	179	68.9	21.5037	131	78	1460	48.6667
111140336	1	28	0	29	20	19	20	77.9	46.1	31.8	22.6	NA	4.32	73	196	4.82	3.86	0.7	2.05	1.3	156.5	47.7	19.4755	92	56	745	24.8333
100052057	0	76	0	50	20	27	33	69.8	45.5	24.3	14.1	4.4	7.5	99	222	8.95	5.67	0.78	2.05	2.8	167	51	18.2868	138	62	1075	35.8333
102126356	1	72	0	93	19	21	21	70.3	47.4	22.9	NA	NA	6.6	85	358	5.15	5.47	1.21	2.05	2.63	178	75.5	23.8291	151	97	1205	40.1667
104920631	1	56	0	63	19	13	25	70.2	44.9	25.3	8.5	1.4	4.41	80	262	5.35	5.19	0.7	2.05	2.62	151	52.3	22.9376	114	69	729	24.3
106053208	1	54	0	64	19	13	17	80.8	48.1	32.7	NA	NA	7.7	132	345	6.33	4.24	0.68	2.05	1.53	155.5	52.7	21.7946	136	74	1050	35
104492271	1	26	0	65	18	21	22	78.4	45.5	32.9	NA	NA	4.4	80	269	5.23	5.52	1.06	2.05	2.61	174	63.9	21.1058	130	87	1404	46.8
112980012	1	26	0	39	18	13	19	67.2	41.7	25.5	14.2	2.3	4.59	68	207	4.65	5.67	1.01	2.05	2.93	155	50.4	20.9781	115	72	1055	35.1667
104180026	0	47	0	49	18	7	15	69	42	27	8.4	1	3.6	62	210	5.29	5.29	0.64	2.05	2.5	163	52	19.5717	88	58	810	27
20104685	0	49	0	49	18	7	15	69	42	27	8.4	1	3.6	62	210	5.29	5.29	0.64	2.05	2.5	163	52	19.5717	88	58	571	19.0333
102672631	1	77	0	46	16	10	15	74.6	45.6	29	9.8	1.9	3.21	72	166	5.53	4.45	0.55	2.05	2.25	165	63.8	23.4343	90	64	701	23.3667
114540042	0	24	0	55	16	12	19	78.8	46.8	32	NA	NA	4.1	64	222	4.96	5.39	0.51	2.05	2.64	160.5	45.5	17.6629	110	60	1100	36.6667
108090133	1	53	0	55	16	12	19	78.8	46.8	32	NA	NA	4.1	64	222	4.96	5.39	0.51	2.05	2.64	160.5	45.5	17.6629	110	60	847	28.2333
112570398	1	26	0	61	15	16	18	77.5	47.2	30.3	28.1	3.6	4.26	63	207	4.28	5.14	0.86	2.05	2.47	146.5	41.8	19.4761	118	63	720	24
111650094	0	41	0	53	14	13	24	76.7	43	33.7	10.2	1.9	4.37	82	199	5.73	4.42	1.08	2.05	1.87	153	56.2	24.0079	116	60	1114	37.1333
102126239	0	38	0	21	14	12	19	72.1	41.8	30.3	12.6	NA	4.77	70	282	4.99	4.17	0.65	2.05	1.86	157.5	52.5	21.164	103	60	755	25.1667
108270060	0	32	0	60	14	23	23	76.3	45.6	30.7	10.8	2.5	4.77	58	174	4.65	4.03	0.83	2.05	1.68	171	57	19.4932	110	69	654	21.8
115261561	0	42	0	63	12	10	15	66.6	39.8	26.8	9.4	1.6	3.7	69	172	4.6	4.86	0.59	2.05	2.22	157.5	59	23.7843	122	78	1048	34.9333
110594268	0	39	0	83	12	12	18	77.6	44.9	32.7	11.7	NA	3.2	58	217	5.16	4.16	1.36	2.05	1.36	156.5	53.9	22.007	112	60	731	24.3667
115280029	1	68	0	57	12	1	32	74.2	50.2	24	11.9	NA	3.9	71	214	5.31	4.43	0.96	2.05	1.55	155.5	50.1	20.7194	110	68	782	26.0667
114880004	0	34	0	63	11	10	19	77.6	45.5	32.1	NA	NA	6.23	56	283	4.73	4.99	0.65	2.05	2.36	157.5	51.4	20.7206	113	67	1150	38.3333
114950108	0	32	0	49	10	19	21	74	47.2	26.8	5.7	1	3.94	69	187	5.08	5.1	0.81	2.05	2.38	153.5	52.2	22.1541	105	74	720	24
114090658	1	30	0	42	9	10	16	77.1	45.2	31.9	9.9	NA	3.39	55	126	4.72	4.61	0.57	2.05	1.78	166	55.1	19.9956	123	75	736	24.5333
116070152	1	33	0	83	50	47	41	86	48.7	37.3	17.3	2.9	3.9	60	265	4.53	5.26	0.75	2.04	2.35	163	53.1	19.9857	121	69	402	13.4
100314001	1	40	1	98	40	36	31	70	45.8	24.2	15.8	1.6	3.8	94	278	5.37	6.45	0.87	2.04	2.76	167.5	68.9	24.5578	127	70	366	12.2
115590046	1	56	0	52	38	17	26	74	46.5	27.5	18.3	2.6	4.5	65	306	5.41	5.85	0.87	2.04	2.92	157.5	47.3	19.0678	130	76	350	11.6667
102672679	0	26	0	51	34	22	29	71.8	47.1	24.7	7.5	1.4	3.22	78	266	5.28	4.7	0.59	2.04	2.34	157	51.3	20.8122	112	71	701	23.3667
116080175	0	26	0	70	33	15	20	80	48.6	31.4	NA	NA	5.3	99	360	5.19	4.32	1.15	2.04	1.45	175.5	59.7	19.383	115	77	1039	34.6333
100066019	1	38	0	42	28	18	23	80.1	46.1	34	10.7	2.7	5.21	103	310	4.98	3.6	0.54	2.04	1.27	173	69.1	23.088	125	70	705	23.5
115261422	0	55	1	87	28	18	22	75.9	46.1	29.8	9	1.7	3.1	54	170	4.95	5.08	0.84	2.04	2.22	154	51.4	21.6731	146	88	1058	35.2667
116690010	0	41	0	66	28	14	24	71.5	44.7	26.8	NA	NA	3.32	76	97	4.9	5	0.91	2.04	2.43	158	47	18.8271	137	84	708	23.6
101720699	0	33	0	51	26	15	19	75.3	45.6	29.7	16.6	2.6	4.74	69	193	5.22	6.03	1.08	2.04	3.08	166	62.4	22.6448	116	77	1100	36.6667
100052463	1	79	0	96	26	21	26	74.2	44.1	30.1	12.3	2.4	4.71	77	250	4.99	5.4	1.16	2.04	2.38	162	59.1	22.5194	118	70	1075	35.8333
102125245	1	28	0	54	24	20	19	75.3	48	27.3	NA	NA	4.7	93	335	4.56	5.3	1.12	2.04	2.51	176	63	20.3383	109	71	1394	46.4667
100052513	0	73	1	103	23	18	20	70.1	40.8	29.3	9.2	1.8	3.55	66	208	6.18	4.89	1.08	2.04	2.32	160	58	22.6562	136	77	1073	35.7667
104620674	1	62	0	62	22	17	22	73.4	42.5	30.9	10.2	1.7	6.9	68	289	7.04	5.79	1.08	2.04	2.79	154.5	50.5	21.156	148	78	721	24.0333
109910492	1	75	0	121	20	7	20	77.9	34.7	43.2	NA	NA	5.46	113	435	5.24	5.07	0.78	2.04	2.59	165	53.4	19.6143	151	84	1084	36.1333
114270864	1	33	0	59	20	18	18	NA	NA	NA	8.2	1.4	3.2	54	227	5.14	4.73	0.59	2.04	2.06	163.5	51.5	19.2651	130	76	371	12.3667
114270844	1	47	0	48	19	12	21	NA	NA	NA	10.7	1.5	4.28	58	164	5.2	5.39	0.66	2.04	2.49	153.5	50.1	21.2628	130	68	371	12.3667
104130020	1	28	0	75	19	19	25	72.2	44.8	27.4	NA	NA	3.82	75	241	4.19	5.13	0.74	2.04	2.6	163	54.1	20.3621	100	70	1135	37.8333
100052180	1	83	0	91	18	12	20	67.1	42.5	24.6	2.6	1.4	6.1	103	322	4.99	4.86	0.87	2.04	1.93	167.5	62.3	22.2054	149	88	1074	35.8
115260374	1	37	1	85	17	19	19	71.8	46.9	24.9	12.8	1.5	6.8	107	436	4.97	6	1.89	2.04	3.02	169	62	21.7079	113	65	1396	46.5333
100066732	0	35	0	40	17	22	23	81.4	43.8	37.6	12.4	2.2	4.5	89	109	5.51	4.8	0.98	2.04	2.12	167.5	56.9	20.2807	128	75	705	23.5
114270819	0	38	0	50	17	9	20	NA	NA	NA	21.3	3.7	2.19	57	138	4.57	4.81	0.98	2.04	1.87	166.5	51.9	18.7214	118	78	371	12.3667
106780210	0	39	0	62	15	14	27	75.2	41.4	33.8	8.1	2.8	5.1	80	391	4.18	6.07	1.16	2.04	2.78	153	54	23.068	138	70	1075	35.8333
111140360	1	33	0	57	15	10	18	69.8	41.7	28.1	9	NA	2.64	71	116	5.2	4.79	1.04	2.04	2.19	160	55.4	21.6406	126	85	745	24.8333
108270058	0	40	0	57	15	12	17	73	45.1	27.9	11.9	2.2	4.7	72	179	4.72	4.4	0.72	2.04	1.71	165.5	56.9	20.7738	107	67	648	21.6
100066652	1	84	0	54	15	10	16	85.1	49.3	35.8	19.6	4	4.04	60	127	5.25	4.37	0.74	2.04	1.83	166	53.9	19.5602	126	76	678	22.6
101880303	1	26	0	52	15	9	19	83.6	48.7	34.9	14.3	2.1	4.68	68	237	4.97	4.7	0.72	2.04	2.25	166.5	50.7	18.2886	108	76	778	25.9333
106790621	1	28	0	38	14	14	21	67.5	42.8	24.7	8.3	1.7	4.85	70	163	5.17	4.36	0.65	2.04	1.8	160	54.6	21.3281	107	68	1104	36.8
1000257	0	36	0	47	13	16	19	73	43.1	29.9	6.9	0.9	3.4	61	251	5.08	4.23	1.03	2.04	1.04	161	52	20.061	107	61	420	14
116260012	1	63	0	47	12	10	17	69.9	44.2	25.7	NA	NA	4.91	77	233	4.84	4.2	0.73	2.04	1.76	170.5	66.6	22.91	116	60	749	24.9667
104920642	1	71	0	87	12	15	21	70.9	45.5	25.4	10.8	2	9.38	193	246	5.38	6.04	0.9	2.04	2.88	156	54	22.1893	135	78	729	24.3
115340117	0	58	0	55	12	8	18	76.3	43.4	32.9	NA	NA	3.5	68	304	4.61	5.44	0.85	2.04	2.43	160.5	55.1	21.3895	99	63	1037	34.5667
104241947	1	37	0	48	11	22	19	65.2	34.3	30.9	14.3	NA	5.7	37	196	4.6	4.29	0.5	2.04	1.78	158.5	48.5	19.3056	97	61	803	26.7667
100323035	0	48	0	108	181	46	45	73	42.8	30.2	24.3	5.6	4.3	89	238	11.2	4.95	0.72	2.03	2.23	161.5	61	23.3876	148	82	731	24.3667
100109077	1	71	0	102	45	19	26	74.5	42.1	32.4	8.3	1.3	4.91	75	258	5.13	4.76	0.99	2.03	2.15	158.5	52.3	20.8182	142	73	1036	34.5333
106010323	1	74	0	94	37	15	23	79.2	36.9	42.3	3.5	0.8	4.6	51	205	4.59	5.8	0.57	2.03	2.39	154.5	53.9	22.5804	121	68	728	24.2667
115262235	0	27	0	61	35	26	25	74.3	44.7	29.6	15.5	2.3	5.2	71	328	6.05	4.35	0.8	2.03	1.85	170	58.4	20.2076	131	82	1407	46.9
115261805	0	36	0	97	26	13	19	74.1	43.8	30.3	7.1	1.5	5.6	76	277	5.05	6	0.97	2.03	2.73	159.5	52.5	20.6366	123	80	1062	35.4
20100805	1	61	0	84	25	12	22	68	43.1	24.9	8.2	1.1	4.9	101	312	4.27	4.92	0.46	2.03	1.95	162	61	23.2434	120	86	373	12.4333
104241986	1	34	0	88	25	14	26	71.4	41.8	29.6	NA	NA	8.3	106	362	6.77	5.62	0.66	2.03	2.5	160.5	57.7	22.3989	153	89	1455	48.5
115260372	1	52	0	60	25	19	23	68.7	46.1	22.6	11.6	2.8	3.5	65	319	4.8	3.58	1.45	2.03	1.36	165.5	59.2	21.6135	112	74	1396	46.5333
104020063	0	25	0	86	25	5	16	81.2	40.5	40.7	12.1	2.8	2.2	53	176	5.24	4.34	0.81	2.03	1.78	156	48	19.7239	112	74	820	27.3333
102672390	1	40	0	62	21	13	16	68.5	44.6	23.9	18.8	4	5.43	93	266	5.61	4.63	0.74	2.03	2.25	173.5	66.8	22.191	118	83	701	23.3667
116730091	0	28	0	74	21	14	21	71.3	39.2	32.1	NA	NA	4.45	105	282	5.29	5.62	1.63	2.03	2.52	172	56.3	19.0306	115	82	728	24.2667
115510017	0	31	0	67	20	21	28	80.2	45.2	35	NA	NA	3.7	61	124	5	4.14	1.11	2.03	1.64	164	46.2	17.1773	108	56	921	30.7
101550148	1	29	0	83	19	15	19	74.8	48.1	26.7	NA	NA	3.5	74	386	4.95	5.19	2.02	2.03	2.29	182	73.2	22.0988	134	86	1366	45.5333
104492326	1	70	0	64	19	21	33	65.9	40.9	25	NA	NA	4.29	75	190	5.17	5.58	0.69	2.03	3.08	164	58.2	21.6389	101	64	771	25.7
100066834	0	53	0	75	18	16	21	67.6	46	21.6	11.8	1.5	3.99	82	271	5.22	5.39	1.07	2.03	2.14	151.5	50.2	21.8715	134	76	705	23.5
102672492	1	52	0	67	18	13	27	81.4	48	33.4	16.9	2.9	5.06	102	260	6.03	5.11	0.88	2.03	2.56	152.5	49.6	21.3276	170	90	701	23.3667
110594186	0	53	0	47	18	11	16	65.8	41.1	24.7	NA	NA	3.8	62	283	5.18	4.48	0.61	2.03	1.87	156	51.5	21.1621	120	80	1076	35.8667
102672865	0	40	0	65	18	9	17	75.8	46.3	29.5	16.3	2.8	3.96	64	272	4.83	4.67	0.55	2.03	2.26	160	48.7	19.0234	113	68	701	23.3667
106770118	0	26	0	48	17	23	20	75.5	49.2	26.3	18.9	3	4.16	97	216	5.27	4.98	1.31	2.03	2.32	162	57.8	22.0241	134	72	715	23.8333
111630185	1	29	0	52	16	15	28	72.2	41.3	30.9	NA	NA	4.23	115	284	5.03	5.36	0.98	2.03	2.66	162	59.3	22.5956	133	80	1119	37.3
103940786	0	59	0	60	16	14	20	69.9	46.8	23.1	NA	NA	5.6	94	390	4.72	4.61	0.63	2.03	1.95	170.5	62.8	21.6028	100	67	1387	46.2333
106790680	0	26	0	49	16	13	17	71.4	46	25.4	14.4	2.6	3.9	68	187	4.49	4.29	0.88	2.03	1.68	150.5	48.8	21.545	120	65	1113	37.1
100194044	0	27	0	44	16	15	18	74	46.1	27.9	14	NA	3.95	60	152	5.76	4.5	0.58	2.03	1.95	161.5	48.6	18.6334	94	60	613	20.4333
104953748	1	45	0	68	15	19	27	79.9	47.6	32.3	NA	NA	5.5	76	383	4.95	4.46	0.73	2.03	2.02	173.5	58	19.2677	127	80	1231	41.0333
115020024	1	45	0	57	15	43	39	NA	NA	NA	10.7	1.2	3.8	54	159	4.89	4.51	0.52	2.03	1.85	159	46.5	18.3933	102	64	612	20.4
101550178	1	30	0	91	15	9	15	74.2	45.2	29	NA	NA	3.46	58	206	4.79	4.63	1.39	2.03	2.12	156	43.3	17.7926	90	60	1037	34.5667
103862372	0	29	0	79	14	12	18	78.4	46.1	32.3	9	NA	5.9	76	261	5.27	4.12	0.52	2.03	1.69	163	59.8	22.5074	152	74	735	24.5
100570953	0	34	0	106	14	12	19	63	44	19	24.8	3.6	4.9	56	164	4.18	4.32	0.7	2.03	1.79	156	52.6	21.6141	120	70	1082	36.0667
20106370	0	46	0	73	14	18	26	71.9	47.7	24.2	18	NA	4.1	64	239	4.85	3.86	0.9	2.03	1.21	154.5	51.5	21.575	105	59	712	23.7333
102672751	0	46	0	52	14	20	22	69.8	44.2	25.6	9.7	2.4	4.93	70	280	4.4	5.64	0.74	2.03	2.78	160.5	51.9	20.1473	110	70	701	23.3667
20101411	0	32	0	65	13	10	15	67.8	44.5	23.3	NA	NA	3.4	92	288	4.33	5.82	0.98	2.03	2.87	170	67	23.1834	113	69	1412	47.0667
107591062	1	31	0	62	13	10	16	74	42.8	31.2	8.1	1.4	4.7	66	187	4.92	4.4	0.66	2.03	1.84	155	55.5	23.1009	120	85	733	24.4333
101550252	0	26	0	67	13	10	16	71.1	46.5	24.6	NA	NA	2.69	57	153	4.64	4.76	0.81	2.03	2.59	157	51.9	21.0556	160	98	1037	34.5667
100500101	0	53	0	86	13	21	19	69.2	44.6	24.6	5.3	1.1	5.6	83	278	4.76	5.72	1.88	2.03	2.55	174.5	62.6	20.5581	119	70	1449	48.3
113920211	1	77	0	35	13	9	15	NA	NA	NA	13.2	3.1	3.48	56	206	4.41	5.92	0.55	2.03	2.85	161.5	47.7	18.2883	90	60	309	10.3
20101368	0	39	0	41	13	9	17	72.5	42.3	30.2	9.3	NA	3.6	72	153	4.95	4.61	0.53	2.03	2.08	156.5	43.4	17.7199	90	55	817	27.2333
101720687	0	54	0	87	13	13	18	78	44.6	33.4	8.7	2.2	5.3	60	191	4.36	5.3	1.19	2.03	2.34	161	45.9	17.7077	119	62	719	23.9667
106481040	0	39	0	42	12	12	18	73	45.4	27.6	NA	NA	2.6	55	128	6.01	5.29	1.15	2.03	2.45	169.5	61.9	21.5452	169	82	1148	38.2667
110930175	0	23	0	44	12	10	19	74.8	46.7	28.1	9.5	1.5	3.45	67	166	4.97	5.1	0.98	2.03	2.65	157.5	48.5	19.5515	116	67	637	21.2333
102672247	1	28	0	50	9	15	23	76	45.6	30.4	10.3	1.2	5	62	206	5.3	4.64	0.93	2.03	1.86	158	43.3	17.345	97	65	701	23.3667
116000005	1	74	1	81	87	19	29	72.3	45.8	26.5	NA	NA	3.7	101	292	6.54	5.17	0.93	2.02	2.73	179	72.7	22.6897	162	110	1378	45.9333
115261944	0	49	0	102	80	24	51	69.6	40.8	28.8	10.9	2.5	8.25	89	256	5.68	3.76	0.89	2.02	1.44	163	51.7	19.4588	142	79	1044	34.8
100105020	0	31	0	91	50	28	35	75.9	44.6	31.3	3	NA	2.1	59	225	4.64	4.93	1.23	2.02	1.98	160.5	52.5	20.3802	103	66	927	30.9
115260419	1	36	1	52	41	20	23	76.8	48.7	28.1	14.2	1.3	5.3	59	362	5.22	5.82	1.81	2.02	2.81	167	63	22.5896	112	71	1396	46.5333
20101149	1	52	0	98	31	39	27	71.6	47.2	24.4	13.6	3.2	6.2	90	387	4.3	4.86	1.42	2.02	2.26	166.5	64.5	23.2665	112	78	1420	47.3333
106930055	1	32	1	44	31	20	27	71.1	42.8	28.3	15.3	2.5	6.67	112	283	5.02	5.87	1.21	2.02	2.78	171.5	56.8	19.3117	123	81	1101	36.7
114400172	0	48	0	58	26	18	16	71.8	51.2	20.6	NA	NA	4.5	78	326	4.99	4.87	0.78	2.02	2	173	63.4	21.1835	119	76	1514	50.4667
115261665	0	32	0	97	25	17	20	79.8	44.7	35.1	16.5	3.4	3.2	64	181	5.4	4.81	0.73	2.02	2.03	162	57	21.7192	100	60	1048	34.9333
106480975	1	55	0	60	25	14	21	75.3	46.9	28.4	NA	NA	4.48	63	172	5.08	5.21	0.81	2.02	2.59	160	51.2	20	102	58	1141	38.0333
115261357	1	41	0	84	23	24	28	65.1	32.8	32.3	7.3	1.6	2.79	68	172	4.84	3.57	0.8	2.02	0.76	166	61.8	22.4271	99	60	1054	35.1333
102672412	1	44	0	88	22	23	28	76.2	47.8	28.4	20.2	3.7	3.53	94	302	4.84	4.45	0.93	2.02	1.98	169.5	65	22.6242	117	76	701	23.3667
20102340	1	61	0	105	21	15	18	74.5	46.7	27.8	7.5	NA	4.46	72	231	5.57	5.45	1.18	2.02	2.48	167.5	57.1	20.352	116	79	740	24.6667
109590126	0	27	1	43	20	15	24	76.4	46.8	29.6	15.8	3.6	3.04	94	281	4.92	3.64	0.61	2.02	1.13	174	74.8	24.706	113	66	735	24.5
115261716	0	54	1	59	20	19	20	NA	NA	NA	5.5	1.3	3.77	54	190	5.08	4.33	0.69	2.02	1.67	158	56.5	22.6326	104	62	547	18.2333
100194182	0	37	1	59	20	19	20	NA	NA	NA	5.5	1.3	3.77	54	190	5.08	4.33	0.69	2.02	1.67	158	56.5	22.6326	104	62	329	10.9667
100570820	1	35	0	118	20	28	26	68.8	43.3	25.5	2.8	1.4	5	67	220	4.9	4.59	0.54	2.02	1.82	158.5	56.6	22.5298	104	58	1065	35.5
115340054	0	64	0	106	20	18	19	73.7	45.5	28.2	9.9	2	3.63	99	254	4.73	5.22	0.91	2.02	2.51	174	68.2	22.5261	124	75	658	21.9333
104341066	0	45	0	83	20	20	26	72.8	44.6	28.2	11.7	2.3	7.24	101	349	8.6	4.64	0.85	2.02	1.92	164.5	56.1	20.7315	116	54	680	22.6667
103912347	1	70	0	37	20	17	21	80.5	46	34.5	NA	NA	2.9	69	210	4.7	4.89	0.64	2.02	2.22	154.5	44.9	18.81	110	76	1065	35.5
110530141	1	41	0	41	19	9	16	76.2	47.5	28.7	11.8	2.6	2.49	53	186	4.6	4.71	0.82	2.02	2.42	155	49.3	20.5203	92	56	732	24.4
113550040	0	32	0	66	18	18	24	73.5	46.8	26.7	NA	NA	4.5	82	394	4.41	5.7	1.01	2.02	2.55	175.5	66	21.4284	122	78	1330	44.3333
111140340	1	43	0	54	18	12	18	78	41.9	36.1	11.8	NA	4.4	52	189	4.68	5.02	0.68	2.02	2.38	158	53	21.2306	97	57	745	24.8333
102720124	0	45	0	93	18	8	16	70.6	47.2	23.4	NA	NA	4.5	72	374	4.81	4.24	0.77	2.02	1.9	165	51	18.7328	126	80	1289	42.9667
100066017	1	38	1	61	17	15	18	78.8	44.3	34.5	21.8	3.1	4.09	115	300	5.43	5.57	1.64	2.02	2.91	174	67.3	22.2288	130	86	705	23.5
104271089	1	37	0	60	17	11	17	77	43.1	33.9	NA	NA	4.22	98	235	5.11	4.2	0.74	2.02	1.61	177.5	68.4	21.71	125	72	811	27.0333
115340092	0	72	0	59	17	15	26	78	46.6	31.4	NA	NA	3.8	58	202	4.75	4.14	0.62	2.02	1.59	157	47.5	19.2706	128	76	1037	34.5667
100131054	1	28	0	67	17	15	21	76.9	47.5	29.4	13.7	2.6	3.05	75	268	5.24	5.38	1.15	2.02	2.8	178	57.3	18.0848	123	66	1093	36.4333
115260361	1	34	0	49	16	13	22	76	44.2	31.8	16.7	2.7	5	83	333	4.94	4.24	0.52	2.02	1.95	166	65.8	23.8786	153	95	1396	46.5333
104953712	1	39	0	49	16	13	22	76	44.2	31.8	16.7	2.7	5	83	333	4.94	4.24	0.52	2.02	1.95	166	65.8	23.8786	153	95	1212	40.4
110970343	0	25	0	73	16	31	35	72.1	41.4	30.7	NA	NA	6.9	119	341	5.04	4.37	0.68	2.02	1.78	160	54.6	21.3281	120	60	1097	36.5667
106850061	0	43	0	37	16	17	21	73.4	45.5	27.9	18.6	3.6	5.55	70	206	5.24	4.7	0.8	2.02	2.21	158.5	51.5	20.4998	98	58	732	24.4
110400664	1	69	0	112	16	18	28	72.2	40.5	31.7	NA	NA	10	129	285	7.22	4.6	0.6	2.02	2.01	157.5	46.6	18.7856	180	85	1169	38.9667
114090765	0	47	0	59	15	8	16	76.6	46.1	30.5	13.5	NA	3.02	66	236	4.18	4.22	0.85	2.02	1.73	153	51.2	21.8719	120	72	731	24.3667
106790654	1	73	0	96	15	11	17	73	42.4	30.6	6.5	1.1	4.4	62	118	4.77	4.05	0.73	2.02	1.41	154.5	41.2	17.26	104	57	715	23.8333
112580765	1	36	0	69	14	14	22	74.3	47.8	26.5	NA	NA	5.6	100	264	4.87	5.17	0.54	2.02	2.31	177	72.2	23.0457	125	80	1461	48.7
103940885	1	23	1	80	13	11	16	74	47.1	26.9	NA	NA	5.3	83	266	4.62	5.12	0.83	2.02	2.44	177	77.5	24.7375	119	69	1387	46.2333
101550235	0	23	0	57	13	18	20	73.4	44.2	29.2	11.8	2.2	4.85	66	237	5.14	4.99	0.69	2.02	2.66	155	54.2	22.5598	103	55	658	21.9333
102672768	0	35	0	29	12	17	20	70	43.5	26.5	21.4	4.2	2.36	72	216	4.3	4.24	0.68	2.02	1.89	151.5	49.9	21.7408	101	63	701	23.3667
106790687	0	27	0	41	11	12	12	74.6	43	31.6	9.8	1.9	5.9	60	198	4.54	4.15	0.62	2.02	1.56	166	64	23.2254	105	65	1111	37.0333
106620298	1	77	0	114	85	305	147	73	38.8	34.2	10.1	3.6	3.7	84	336	4.7	4.05	1.05	2.01	1.45	170	50.3	17.4048	139	87	748	24.9333
100066354	1	48	1	99	58	11	17	73.3	47.2	26.1	17.6	3.1	3.64	99	309	6.65	4.88	1.14	2.01	2.35	173.5	71	23.5863	165	98	705	23.5
104790414	0	65	0	77	46	16	24	74.8	47.5	27.3	14.7	2.3	7.6	84	565	6.29	5.93	0.85	2.01	2.75	162.5	53.9	20.4118	131	83	1466	48.8667
114950068	0	28	0	96	42	24	32	NA	NA	NA	11.1	1.9	6.83	100	394	5.34	5.42	0.7	2.01	2.6	160	56	21.875	180	90	592	19.7333
106053280	1	72	0	79	41	10	21	71.2	44.8	26.4	NA	NA	3.6	80	328	5.52	5.13	0.9	2.01	2.42	169	67.2	23.5286	180	87	1081	36.0333
107590971	1	53	0	86	37	20	25	79.2	46.2	33	17	1.6	5.9	76	284	4.5	5.5	0.66	2.01	2.68	161.5	54.5	20.8954	118	77	733	24.4333
100020480	1	27	0	90	27	23	21	73	45.2	27.8	18.7	2.2	3.85	66	221	4.61	4.54	0.89	2.01	1.99	161.5	50	19.1701	129	84	743	24.7667
110560069	1	27	0	61	24	18	19	73	43.8	29.2	14	4.2	4.6	83	285	4.91	5.4	0.72	2.01	2.56	174	58.9	19.4544	127	74	285	9.5
100570867	0	27	0	63	22	12	21	71	42.2	28.8	8.9	1.7	5.5	68	187	4.97	4.41	0.49	2.01	1.82	154.5	59.6	24.9683	103	62	1073	35.7667
104020102	0	28	0	76	22	19	33	80.5	40.1	40.4	10.3	1.6	4.57	48	212	4.32	5.74	0.87	2.01	2.93	157.5	51.5	20.7609	142	85	998	33.2667
103630823	1	28	0	84	22	11	13	75.9	40.6	35.3	15.7	1.6	4.1	82	152	4.96	4.69	0.66	2.01	1.99	158.5	50.3	20.0221	100	60	701	23.3667
110593530	1	36	0	44	22	13	19	73.3	44.6	28.7	NA	NA	2.8	67	222	4.9	5.16	0.71	2.01	2.18	156.5	46	18.7815	95	56	1076	35.8667
110594244	0	55	0	96	21	13	22	67.9	41.2	26.7	NA	NA	4.42	63	123	5.19	5.01	0.88	2.01	2.45	152	47.3	20.4726	146	89	1076	35.8667
114310266	1	27	0	56	21	15	19	78.1	46.5	31.6	15.8	NA	4.38	71	196	5	5.02	0.96	2.01	2.64	163	50.3	18.9318	96	60	719	23.9667
110400756	1	58	0	111	21	14	22	79	45.3	33.7	8.2	1	2.8	61	229	5.2	6.11	0.89	2.01	3	154	43.7	18.4264	118	70	786	26.2
100131047	0	29	0	54	20	7	21	72.2	44.5	27.7	11.9	2.3	5.43	97	306	5.33	4.04	1.08	2.01	1.61	169.5	63.4	22.0673	122	82	1093	36.4333
115261310	1	54	0	61	19	15	17	72	40.8	31.2	10.7	2.5	3	66	149	5.29	4.82	1.01	2.01	2.22	160	58	22.6562	123	75	1044	34.8
110593846	0	24	0	52	19	12	17	71.4	44.7	26.7	NA	NA	3.6	68	188	5.27	4.78	0.75	2.01	2.21	157.5	52.5	21.164	112	74	1076	35.8667
100052492	0	53	0	80	19	23	20	74.3	44.3	30	11.6	1.7	4.83	78	183	4.5	5.34	1.3	2.01	2.47	155.5	50.4	20.8435	120	76	561	18.7
115261759	0	32	0	58	19	9	19	62.9	38.2	24.7	6.1	1.4	2.05	59	106	4.44	4.12	0.69	2.01	1.6	160	43.7	17.0703	100	54	1044	34.8
113210162	0	27	0	90	18	10	19	74.9	45.3	29.6	NA	NA	5.9	50	261	4.89	4.8	0.74	2.01	2.11	156.5	50.7	20.7004	113	73	1041	34.7
106590202	0	33	0	59	17	23	23	71	38.8	32.2	17.2	NA	2.2	80	156	5.39	4.04	0.56	2.01	1.55	164.5	54.4	20.1033	114	70	677	22.5667
106590135	1	39	0	59	17	23	23	71	38.8	32.2	17.2	NA	2.2	80	156	5.39	4.04	0.56	2.01	1.55	164.5	54.4	20.1033	114	70	1013	33.7667
108270120	1	23	0	90	17	26	26	76.5	50.1	26.4	12.1	1.7	5.09	68	247	6.28	5.13	1.49	2.01	2.33	162.5	50.3	19.0485	98	70	654	21.8
115261502	0	32	0	46	17	13	16	75.6	46.4	29.2	12.5	2.7	3.79	59	159	5.37	4.38	0.65	2.01	2.07	151	39.2	17.1922	112	66	1044	34.8
114410029	1	25	0	69	16	15	16	NA	NA	NA	11.7	2.2	4.21	54	236	5.55	4.9	1.12	2.01	2.28	156	50.3	20.669	123	70	730	24.3333
104920608	0	23	0	113	16	16	21	80.1	44.5	35.6	8.1	1.4	4.5	75	165	4.74	4.64	0.67	2.01	1.82	163	50.2	18.8942	92	60	368	12.2667
112570448	0	41	0	58	15	27	28	NA	NA	NA	10.4	1.4	3.92	78	203	5.6	5.54	1.22	2.01	2.47	160.5	51.1	19.8368	119	78	364	12.1333
114540046	1	31	0	73	14	13	19	81.5	45.6	35.9	NA	NA	5.2	73	181	5.27	5.12	0.56	2.01	2.35	163.5	56.9	21.2852	113	70	1103	36.7667
113820070	1	32	0	67	14	14	16	74.2	43.4	30.8	19.1	NA	3.58	65	184	4.88	5.19	1.18	2.01	2.31	161.5	50.2	19.2468	104	68	735	24.5
115261069	1	41	0	54	13	42	29	74.2	45.6	28.6	12.2	3	5.1	89	361	5.25	3.74	0.93	2.01	1.47	169.5	66.7	23.2159	132	81	1396	46.5333
112570384	1	31	0	54	13	12	20	83.6	47.1	36.5	12.6	2.6	3.09	78	165	5.44	4.38	0.74	2.01	1.98	172	58.8	19.8756	127	83	725	24.1667
115260018	1	35	0	79	13	13	24	76.6	48	28.6	15.6	2.4	5.9	90	331	4.75	4.69	0.59	2.01	1.74	176	57.3	18.4982	136	80	1396	46.5333
115261699	0	42	0	42	12	23	22	74.6	45.5	29.1	5.4	0.7	5.15	74	187	4.99	4.58	0.65	2.01	2.12	167.5	54.1	19.2827	107	69	666	22.2
104090101	0	29	0	35	9	8	18	69.5	41.6	27.9	10.9	NA	3.3	64	181	4.21	4.73	0.47	2.01	2.09	152	45.9	19.8667	97	55	909	30.3
102126035	1	58	0	35	9	8	18	69.5	41.6	27.9	10.9	NA	3.3	64	181	4.21	4.73	0.47	2.01	2.09	152	45.9	19.8667	97	55	755	25.1667
106053229	0	35	0	80	80	21	32	71.8	45.3	26.5	33.3	NA	3.2	70	299	4.9	4.95	1.98	2	1.92	167	66.3	23.7728	150	70	682	22.7333
115260293	1	33	1	90	51	26	26	70.8	45.5	25.3	20.6	3.1	6.7	88	376	4.84	5.37	1.75	2	2.51	167	69.6	24.9561	145	97	1396	46.5333
109360120	0	30	0	117	47	19	21	NA	NA	NA	19.4	1.9	4.5	60	164	5.37	5.86	0.96	2	2.7	158.5	47.4	18.8677	142	82	372	12.4
100410390	0	71	0	60	36	16	22	69.4	45.9	23.5	14.5	2.9	3.11	101	354	5.19	5.03	2.06	2	2.23	166.5	58.2	20.994	110	86	744	24.8
111660993	1	29	0	104	33	14	25	NA	NA	NA	12.1	0.7	6.9	79	172	4.85	5.64	1.38	2	2.33	157	48	19.4734	110	75	422	14.0667
113210129	1	60	0	57	33	14	20	67	40	27	NA	NA	3.2	62	167	4.75	4.67	0.74	2	1.78	156	46.9	19.2719	116	82	1037	34.5667
116080034	0	28	0	83	32	30	23	75	46.7	28.3	NA	NA	4.05	121	416	5.24	5.14	2.25	2	2.34	179	69.7	21.7534	120	75	1082	36.0667
112581074	1	53	1	98	30	27	25	71.6	45.4	26.2	NA	NA	5.6	81	391	4.83	6.48	2.06	2	3.03	170	70	24.2215	135	88	1461	48.7
106481019	0	45	0	70	28	14	17	71.8	41.8	30	NA	NA	7.01	74	198	5.25	5.76	0.96	2	3.02	166	55.4	20.1045	111	77	1155	38.5
104242118	1	67	0	144	25	16	23	73.7	40	33.7	8.7	NA	4.8	73	176	4.88	5.41	1.21	2	2.18	164.5	61.3	22.6532	106	65	787	26.2333
106820065	0	32	0	73	25	14	18	NA	NA	NA	7.9	1.3	3.68	56	252	5.85	3.9	0.67	2	1.42	152	49	21.2084	115	71	438	14.6
111500090	0	49	0	57	25	11	21	77	46	31	12.7	1.5	5.1	71	173	5.02	5.66	1.35	2	2.11	165.5	53	19.3499	95	68	365	12.1667
115260658	1	40	0	57	24	28	24	76.9	47.5	29.4	11.8	2.3	3.6	88	171	4.16	4.28	0.68	2	1.97	170	56.2	19.4464	116	73	667	22.2333
112600394	0	30	0	89	23	28	25	66.9	41.5	25.4	11.9	3	5.7	71	411	5.31	5.52	2.22	2	2.38	163.5	65.8	24.6145	153	89	1186	39.5333
101810178	0	29	0	45	23	13	28	76.9	44.4	32.5	19.3	2.5	6.29	107	350	5.19	4.36	1.06	2	1.68	150.5	47	20.7503	131	84	746	24.8667
20105034	1	34	0	127	23	38	37	76	44.6	31.4	8.7	2	5.4	63	188	6.79	4.84	2.11	2	1.1	171	57.5	19.6642	160	96	543	18.1
111660942	1	27	0	53	22	23	26	71.5	43.5	28	14.6	2.6	3.82	69	267	4.88	4.64	0.81	2	2.1	158.5	52.9	21.057	117	62	731	24.3667
115260472	1	38	0	78	21	14	20	78.7	47.7	31	10.4	2	6.3	116	468	4.75	4.43	1.08	2	2.05	161.5	58.5	22.429	156	100	1396	46.5333
101880308	1	28	0	108	20	14	27	74	41.1	32.9	10.5	1.7	6	89	306	5.28	5.65	1.17	2	2.72	146.5	52.7	24.5547	113	60	779	25.9667
108833666	0	54	0	52	20	11	14	72.8	42.6	30.2	7.8	NA	4.6	67	262	4.84	4.71	0.78	2	2.02	155	54.6	22.7263	96	60	710	23.6667
102672630	1	77	0	84	19	28	27	74.9	46.1	28.8	6.8	0.9	5.27	65	189	5.09	4.67	0.75	2	2.38	153.5	50.6	21.475	120	77	701	23.3667
103120247	1	47	0	69	19	9	19	77	47.6	29.4	NA	NA	4.7	71	240	5.45	4.34	0.71	2	1.58	159	44.4	17.5626	98	58	1223	40.7667
100570880	0	40	0	80	18	19	27	74.9	43.5	31.4	10.6	2.1	6.54	73	218	5.48	4.7	0.74	2	2.03	170.5	64	22.0156	133	70	1066	35.5333
107120137	1	81	0	90	18	13	21	75	47.1	27.9	10.9	2.8	4.3	82	260	5.15	4.26	0.82	2	1.54	174	65.6	21.6673	138	86	1452	48.4
102672728	0	73	0	64	18	14	19	76.5	45.9	30.6	10.9	1.9	3.98	77	194	5.21	5.27	0.75	2	2.79	158.5	54.4	21.6541	108	60	701	23.3667
115261911	0	52	0	37	18	15	20	72.3	43.6	28.7	14.7	2.7	3.63	71	188	4.73	4.36	0.74	2	2.29	161	48.5	18.7107	117	74	1063	35.4333
108730276	1	32	0	28	17	15	22	76	42	34	3.7	0.8	3.22	67	168	5.01	4.79	0.5	2	2.02	156.5	57.1	23.3135	124	67	664	22.1333
101390028	0	32	0	37	17	14	19	68.7	42.1	26.6	9.1	2.3	3.84	72	265	4.93	4.24	0.69	2	1.82	163	53	19.9481	109	65	716	23.8667
106590204	0	31	0	55	17	11	17	70.1	39.2	30.9	7.8	NA	4.1	47	150	4.97	4.51	0.58	2	1.91	167.5	48.3	17.2154	117	77	677	22.5667
106590137	1	33	0	55	17	11	17	70.1	39.2	30.9	7.8	NA	4.1	47	150	4.97	4.51	0.58	2	1.91	167.5	48.3	17.2154	117	77	1013	33.7667
100066646	1	79	0	53	17	15	24	77.5	43.1	34.4	8.4	1.4	4.64	87	235	4.71	4.79	0.82	2	2.16	165.5	47	17.1594	112	68	705	23.5
102125988	1	50	0	96	16	11	17	77.8	44.5	33.3	NA	NA	3.9	80	299	4.68	5.84	1.53	2	2.73	169	55.5	19.4321	144	86	1394	46.4667
107100112	1	49	0	39	16	12	17	64.8	40.5	24.3	9.9	2.3	2.09	72	178	4.32	5.36	0.88	2	2.56	155	45	18.7305	112	66	740	24.6667
102672787	0	58	0	58	16	11	20	75.9	47.3	28.6	16.1	3.2	2.63	57	134	4.8	4.61	0.96	2	2.2	164.5	46.2	17.073	102	70	701	23.3667
106660622	1	31	0	69	15	29	22	71.7	40.4	31.3	NA	NA	3.98	67	145	5.02	3.91	0.57	2	1.7	155	53.2	22.1436	116	62	1090	36.3333
106790678	0	24	0	55	15	13	21	70.2	41.2	29	14.3	2.5	4.22	85	156	5.06	4.62	0.66	2	2.27	155.5	53.5	22.1255	107	65	1104	36.8
110850042	1	38	0	92	14	21	21	69.9	42.1	27.8	NA	NA	4.6	99	284	4.76	5.67	0.92	2	2.77	175.5	71.5	23.2141	123	69	1233	41.1
107810261	0	34	0	46	13	5	13	69.8	41.5	28.3	NA	NA	4.15	75	198	5.35	5.85	0.7	2	3.12	164	59.6	22.1594	121	71	1169	38.9667
115261499	0	52	0	61	12	12	20	71	41.9	29.1	7.2	1.4	2.76	57	142	5.17	4.44	1.01	2	2.25	162	56.2	21.4144	116	62	1044	34.8
102672871	0	45	0	50	11	6	17	74.5	42.1	32.4	12.6	1.9	3.57	69	214	4.68	4.55	0.79	2	2.06	164	56.6	21.044	100	55	701	23.3667
107280443	1	57	0	160	11	14	24	80.3	50.4	29.9	13.3	2.6	4.62	68	221	5.29	4.08	0.6	2	1.53	162	48.7	18.5566	123	74	615	20.5
115262161	0	31	0	71	10	16	22	74.9	45.3	29.6	9.2	1.6	6.8	119	375	5.71	3.8	1.21	2	1.46	160	50.6	19.7656	124	68	1407	46.9
114260500	1	29	0	135	652	56	123	NA	NA	NA	13.8	3.2	3.77	68	342	8.15	6.07	1.37	1.99	3.11	171	65.3	22.3317	144	77	371	12.3667
114960003	0	45	0	80	174	150	109	69.2	43.2	26	NA	NA	5.6	74	300	4.41	5.72	1.08	1.99	2.12	172.5	59.7	20.063	117	65	1435	47.8333
102672436	1	46	0	71	106	11	57	59.6	40.5	19.1	6.5	1.1	2.82	72	312	4.38	4.79	2.21	1.99	1.86	161.5	50.9	19.5152	176	125	701	23.3667
107591096	1	51	0	80	105	32	26	80.2	45.4	34.8	3.9	1.8	4	78	336	4.34	5.28	0.94	1.99	2.44	161	47.8	18.4406	83	59	740	24.6667
100490075	1	63	0	56	56	16	24	72.3	45.9	26.4	10.8	1.4	3.12	104	356	5.83	5.02	1.67	1.99	2.49	164.5	60.2	22.2467	153	100	705	23.5
112890043	0	34	0	73	54	24	23	73.2	45.9	27.3	17.9	NA	4	89	333	5.5	4.81	1.6	1.99	1.99	163.5	53.8	20.1255	106	64	781	26.0333
105113330	1	75	0	54	51	10	21	68.9	45.5	23.4	14.1	2.6	5.02	90	435	6.85	5.27	1.23	1.99	2.3	176.5	67.9	21.7962	130	82	361	12.0333
100109055	1	38	0	78	46	10	23	74.2	41.8	32.4	9.9	1.6	4.14	98	377	6.83	5.12	1.56	1.99	2.51	168	65.7	23.2781	134	76	1034	34.4667
107590924	0	28	0	75	42	31	27	71.2	42.2	29	18.9	1.6	4.4	82	286	5.15	5.03	1.2	1.99	2.44	160.5	59.2	22.9811	132	70	740	24.6667
111140359	1	35	0	56	34	18	23	74.7	48.7	26	17.3	NA	5.86	54	234	4.84	4.64	0.6	1.99	2.26	158	44.7	17.9058	107	64	745	24.8333
113970077	0	30	0	85	31	12	21	71	44.4	26.6	12.4	2.3	3.1	83	252	5.36	3.86	1.05	1.99	1.16	179	55.8	17.4152	90	58	701	23.3667
105113524	1	47	0	75	28	23	29	76	46.5	29.5	5.2	0.9	2.62	64	236	5.69	5.11	1.34	1.99	2.19	166	58.4	21.1932	117	75	377	12.5667
110760051	1	35	0	72	28	12	16	74	48.4	25.6	10.7	1.2	5.7	101	324	5.08	4.47	1.46	1.99	1.7	168.5	55.7	19.618	102	64	383	12.7667
20103732	0	48	1	78	26	19	18	NA	NA	NA	5.1	0.4	4.1	64	300	4.7	6.2	1.61	1.99	2.82	160.5	61	23.6799	132	100	266	8.86667
101530600	1	85	0	71	26	13	22	74	45	29	11.8	2.4	4.8	78	315	5.42	4.52	1.17	1.99	2.03	165	64.4	23.6547	130	72	1460	48.6667
112570393	1	37	0	65	26	7	16	78.2	47.2	31	NA	NA	4.3	78	238	4.86	4.94	0.87	1.99	2.06	163	48.5	18.2544	94	62	1157	38.5667
115260294	1	31	0	82	25	12	23	70	43.3	26.7	4.7	1	7.1	76	365	5.01	5.54	1.71	1.99	2.43	170.5	64	22.0156	134	87	1396	46.5333
100066150	1	42	0	72	23	65	42	69.1	42.9	26.2	15.9	2.7	2.97	94	318	5.06	4.93	0.53	1.99	2.32	179	72.4	22.596	119	83	705	23.5
105830026	0	73	0	50	23	12	25	75.6	44.3	31.3	12.4	2.1	4.1	90	309	5.31	5.46	0.96	1.99	2.55	175	64	20.898	136	88	1094	36.4667
110970387	0	39	0	70	23	11	24	70.2	42.8	27.4	NA	NA	3.39	95	221	6.22	6.04	1.41	1.99	2.99	171.5	61.4	20.8757	150	86	1097	36.5667
116080353	0	31	0	53	22	14	20	75	42.9	32.1	NA	NA	3.4	84	344	5.75	6.17	1.08	1.99	2.9	159	59.7	23.6146	123	80	1116	37.2
100750242	0	25	0	57	22	15	20	80	45	35	11.3	2	4.1	88	303	5.21	5.34	1.2	1.99	2.6	162.5	54.7	20.7148	131	98	651	21.7
105080776	1	76	0	72	22	11	20	71.9	43.3	28.6	10.3	2.2	5.7	97	318	5.3	4.77	0.68	1.99	2.24	170	57.5	19.8962	140	82	740	24.6667
108950081	0	29	0	46	22	8	23	76.1	45.8	30.3	7.6	1.9	7.2	131	376	3.33	5.27	1.41	1.99	2.4	166	49	17.782	152	65	1403	46.7667
108270064	1	57	1	58	21	11	20	84	47.1	36.9	13.5	2.3	3.5	54	173	4.63	4.92	0.92	1.99	2.44	152.5	51	21.9296	107	78	654	21.8
115430015	1	29	0	71	21	12	19	80.9	48.6	32.3	NA	NA	6.5	90	316	5.19	5.41	0.66	1.99	2.6	167.5	57.5	20.4945	127	79	1436	47.8667
107100122	1	66	0	116	21	14	20	77.1	45.3	31.8	8.8	1.4	4.09	72	251	4.41	5.42	0.89	1.99	2.85	157	44.4	18.0129	118	74	741	24.7
103862213	1	37	0	57	19	24	23	76.2	45.6	30.6	20.3	NA	4	72	251	5.16	4.84	0.84	1.99	2.16	176	65	20.984	122	64	763	25.4333
102125628	1	38	0	47	18	10	14	64.4	44.4	20	NA	NA	6.5	88	359	5.33	6.14	1.03	1.99	3.07	170	69.3	23.9792	127	85	1394	46.4667
112570312	1	64	0	51	18	14	18	72.3	39.8	32.5	NA	NA	3.62	63	200	5.51	3.89	0.55	1.99	1.44	158.5	56.1	22.3308	152	92	1161	38.7
110594420	0	55	0	63	18	9	16	72.1	42	30.1	NA	NA	4.9	72	228	4.86	4.7	0.9	1.99	2.05	166.5	59.6	21.499	101	62	1076	35.8667
103941060	0	31	0	34	18	9	15	75.6	46.2	29.4	8	NA	3.7	42	151	5.22	4.86	0.55	1.99	2.13	166.5	55.1	19.8757	90	56	727	24.2333
111970018	0	26	0	72	18	13	19	77.1	45.2	31.9	9.6	1.5	2.5	52	234	4.7	4.6	0.73	1.99	1.84	164	53.4	19.8543	119	60	697	23.2333
115900007	1	44	0	62	18	17	19	70.8	43.1	27.7	9.8	2.2	3.94	65	230	5.13	4.22	0.69	1.99	1.76	159.5	46.1	18.1209	120	67	697	23.2333
107960354	1	47	0	85	17	18	30	74.4	46.1	28.3	13.8	2.5	4.59	98	287	5.2	5.92	1.4	1.99	2.9	167.5	63	22.4549	141	88	1150	38.3333
104170247	1	88	0	50	17	11	19	73.9	46.4	27.5	NA	NA	4.1	59	247	4.51	5.3	0.62	1.99	2.6	157	49.3	20.0008	110	80	1175	39.1667
114260926	1	42	0	59	16	14	19	NA	NA	NA	4.6	0.5	4.11	51	184	4.33	5.91	0.67	1.99	3.05	153	54.6	23.3244	131	56	371	12.3667
100066776	0	43	0	44	16	16	20	74.3	44.9	29.4	11.3	1.9	4.5	71	189	4.75	4.95	0.73	1.99	2.39	162.5	60.7	22.987	126	78	705	23.5
102126087	0	45	0	59	16	14	21	75.6	45.9	29.7	12.5	NA	2.73	74	151	5.13	6.13	1.36	1.99	2.93	156	54.9	22.5592	122	74	755	25.1667
102125970	1	47	0	82	15	26	27	72.1	44.7	27.4	NA	NA	7.5	127	468	5.64	5.68	1.05	1.99	2.81	162.5	59.5	22.5325	142	79	1394	46.4667
115260471	1	36	0	62	15	13	20	69.9	43.3	26.6	10.2	2.4	5.37	89	252	5.04	3.79	0.68	1.99	1.26	174.5	66.9	21.9703	129	71	1045	34.8333
114450056	0	36	0	68	15	9	26	73.4	37.4	36	NA	NA	5.44	65	233	5.29	4.27	0.76	1.99	1.48	165	59	21.6713	115	65	1076	35.8667
106360087	1	68	0	65	15	16	27	74	45.8	28.2	18.7	3.3	4.5	76	265	5.68	4.71	0.98	1.99	2.53	167	58.6	21.0119	167	74	1207	40.2333
100052506	0	69	0	60	15	20	24	66.2	42.7	23.5	7.4	1.5	5.79	93	287	5.46	4.75	0.71	1.99	2.29	153.5	48.6	20.6262	118	65	1072	35.7333
112980046	0	26	0	53	15	19	17	71	44.6	26.4	15.1	2.7	3.46	65	84	4.56	4.94	0.72	1.99	2.37	165	55.2	20.2755	106	65	1052	35.0667
112250198	0	82	0	57	15	15	20	67.9	44	23.9	NA	NA	5.1	90	220	4.85	5.06	0.93	1.99	2.49	158.5	48.7	19.3852	90	61	1086	36.2
101681428	0	24	0	60	15	8	17	73.2	44.3	28.9	12.5	NA	3.2	60	152	5.28	4.02	0.77	1.99	1.56	160	46.7	18.2422	92	60	802	26.7333
110930178	1	65	0	66	14	14	19	77.8	47.4	30.4	10	1.7	6.58	63	228	4.95	4.39	0.61	1.99	2.02	154.5	50.3	21.0723	118	69	638	21.2667
101540068	0	68	0	62	12	20	21	71	43.1	27.9	NA	NA	3.9	58	235	4.4	4.66	0.77	1.99	2.09	155	57.5	23.9334	119	70	1049	34.9667
106480944	1	46	0	44	12	6	16	75.6	44.3	31.3	NA	NA	3.24	77	287	5.11	5.42	1.07	1.99	2.55	163.5	56.6	21.1729	124	63	1147	38.2333
111650070	1	39	0	54	11	20	29	76.1	39.2	36.9	10.5	1.9	5.03	75	91	4.47	5.62	0.9	1.99	2.9	158.5	52.2	20.7784	95	60	1112	37.0667
111140310	1	61	0	50	11	22	27	76.5	42.8	33.7	6.7	NA	5.42	70	259	4.6	4.36	0.63	1.99	2.18	162.5	50.7	19.2	103	65	745	24.8333
108080189	1	51	0	64	8	9	17	NA	NA	NA	9.1	2.2	2.51	55	150	5.02	5.62	0.9	1.99	2.59	158.5	48.1	19.1464	129	73	605	20.1667
104953516	1	46	0	85	130	77	39	74.3	45.8	28.5	NA	NA	4.6	94	256	4.87	6.19	1.44	1.98	2.87	171.5	53.7	18.2577	122	65	1231	41.0333
114400087	1	31	0	75	63	18	21	NA	NA	NA	21.2	3.8	4.93	86	378	5.42	5.08	1.19	1.98	2.13	182	70	21.1327	117	71	581	19.3667
112580605	0	38	0	93	57	81	130	74.3	43.2	31.1	NA	NA	3.7	98	316	4.67	5.28	1.97	1.98	2.3	171	55.5	18.9802	134	85	1099	36.6333
111180147	0	27	0	69	44	33	27	67.3	41.1	26.2	7.3	1.2	4.58	67	228	4.74	4.86	1.08	1.98	2.14	163	55.2	20.7761	90	55	727	24.2333
115260198	0	34	0	73	40	16	23	75.3	42.7	32.6	13.7	2.5	4.79	88	235	4.31	5.29	1.07	1.98	2.51	172	61.5	20.7883	132	68	1045	34.8333
115710058	0	47	0	56	39	38	39	74.9	50.2	24.7	NA	NA	5.6	98	330	4.69	5.54	0.61	1.98	2.86	176	66.7	21.5328	109	73	866	28.8667
104241979	1	31	0	77	35	35	34	73.5	42.1	31.4	9	NA	6.2	109	431	4.96	4.48	1.38	1.98	1.8	154.5	56.2	23.544	132	74	782	26.0667
111630196	1	23	0	58	35	32	25	72.2	39.3	32.9	NA	NA	5.3	85	251	4.64	4.75	1.07	1.98	2.05	173	70.2	23.4555	122	80	1119	37.3
115262241	0	40	0	94	33	5	15	77.8	40.5	37.3	10.2	1.4	4.6	57	294	4.34	4.44	0.59	1.98	2	171	63	21.5451	111	69	1407	46.9
103940768	0	28	0	74	32	21	24	77.5	49.3	28.2	NA	NA	6.7	89	378	4.27	5.82	1.15	1.98	2.78	165.5	60.3	22.0151	117	80	1387	46.2333
116030052	1	40	1	65	27	15	18	67.9	42.4	25.5	11.8	NA	2.4	81	190	4.91	5.78	1.09	1.98	2.83	175.5	76.9	24.9673	118	70	709	23.6333
115262182	0	31	0	103	25	12	21	78.7	47.9	30.8	6.6	1.8	6.3	76	394	11.88	5.28	1.14	1.98	2.52	168.5	64	22.5414	169	78	1407	46.9
112460188	0	39	0	76	25	16	28	72	46.3	25.7	13	2.3	7.6	76	240	5.94	5.76	1.69	1.98	2.65	168.5	58.1	20.4633	131	86	776	25.8667
114260836	1	51	0	87	24	25	28	NA	NA	NA	11.5	1.8	3.26	55	236	4.57	5.26	0.79	1.98	2.39	148	45.9	20.9551	128	88	362	12.0667
114570014	1	74	0	65	23	19	21	80.2	47.8	32.4	NA	NA	4.8	68	356	4.71	5.42	1.68	1.98	2.65	176	76	24.5351	135	93	1547	51.5667
113720109	0	26	0	111	21	24	29	77.7	48.3	29.4	NA	NA	6	88	213	5.2	5.56	1.27	1.98	2.57	166.5	68.9	24.8537	136	94	1226	40.8667
107050173	1	55	0	83	21	15	23	73	44.1	28.9	9	2.1	7.3	91	274	4.91	5.47	1.28	1.98	2.57	164	61.4	22.8287	118	77	1518	50.6
115020012	0	38	0	60	20	11	23	NA	NA	NA	12.4	1.5	3.8	75	179	5.43	5.43	0.69	1.98	2.27	157	43.5	17.6478	133	94	612	20.4
102672361	1	36	0	65	19	23	25	75	43.5	31.5	10.3	2.5	3.62	75	244	5.17	4.55	1.42	1.98	1.98	171	68.6	23.4602	109	65	701	23.3667
113170247	1	33	0	76	19	13	21	68	41.1	26.9	18.2	1.7	4.7	65	184	4.46	5.5	0.51	1.98	2.43	160	59.1	23.0859	110	80	365	12.1667
114260766	1	34	0	51	19	15	27	79.1	48	31.1	26.7	4.6	5.58	91	230	5.59	5.31	0.73	1.98	2.71	162	59.7	22.7481	125	73	356	11.8667
113230034	1	29	0	52	19	10	21	74.3	42.3	32	NA	NA	2.3	62	203	4.87	5.35	0.7	1.98	2.57	167	61.7	22.1234	94	62	1084	36.1333
104492236	1	26	0	59	19	9	16	76	49.6	26.4	10.9	1.2	5.7	79	306	5.44	5.93	0.97	1.98	2.94	170.5	50.2	17.2685	106	62	383	12.7667
110570117	0	25	0	51	19	11	13	77.9	46.4	31.5	11.9	1.9	3.7	67	200	4.41	4.36	0.73	1.98	1.83	165.5	45.7	16.6848	98	70	810	27
110440462	1	39	0	59	18	9	17	75.4	43.9	31.5	8.6	NA	3.6	75	433	4.99	4.96	1.02	1.98	2.36	157	57.6	23.3681	113	71	658	21.9333
100066739	0	36	0	49	18	15	20	65.8	42.7	23.1	10	1.8	3.63	65	203	4.8	5.07	0.99	1.98	2.43	168.5	58.8	20.7099	112	69	705	23.5
112460201	0	56	0	79	18	14	20	75.2	44.1	31.1	6	1.1	5.35	95	325	5.31	4.92	0.97	1.98	2.39	161.5	53.5	20.512	119	70	776	25.8667
112980070	0	38	0	63	17	7	15	74	43.2	30.8	8.9	1.4	3.6	63	204	5.09	5.25	0.69	1.98	2.38	159.5	48.2	18.9464	104	67	1056	35.2
112581142	1	31	0	50	17	19	25	71.2	41.1	30.1	NA	NA	4.25	65	160	5.21	4.91	1.22	1.98	2.57	159.5	45.5	17.885	120	72	1099	36.6333
103630715	0	39	0	58	15	42	28	72.6	47.4	25.2	16.3	2.6	5.1	96	300	4.62	4.05	0.68	1.98	1.74	183	76.8	22.9329	111	68	1374	45.8
105610019	1	48	0	52	15	11	18	80.1	49	31.1	17.1	3.8	4.33	87	274	5.56	4.37	0.66	1.98	2.21	151	50.2	22.0166	110	67	498	16.6
109910339	1	47	0	73	15	16	19	78.8	46.2	32.6	NA	NA	4	87	409	4.18	4.05	1.91	1.98	1.75	178	68.2	21.5251	112	64	1593	53.1
100066635	1	77	0	65	15	15	21	78.1	49.2	28.9	8.1	1.8	3.64	81	192	4.24	4.53	0.79	1.98	2.02	166.5	58.9	21.2465	103	63	705	23.5
112580993	1	31	0	77	15	12	17	79.3	49.6	29.7	NA	NA	5.3	90	317	4.55	5.53	1.04	1.98	2.56	174	59.7	19.7186	118	71	1461	48.7
116540044	1	50	0	71	15	13	21	73.7	40.4	33.3	11.4	NA	3.6	77	154	4.89	4.36	0.78	1.98	1.76	163.5	44.3	16.5717	101	58	685	22.8333
20106830	0	50	0	72	14	16	30	72.3	38.6	33.7	NA	NA	4.27	69	216	4.42	4.76	0.89	1.98	2.46	161.5	64	24.5378	123	86	714	23.8
116420050	0	24	0	62	14	14	21	75.4	45.6	29.8	7.6	1.4	5.5	66	236	4.4	4.93	0.54	1.98	2.35	153	45.9	19.6078	92	60	590	19.6667
106481000	0	45	0	46	13	15	17	76	47.3	28.7	NA	NA	3.1	68	212	5.66	4.35	0.92	1.98	1.7	155	51	21.2279	125	73	1141	38.0333
112220137	0	33	0	53	13	7	18	76.6	38.7	37.9	11.4	NA	3.98	57	146	4.41	4.74	1.04	1.98	2.02	160.5	54.1	21.0013	114	64	769	25.6333
115590058	0	22	0	47	13	13	19	NA	NA	NA	11.8	1.7	3.08	61	296	4.42	4.28	0.66	1.98	1.8	158.5	51.4	20.46	96	52	350	11.6667
102672660	0	33	0	69	12	9	13	81.5	47.5	34	8.1	2.1	3.34	69	203	4.73	4.19	0.64	1.98	1.87	165.5	51.9	18.9483	107	60	701	23.3667
112581132	1	31	0	54	11	24	18	68.6	44.7	23.9	NA	NA	4.6	65	148	5.54	4.97	0.54	1.98	2.25	160	46.4	18.125	122	73	1099	36.6333
110593551	1	38	0	54	11	24	18	68.6	44.7	23.9	NA	NA	4.6	65	148	5.54	4.97	0.54	1.98	2.25	160	46.4	18.125	122	73	953	31.7667
106481070	0	36	0	68	10	10	21	69.7	44.2	25.5	NA	NA	3.25	71	180	5.28	4.52	0.73	1.98	2.12	154	51.5	21.7153	122	64	1147	38.2333
112600222	1	36	0	71	62	10	18	70.9	48.1	22.8	NA	NA	5.5	87	542	5.3	5.25	2.6	1.97	2.27	167	63	22.5896	117	75	1350	45
110410194	0	42	0	77	52	23	25	73.5	46.7	26.8	NA	NA	6.8	101	373	6.04	5.86	1.22	1.97	2.63	154	58.2	24.5404	168	73	1548	51.6
20106054	0	56	0	55	50	13	22	NA	NA	NA	15.5	1.6	4.6	98	296	4.66	5.13	1.45	1.97	2.07	174.5	57	18.7191	110	84	357	11.9
110410258	0	58	0	109	37	15	26	79.1	41.2	37.9	NA	NA	6.77	114	318	5.67	5.26	0.81	1.97	2.84	174.5	69.1	22.6928	165	92	1169	38.9667
106360085	1	70	0	98	36	25	27	74.6	46.6	28	14.7	3	3.6	94	277	7	3.86	1.01	1.97	1.44	166.5	60.7	21.8958	132	83	1204	40.1333
105400550	0	51	1	57	32	40	32	69.7	43.8	25.9	18.3	2.8	4.94	110	371	5.92	5.66	0.92	1.97	3.08	169	70.1	24.544	174	97	1116	37.2
106880055	1	33	0	126	31	34	27	80.2	43.8	36.4	14.9	2.8	4.2	107	341	5.34	4.16	0.75	1.97	1.46	177.5	62.1	19.7104	135	87	1092	36.4
110594195	0	44	0	48	28	17	19	78.3	44.7	33.6	NA	NA	4.3	74	140	5.31	5.91	1.55	1.97	2.75	166	55.1	19.9956	104	67	1088	36.2667
20103845	0	26	0	55	28	100	74	75	43.5	31.5	11.3	1.1	5.9	59	275	4.36	5	0.94	1.97	1.81	158.5	48.3	19.226	120	70	231	7.7
105980609	1	71	0	88	25	21	25	70.2	43.3	26.9	11	2.5	4.5	63	180	5.29	4.08	0.84	1.97	1.62	156.5	41.7	17.0258	135	88	739	24.6333
102125311	1	32	0	53	24	16	17	73.4	48.1	25.3	NA	NA	5.2	78	396	4.61	5.38	0.96	1.97	2.62	172	65.1	22.0051	125	81	1394	46.4667
100350037	1	39	0	81	23	19	23	NA	NA	NA	12.1	0.9	4.13	61	188	5.24	6.09	1.34	1.97	2.86	152	44	19.0443	129	86	448	14.9333
112570419	0	31	0	80	23	23	39	NA	NA	NA	11.7	1.2	3.28	84	212	5.92	5.21	0.98	1.97	2.29	163	45.2	17.0123	143	84	364	12.1333
112580972	1	29	0	72	22	17	18	76.8	47.9	28.9	NA	NA	5	86	326	4.52	4.85	1.41	1.97	2.16	174	67.2	22.1958	125	81	1461	48.7
115260342	1	32	1	137	22	86	55	78.4	47.9	30.5	13.9	3.7	3.6	82	300	4.91	5.71	0.53	1.97	2.55	168	62.3	22.0734	134	78	1396	46.5333
20101622	0	45	0	47	21	13	21	63.6	45.6	18	NA	NA	5.7	96	403	4.71	4.14	0.56	1.97	1.77	174.5	67.7	22.233	106	60	1394	46.4667
110570128	0	45	0	65	21	10	16	83.5	46.6	36.9	11.8	5.8	3.8	77	271	4.75	5.58	1.02	1.97	2.83	163	55.7	20.9643	110	70	806	26.8667
111660776	1	33	0	81	19	18	23	70.9	45.4	25.5	NA	NA	6.9	107	414	4.71	3.69	0.39	1.97	1.53	175	62	20.2449	141	83	1448	48.2667
113680778	1	30	0	43	19	16	23	71.1	43.4	27.7	17.9	NA	2.73	61	166	4.9	5.35	1.27	1.97	2.53	155	45	18.7305	116	68	728	24.2667
115390010	0	56	0	60	18	29	27	78.7	43.7	35	NA	NA	3.84	87	202	5.21	5.21	0.55	1.97	2.5	155	52	21.6441	113	64	946	31.5333
107920151	1	79	0	58	17	16	15	74.5	45.7	28.8	NA	NA	5.38	60	199	4.68	5.45	0.59	1.97	2.81	163	55.2	20.7761	116	72	930	31
108833340	1	78	0	82	17	15	26	68.1	43.8	24.3	14.5	2.5	7.46	82	130	5.03	4.84	0.68	1.97	2.09	157.5	50.1	20.1965	97	67	352	11.7333
104341045	1	61	0	88	17	16	27	73.8	41.3	32.5	9.3	1.6	4.15	63	217	4.89	5.26	1.58	1.97	2.55	151.5	41	17.8632	126	73	728	24.2667
114860038	1	26	0	45	16	11	17	76.6	46.1	30.5	9.8	1.7	4.49	68	226	5.21	4.17	0.7	1.97	1.85	160	55.1	21.5234	102	62	693	23.1
102672700	0	42	0	122	16	15	20	77.6	42.6	35	15.7	2.7	4.2	61	256	4.75	4.73	1.07	1.97	2.03	149.5	47.7	21.342	92	60	701	23.3667
100066670	0	28	0	46	16	12	18	75	42.2	32.8	9.3	1.8	3.48	91	254	4.66	4.91	0.77	1.97	2.21	173	62.4	20.8493	101	78	705	23.5
105200427	0	70	0	56	16	13	21	71.1	41.6	29.5	8.9	1.3	5.5	79	263	7.1	4.9	0.75	1.97	2.21	165.5	50.2	18.3277	127	67	697	23.2333
113680695	1	49	0	133	15	38	26	71.8	43.2	28.6	12.1	NA	3.1	86	332	4.41	4.13	1.06	1.97	1.54	170	69.2	23.9446	97	57	728	24.2667
113790111	1	47	0	60	14	9	18	75.6	47.7	27.9	20.7	2.7	3.28	88	179	5.47	4.83	0.92	1.97	2.32	160	56.2	21.9531	118	68	717	23.9
100066678	0	30	0	62	14	29	24	65	41.5	23.5	6.3	1.1	3.4	61	172	5.31	4.64	0.95	1.97	1.97	163.5	51.6	19.3025	103	62	705	23.5
104341044	1	64	0	53	14	15	21	73.6	43.6	30	22	3.5	6.57	77	176	5.11	4.84	0.73	1.97	2.56	157	45.8	18.5809	135	87	728	24.2667
103902277	1	45	0	76	11	10	17	76.4	45.7	30.7	10.6	NA	2.41	72	169	4.6	3.6	0.52	1.97	1.26	164.5	52.6	19.4381	121	70	765	25.5
112980045	0	33	0	59	10	22	28	69.8	42.3	27.5	10.5	2.1	3	49	156	4.82	4.07	0.68	1.97	1.39	157.5	46.6	18.7856	97	65	1041	34.7
114500024	0	24	0	73	10	14	19	77.3	44	33.3	NA	NA	3.68	71	234	4.85	5.1	0.73	1.97	2.56	156.5	43	17.5566	111	79	1076	35.8667
109560177	1	26	1	65	85	10	22	68	41.3	26.7	7.6	1.6	4.74	84	382	5.3	4.74	1.12	1.96	2.15	166	61.2	22.2093	140	82	1044	34.8
114080812	1	59	1	60	76	23	32	68.1	39.5	28.6	NA	NA	5.05	99	404	4.76	5.12	2.37	1.96	2.22	166.5	61.8	22.2926	160	95	1101	36.7
104271087	1	39	0	89	66	24	42	75.7	47.1	28.6	NA	NA	5.58	84	348	4.91	5.96	2.15	1.96	3.11	173.5	67.2	22.3239	160	100	803	26.7667
105810378	0	46	0	75	52	11	15	68.8	42.1	26.7	15.3	1.8	4.2	66	196	4.86	4.27	0.93	1.96	1.54	158.5	49.5	19.7036	120	61	988	32.9333
103862290	1	43	1	58	45	18	27	72.2	43.8	28.4	NA	NA	4.25	92	279	5.3	5.26	0.8	1.96	2.82	169	70	24.5089	178	96	1106	36.8667
113710215	0	25	0	105	45	8	21	72	40	32	NA	NA	4.9	117	404	5.25	5.14	0.71	1.96	2.82	166	63	22.8625	105	60	1476	49.2
110440339	1	67	0	70	44	25	23	76.8	48.3	28.5	16.2	NA	4	78	408	5.03	5.48	2.09	1.96	2.34	174.5	70.5	23.1525	138	85	658	21.9333
115510015	0	54	0	62	34	13	24	75.6	42.1	33.5	NA	NA	4.3	60	272	5.05	5.01	0.89	1.96	2.18	160	48.8	19.0625	128	78	921	30.7
113020105	0	42	0	106	30	21	32	80	44.8	35.2	12	2.4	4.01	62	260	4.81	4.99	0.65	1.96	2.09	161.5	57.5	22.0456	120	80	409	13.6333
114950052	1	41	0	100	29	26	23	73	46.1	26.9	14.6	2.4	5.01	115	332	5.72	4.74	1.11	1.96	2.04	178	63.3	19.9785	114	72	720	24
106770126	1	36	1	93	25	13	16	76	44	32	8.9	1.1	3.4	76	227	5.89	5.6	1.42	1.96	2.77	161.5	63	24.1544	137	84	722	24.0667
100065498	1	23	0	79	25	37	30	75.3	49.9	25.4	22.7	3.8	4.8	96	316	4.77	4.94	0.66	1.96	2.5	172.5	56	18.8196	124	73	705	23.5
116080096	0	38	0	39	24	13	18	70.7	44.3	26.4	24.1	NA	3.8	87	395	5.08	5.23	0.94	1.96	2.54	175	66.8	21.8122	105	60	717	23.9
100570921	0	36	0	51	24	20	20	76	46.7	29.3	20.3	3.2	2.8	63	181	4.78	4.58	0.4	1.96	1.95	161.5	52.5	20.1286	115	67	711	23.7
20103082	0	37	0	73	22	14	22	78.3	50.4	27.9	NA	NA	4.2	74	324	4.26	5.4	1.15	1.96	2.54	173	59.8	19.9806	108	79	1353	45.1
20105387	1	58	1	71	21	24	23	79.6	45.7	33.9	6.9	1.7	5.34	80	251	5.51	4.13	0.69	1.96	1.77	171.5	69.8	23.7316	133	85	436	14.5333
104340971	0	39	0	57	20	9	18	72.2	38.6	33.6	9	2	2.44	78	202	5.66	4.77	0.58	1.96	2.58	167.5	53.9	19.2114	132	72	728	24.2667
106660643	0	34	0	57	20	15	22	73.5	44.3	29.2	NA	NA	3.6	77	165	5.15	5.03	0.96	1.96	2.17	159	48.1	19.0261	110	74	1132	37.7333
109121061	1	25	0	53	20	9	16	81.2	49	32.2	9.2	NA	3.5	82	225	5.27	5.45	1.04	1.96	2.68	160	48.1	18.7891	109	69	743	24.7667
111140334	1	31	0	54	19	10	17	77.5	41.5	36	8.4	NA	2.9	64	199	4.59	4.55	0.91	1.96	1.9	159	47.8	18.9075	109	69	745	24.8333
108833321	1	59	0	97	19	19	27	78.9	44.2	34.7	9.3	1.3	4.28	71	124	6.64	5.94	1.5	1.96	2.82	149	40.5	18.2424	117	60	703	23.4333
102672673	0	35	0	61	18	9	14	74	43.4	30.6	15.2	2.4	2.57	65	228	4.62	4.24	1.25	1.96	1.38	159	51.9	20.5293	106	88	701	23.3667
104860481	0	66	0	67	17	14	23	77.1	44.9	32.2	11.9	1.7	4.2	68	222	4.82	5.81	0.95	1.96	2.7	162	61.8	23.5482	117	69	725	24.1667
109870042	1	37	0	93	17	20	18	70.9	46.3	24.6	NA	NA	2.7	85	226	4.73	5.03	0.95	1.96	2.44	175	66.7	21.7796	122	77	1187	39.5667
104241781	0	23	0	62	17	13	20	77.8	43.1	34.7	17.3	NA	5.1	88	328	4.45	4.42	0.89	1.96	1.81	181	69.1	21.0922	125	82	795	26.5
101540065	1	63	0	41	17	20	24	76.9	42.9	34	NA	NA	3.96	68	251	5.09	5.18	0.79	1.96	2.8	154	46.2	19.4805	102	60	1031	34.3667
100066212	1	44	0	78	16	24	24	81.9	43.9	38	12.2	2.6	5.79	79	269	5.06	4.84	0.81	1.96	2.24	180	77.5	23.9198	111	81	705	23.5
101681508	0	31	0	86	16	15	23	73.2	41.4	31.8	9.8	NA	3.42	60	126	4.65	3.97	0.69	1.96	1.55	153	47.9	20.4622	102	59	802	26.7333
111140372	1	28	0	37	16	7	15	70.5	46	24.5	10.1	NA	4.6	66	189	5.02	4.5	0.64	1.96	2.19	159.5	49.3	19.3787	98	60	745	24.8333
106790504	1	32	0	50	16	35	30	73.3	46.8	26.5	11.8	2.3	5.95	96	278	5.51	5.8	1.36	1.96	2.93	176	59.6	19.2407	110	65	1113	37.1
102125339	1	33	0	60	15	14	22	75.7	49.1	26.6	NA	NA	4.1	87	386	4.88	5.25	2	1.96	3.11	168.5	66.4	23.3867	109	62	1394	46.4667
100224047	0	38	0	112	15	21	20	68	42.8	25.2	14.1	2.2	5.52	61	233	6.86	5.45	0.73	1.96	2.82	148	48.8	22.279	122	87	746	24.8667
101880292	0	32	0	71	15	14	17	75.8	45.3	30.5	14.2	2.5	3.99	78	216	4.93	5.43	0.86	1.96	2.71	161.5	53.8	20.6271	98	60	792	26.4
115261496	0	35	0	57	14	14	16	71.1	46.1	25	12	2	3.33	76	230	5.17	3.99	0.74	1.96	1.8	163.5	58	21.6966	126	60	1044	34.8
106790694	0	28	0	47	14	9	18	69.1	43.2	25.9	14.1	2.5	2.79	80	161	4.91	5.08	0.76	1.96	2.39	149.5	46.5	20.8051	94	60	1117	37.2333
108080185	1	53	0	46	14	12	23	NA	NA	NA	18	1.3	4.3	69	134	5.27	3.71	0.37	1.96	1.49	160	52.5	20.5078	116	64	605	20.1667
106660780	0	23	0	44	14	8	13	73.7	45	28.7	15.2	3.2	3.21	82	198	5.13	4.5	1.03	1.96	2.04	165.5	47.4	17.3054	108	62	757	25.2333
103830065	1	52	0	69	13	16	29	79.3	45.9	33.4	NA	NA	4.2	73	333	5.57	5.63	0.87	1.96	2.62	168.5	61.4	21.6256	154	82	1413	47.1
103940808	1	42	0	76	13	14	17	73.4	49.4	24	NA	NA	5.8	90	401	4.34	4.31	1.12	1.96	1.95	175.5	60	19.4804	125	74	1387	46.2333
115261176	1	48	0	57	12	9	16	78.4	44.7	33.7	8.5	1.9	4.79	72	208	5.06	4.69	1	1.96	2.35	168	58.2	20.6207	120	76	1044	34.8
114450040	0	36	0	56	12	8	18	75.2	42.9	32.3	NA	NA	3.8	67	189	5.12	4.7	0.8	1.96	1.95	160.5	52.6	20.4191	114	69	1076	35.8667
110593996	0	44	0	44	12	21	12	68.5	43.2	25.3	NA	NA	6	69	217	5.25	5.38	0.58	1.96	2.8	165.5	51.7	18.8753	103	68	1076	35.8667
113210137	1	55	0	36	11	7	14	70.1	45.4	24.7	NA	NA	4.05	60	111	5.63	5.11	0.57	1.96	2.63	156.5	49.5	20.2105	118	73	1037	34.5667
110400462	0	33	0	81	11	7	17	69.9	45.8	24.1	NA	NA	7.9	67	199	4.65	4.4	0.57	1.96	1.71	168.5	56.3	19.8294	117	75	1543	51.4333
115070065	0	28	0	55	11	10	15	76.1	44.1	32	15.3	3.1	3.53	69	160	4.75	4.61	0.78	1.96	2.17	158	45.4	18.1862	108	66	785	26.1667
106170298	1	62	0	61	6	8	16	71.4	44.4	27	7.6	NA	8	72	275	5.17	5	0.86	1.96	2.2	158.5	48	19.1066	113	65	598	19.9333
116690011	0	41	0	65	36	121	135	74.3	47.2	27.1	NA	NA	3.81	61	234	4.72	4.04	0.65	1.95	1.9	163	55	20.7008	98	68	708	23.6
103350073	1	55	0	61	35	26	30	72.8	43.7	29.1	13.8	2.8	5.4	92	381	4.4	4.66	0.97	1.95	2.36	180.5	68.4	20.9943	115	64	684	22.8
114090646	1	37	1	50	33	20	23	NA	NA	NA	8.1	2.2	2.8	64	343	5.89	4.42	1.36	1.95	1.91	161	62.5	24.1117	128	83	365	12.1667
100052226	1	66	0	63	33	27	33	73.4	45.8	27.6	15.8	2.6	5.16	108	328	5.89	5.78	1.33	1.95	2.98	170	63.4	21.9377	150	72	1074	35.8
107590870	0	34	0	79	31	16	29	71	40	31	9.2	0.8	6.2	102	363	6.12	5.49	0.7	1.95	2.53	165	53.5	19.6511	120	68	742	24.7333
114260759	1	43	0	68	30	18	26	NA	NA	NA	12.4	2.3	3.47	63	269	5.48	5.75	1.59	1.95	3.01	168	58	20.5499	119	67	356	11.8667
115260227	0	22	0	136	26	36	28	85.4	53.8	31.6	31.6	3.6	4	93	355	4.65	3.23	0.87	1.95	1.17	178.5	63.5	19.9295	114	69	1396	46.5333
103902195	1	35	0	60	26	22	27	71.8	44.7	27.1	NA	NA	4.51	96	243	4.96	4.46	0.78	1.95	2.33	174	55	18.1662	100	57	1117	37.2333
105390887	1	50	0	58	25	15	21	79.6	43.8	35.8	9.3	1.4	3.9	72	231	5.46	5.41	0.85	1.95	2.53	155.5	55	22.7458	146	87	716	23.8667
115260541	1	46	1	63	25	15	16	74.1	44.8	29.3	14.9	2.6	7.4	100	348	4.88	6.28	1.04	1.95	2.9	165.5	58.6	21.3945	128	64	1396	46.5333
106210153	0	77	0	73	24	15	21	72.9	40.8	32.1	6.3	2.2	7.7	88	391	4.94	5.46	0.75	1.95	2.6	165	62.7	23.0303	139	93	1436	47.8667
109910332	0	40	0	99	24	40	26	80.5	44.7	35.8	NA	NA	6.7	109	274	5.12	5.98	1.26	1.95	2.73	173.5	56.5	18.7694	139	96	1668	55.6
106480998	0	32	0	59	23	19	21	72.9	41.6	31.3	NA	NA	2.4	67	202	4.82	4.85	0.73	1.95	2.32	155.5	42	17.3695	110	67	1150	38.3333
115261013	1	37	0	52	22	41	40	71.6	48.6	23	21.9	4.6	4.2	86	422	4.43	3.11	1	1.95	1.23	167.5	58	20.6728	125	85	1396	46.5333
112250178	0	60	0	89	21	27	27	72	41.3	30.7	7.3	1.4	6.9	91	451	5.96	5.31	0.83	1.95	2.39	168	65.6	23.2426	146	100	712	23.7333
115261638	0	32	0	68	20	24	32	80.6	43.8	36.8	12.2	2.3	5.01	68	215	4.82	5.67	0.94	1.95	3.12	157.5	47.5	19.1484	125	73	1044	34.8
115260031	0	35	0	100	19	21	21	75.1	50.5	24.6	10.1	2	4.8	79	379	5.07	4.17	0.73	1.95	1.67	174.5	67.9	22.2987	118	74	1052	35.0667
104492294	1	39	0	50	18	11	22	76	42.9	33.1	9.9	1.3	1.8	67	255	4.37	5.14	0.64	1.95	2.65	161	54.9	21.1797	116	62	383	12.7667
110680361	0	33	0	81	18	8	20	72	45.3	26.7	11.4	1.1	3.6	79	245	5.44	6.09	0.89	1.95	2.66	157.5	45.5	18.3422	96	60	247	8.23333
115340022	0	62	0	76	17	11	21	79.9	50.3	29.6	NA	NA	3.74	97	338	5.18	5.85	1.06	1.95	2.95	170	58.6	20.2768	128	77	1037	34.5667
109910427	1	34	0	85	17	15	19	71.4	47.4	24	9.7	NA	5.94	63	106	6.89	5.23	0.92	1.95	2.67	157.5	44.3	17.8584	119	60	973	32.4333
112570349	1	43	0	92	16	12	19	74	47.4	26.6	8.3	1.3	4.5	66	254	5.59	6.15	1.41	1.95	3.09	160	58.8	22.9688	132	89	725	24.1667
100065792	1	33	0	73	16	12	18	71.3	44.6	26.7	11.8	2.1	4.61	109	197	5	5.83	1.02	1.95	2.84	183.5	64.6	19.1849	117	80	705	23.5
105113862	1	37	0	73	16	12	18	71.3	44.6	26.7	11.8	2.1	4.61	109	197	5	5.83	1.02	1.95	2.84	183.5	64.6	19.1849	117	80	484	16.1333
100570895	0	30	0	37	16	10	20	68.9	42.7	26.2	20.1	3.4	4.5	74	195	4.45	5.31	0.59	1.95	2.63	161	48.8	18.8264	95	60	1082	36.0667
107960284	0	44	0	60	16	11	20	73	47	26	7.7	1.5	4.1	74	194	5.16	5.97	1.06	1.95	2.97	156	42.5	17.4638	104	60	1076	35.8667
20101883	1	28	0	58	15	16	18	70	44.8	25.2	7.5	1.3	4.1	64	150	4.9	3.71	0.72	1.95	1.24	160.5	57	22.1271	110	78	636	21.2
105360387	1	57	0	47	15	10	16	74.2	43.7	30.5	8.2	NA	3.1	70	157	4.8	4.4	0.79	1.95	1.85	163.5	54.2	20.2751	130	72	707	23.5667
111140276	1	82	0	48	14	8	16	72.6	43.5	29.1	9.1	NA	3.1	75	216	4.77	5.27	0.85	1.95	2.37	158	44.1	17.6654	88	58	745	24.8333
114950034	0	39	0	86	13	16	24	76.4	47.7	28.7	12.7	2.1	4.33	84	236	4.97	5.07	1.05	1.95	2.42	173.5	65.3	21.6927	123	67	720	24
114260890	1	46	0	62	13	24	26	NA	NA	NA	7.6	1.8	3.35	71	228	4.71	5.31	0.87	1.95	2.7	155	51	21.2279	136	86	371	12.3667
100331036	1	52	0	78	13	9	18	74.2	47.3	26.9	14.5	NA	5.47	72	209	5.33	5.66	0.84	1.95	3.04	156	40.4	16.6009	94	66	937	31.2333
116080631	1	33	0	40	12	11	19	75.3	46.3	29	23	NA	6.22	72	313	5.07	4.16	0.67	1.95	1.85	166.5	55.4	19.9839	109	60	723	24.1
114260840	1	23	0	48	12	18	22	72.1	43.5	28.6	7.2	NA	2.32	61	147	4.21	4.52	0.61	1.95	2.25	154.5	47	19.6898	98	68	581	19.3667
108730266	1	44	0	79	11	17	19	71.1	40.9	30.2	6	0.5	5.66	70	152	5.68	5.64	1.57	1.95	2.83	166	68	24.677	108	69	664	22.1333
100066798	0	46	0	78	53	22	24	75.1	46	29.1	6.4	2.1	4.13	68	211	5.4	5.84	0.95	1.94	2.71	157.5	60.6	24.4293	104	63	367	12.2333
115262160	0	40	0	67	47	13	24	78.2	48.3	29.9	21.1	5	6.5	81	438	4.99	4.25	1.23	1.94	1.81	167.5	66.5	23.7024	111	67	1407	46.9
112580914	1	26	1	76	44	13	18	69	45.4	23.6	NA	NA	3.9	65	399	4.84	6.02	1.92	1.94	2.74	172.5	72.3	24.2974	124	82	1461	48.7
100052168	0	55	0	76	43	9	42	65.9	44.1	21.8	14.3	3.8	6.5	99	310	5.02	5.03	1.3	1.94	2.13	165.5	58.9	21.504	145	79	1073	35.7667
115262205	0	28	0	73	42	104	77	71.4	41.5	29.9	32.7	5.2	4.54	89	203	5.53	4.47	0.62	1.94	2.01	173.5	48.1	15.9789	109	65	1044	34.8
101410287	0	51	0	65	37	15	20	76.7	45.6	31.1	20.2	NA	5.7	132	426	5.03	5.32	0.86	1.94	2.53	167.5	59.6	21.243	122	72	712	23.7333
112570276	1	41	0	46	34	25	27	83.4	48.7	34.7	19.5	4.5	5.96	87	255	5.94	3.64	1.12	1.94	1.36	161.5	49.4	18.9401	140	82	715	23.8333
102720109	1	71	0	102	31	18	30	82.9	47.6	35.3	10.2	NA	4.1	95	402	4.82	6.03	1.14	1.94	3.1	174	65	21.4691	129	78	613	20.4333
20104732	0	39	0	81	30	25	26	74.7	44.7	30	NA	NA	4.6	73	142	5.08	4.2	0.81	1.94	1.9	149.5	48.8	21.8342	127	73	925	30.8333
109170390	0	34	0	41	29	18	19	66.5	42.4	24.1	NA	NA	2.98	66	118	5.68	5.81	1.88	1.94	2.73	156.5	50.4	20.5779	102	71	850	28.3333
106510088	1	29	0	96	28	49	28	69.8	44.7	25.1	NA	NA	3.64	109	270	5.02	4.21	0.73	1.94	1.92	170.5	61.5	21.1557	120	60	1094	36.4667
116030029	1	34	1	63	28	19	22	74.1	47.7	26.4	17.9	NA	4.9	79	292	5.3	5.7	1.76	1.94	2.38	167	55	19.721	132	82	710	23.6667
114260820	1	27	0	106	27	19	23	NA	NA	NA	6.8	0.9	6.84	62	329	5.47	5.62	0.82	1.94	3.07	157.5	56	22.575	149	92	371	12.3667
103630858	0	57	0	62	25	16	21	71.1	43.7	27.4	9.9	2.5	3.08	71	225	4.32	4.42	0.63	1.94	2.02	153.5	49	20.796	125	81	701	23.3667
114400267	1	37	0	51	25	16	20	74.8	46.1	28.7	17.1	NA	3.68	91	271	5.06	4.95	0.7	1.94	2.24	171.5	57.9	19.6857	130	75	963	32.1
110594301	0	38	0	163	24	14	19	73	43.1	29.9	NA	NA	3.3	65	321	4.98	3.93	0.93	1.94	1.34	160	55.6	21.7188	128	82	1085	36.1667
108270216	0	42	0	78	23	16	28	69.6	44.4	25.2	9.7	1.9	5.36	75	156	5.01	5.45	1.31	1.94	2.56	153	49	20.9321	130	74	661	22.0333
100066838	0	54	0	100	23	21	25	75.2	44.3	30.9	7.7	1.5	3.35	69	188	5.96	5.14	1.12	1.94	2.37	153.5	49	20.796	130	78	705	23.5
107591075	1	54	0	51	23	12	26	80.8	46.7	34.1	13.9	1.2	3.5	77	171	5.16	4.92	0.98	1.94	2.08	161	50.3	19.4051	99	72	741	24.7
110410183	0	51	0	51	22	10	17	68.7	42.6	26.1	NA	NA	5.8	91	329	4.9	6.39	1.22	1.94	2.91	167.5	67.2	23.9519	140	74	1549	51.6333
104580369	0	32	1	72	21	14	23	73.8	47.4	26.4	14.9	1.4	6.6	88	211	4.88	5.64	1.21	1.94	2.84	160.5	63.4	24.6116	119	72	734	24.4667
108270023	1	42	0	88	21	18	20	73.8	48.9	24.9	13.2	2.8	3.96	119	353	5.51	4.1	0.88	1.94	1.92	175	70	22.8571	115	72	661	22.0333
106660620	1	46	0	81	20	18	23	75	44.9	30.1	9.6	1.2	4.6	80	217	4.82	4.62	0.7	1.94	1.94	164.5	51.7	19.1055	102	64	731	24.3667
100570787	0	56	0	59	19	14	18	67.2	46.2	21	18.2	3.2	4.57	89	293	5.35	4.6	0.79	1.94	1.99	179	75.9	23.6884	150	89	1082	36.0667
101540053	1	74	0	90	19	7	17	73.8	47.6	26.2	NA	NA	4.8	75	267	4.54	4.64	1.06	1.94	2.16	171.5	52.7	17.9177	105	69	1386	46.2
114260927	1	55	0	43	18	18	17	NA	NA	NA	14.6	2.1	3.57	58	146	5.23	5.65	0.95	1.94	2.8	160.5	60	23.2917	133	88	360	12
110930124	1	66	0	84	18	12	21	74.3	47.9	26.4	NA	NA	6.8	130	366	4.76	4.3	0.58	1.94	1.83	179.5	62.4	19.3667	123	85	1387	46.2333
116030186	1	35	0	66	18	12	18	70.9	47.2	23.7	13.3	NA	3.2	47	188	4.7	5.05	0.96	1.94	2.18	156	46	18.902	123	62	710	23.6667
114260871	1	42	0	72	17	24	24	NA	NA	NA	10.5	1.8	5.12	65	220	4.86	5.28	0.78	1.94	2.52	165.5	55.5	20.2627	98	57	357	11.9
114590070	0	51	0	57	16	17	19	73.1	41.3	31.8	NA	NA	4.4	62	165	4.85	4.07	0.51	1.94	1.65	161	51.2	19.7523	105	67	1260	42
115000035	1	39	0	64	16	14	21	71.5	47	24.5	7.5	1.7	4.44	87	229	5.29	3.72	0.71	1.94	1.52	172	54.1	18.2869	110	68	746	24.8667
100570893	0	35	0	42	15	13	20	69.1	41.1	28	8.7	1.4	3.8	70	161	5.05	5.34	0.73	1.94	2.51	158.5	58.3	23.2065	106	65	1072	35.7333
100770543	0	33	0	76	15	12	18	70.8	42.3	28.5	9.4	1.6	5.3	70	159	5.11	3.3	0.63	1.94	1.02	162.5	55.4	20.9799	103	65	718	23.9333
107120163	0	26	0	55	15	31	25	68.1	45.6	22.5	15	2.8	3.3	72	229	5.23	4.44	0.75	1.94	1.69	165	56.7	20.8264	106	60	1079	35.9667
104571010	0	40	0	71	15	12	20	75.8	42.2	33.6	9.8	NA	3.39	65	200	4.65	4.29	0.79	1.94	1.73	160	50.1	19.5703	101	65	702	23.4
108450104	0	63	0	68	14	11	22	74	43.6	30.4	15.5	2.1	3.3	68	185	5.3	4.59	0.64	1.94	1.88	164	58	21.5645	118	68	515	17.1667
116420091	0	46	0	64	14	9	21	78.3	48.7	29.6	NA	NA	4.3	73	256	4.92	5.33	0.78	1.94	2.53	167.5	47.7	17.0016	121	64	731	24.3667
109121010	1	26	0	57	14	8	16	82.6	47.5	35.1	12.4	NA	1.97	68	138	4.8	4.22	0.61	1.94	1.94	167	41.9	15.0238	102	62	693	23.1
109560200	1	32	0	91	12	12	19	85.8	46.7	39.1	10	2.2	5.1	59	122	4.92	5.82	0.98	1.94	2.91	156.5	43.1	17.5974	107	70	673	22.4333
102672902	0	52	0	49	11	18	20	68	42.7	25.3	10	1.6	2.33	53	198	5.05	5.05	1.21	1.94	2.54	149.5	45.3	20.2682	97	63	701	23.3667
102672636	1	78	0	75	9	8	15	65.8	43	22.8	12.6	3.3	3.97	62	197	4.53	4.41	0.59	1.94	1.95	156	46.5	19.1075	92	60	701	23.3667
112190693	1	28	0	192	505	54	45	89.8	37.8	52	13.5	5	4.38	66	462	8.7	4.77	1.63	1.93	2.16	166	65.2	23.6609	145	85	759	25.3
114720010	0	32	1	90	235	74	50	66.6	40.1	26.5	NA	NA	4	77	301	4.96	5.94	0.88	1.93	3.09	170.5	63	21.6716	125	75	1470	49
102672467	1	50	0	80	180	24	33	76.4	47.8	28.6	14.1	3.7	3.48	88	450	5.08	4.68	1.56	1.93	2.12	166	64	23.2254	131	77	701	23.3667
100066486	1	55	0	60	96	8	20	73.6	44.5	29.1	17.9	3.4	3.6	72	243	5.59	4.63	0.67	1.93	2.39	171	55.7	19.0486	123	74	1559	51.9667
102125986	1	48	0	90	39	32	48	67.7	42.2	25.5	NA	NA	7.6	113	369	4.88	4.39	1.04	1.93	1.82	171.5	65.8	22.3716	149	95	1394	46.4667
114570027	1	34	0	56	38	16	18	73.2	47.3	25.9	NA	NA	5.6	98	384	5.01	5.58	1.41	1.93	2.78	184.5	75	22.0327	120	70	1545	51.5
104340934	0	46	0	49	37	22	29	67	41.7	25.3	10.5	2.5	5.7	90	403	5	4.5	1.05	1.93	1.65	169.5	53.7	18.6911	107	64	728	24.2667
112580624	0	36	0	63	36	23	27	77.6	48.8	28.8	NA	NA	4.6	75	458	4.66	4.74	1.17	1.93	2.01	176.5	71.4	22.9197	118	64	1461	48.7
107080040	1	52	0	92	32	15	19	66.8	42	24.8	9.5	1.7	5.2	111	325	5.51	4.91	0.85	1.93	2.32	168.5	60.9	21.4495	113	62	678	22.6
102126112	0	41	0	57	32	19	16	81.3	46.3	35	10.7	NA	4.1	73	253	5.06	5.45	1.22	1.93	2.53	170	61.6	21.3149	141	92	755	25.1667
100066094	1	40	0	61	31	27	23	72.9	47.2	25.7	16.7	3	3.08	94	245	4.84	5.11	1.04	1.93	2.46	176	71.8	23.1792	114	74	705	23.5
20105521	1	49	0	82	30	20	23	73.6	40.1	33.5	NA	NA	4.2	92	245	4.98	5.14	1.05	1.93	2.37	173.5	61.5	20.4304	125	88	1121	37.3667
109120991	1	38	0	39	29	10	20	72	43.7	28.3	8.7	0.7	4.4	71	275	4.78	4.68	0.64	1.93	2.03	170	53.6	18.5467	88	54	374	12.4667
102125402	1	34	1	53	28	15	21	76.4	47.1	29.3	NA	NA	3.4	73	342	5.58	4.41	1.3	1.93	2.12	169.5	66.2	23.0419	119	80	1394	46.4667
100052183	1	78	0	83	27	30	30	79.5	49.3	30.2	6.4	1.9	3.6	113	341	5.65	5.72	1.17	1.93	3.05	165	60.4	22.1855	172	80	1074	35.8
116730094	0	39	0	103	26	5	27	68.5	43.3	25.2	NA	NA	4.2	84	238	4.72	4.14	0.81	1.93	1.6	170	57.8	20	111	60	728	24.2667
100131170	1	56	0	53	24	15	20	77	45.7	31.3	9.9	2	3	71	164	5.11	4.51	0.86	1.93	1.85	156	43.8	17.998	101	56	737	24.5667
106850058	0	40	0	52	23	16	19	73.4	42.8	30.6	9.3	1.8	3.46	70	224	4.8	3.97	0.65	1.93	1.59	165	51.7	18.9899	100	63	736	24.5333
108270179	0	57	0	73	22	28	35	70.5	43	27.5	8.9	1.4	3.05	59	164	5.19	5.75	0.92	1.93	3.09	145.5	49.5	23.3819	110	60	659	21.9667
105113797	1	27	0	53	22	19	21	75	49.3	25.7	9.7	1.7	3.84	77	281	5.13	4.51	0.75	1.93	1.8	173	57	19.0451	119	73	368	12.2667
112570450	0	42	0	123	21	24	26	NA	NA	NA	6.8	1.5	3.25	53	143	4.88	5.36	0.77	1.93	2.59	164	51.5	19.1478	116	72	364	12.1333
20102781	0	44	0	71	20	13	17	NA	NA	NA	7.6	2	2.93	61	232	5.28	5.81	0.67	1.93	2.75	160	63.5	24.8047	113	69	372	12.4
105142177	0	38	0	56	20	21	25	68.8	43.8	25	14.5	2.4	6.8	91	362	5.38	5.33	0.61	1.93	2.39	172	61.7	20.8559	99	56	1467	48.9
102070278	0	45	0	85	20	16	19	75.2	50.9	24.3	10.5	1.3	3.6	65	260	5.68	5.1	1.62	1.93	2.24	163	55.4	20.8514	168	94	734	24.4667
111660829	1	55	0	88	20	17	21	77.1	47.5	29.6	NA	NA	3.49	106	333	4.41	4.57	0.82	1.93	2.11	172	57.3	19.3686	120	78	1095	36.5
111630174	1	24	0	97	18	19	28	78	49.3	28.7	7.6	0.9	3.4	81	232	5.02	6.06	1.22	1.93	2.84	165	59.4	21.8182	125	77	344	11.4667
115700011	0	38	0	71	18	14	19	68.8	46.1	22.7	15.8	NA	5.4	100	263	4.85	5.11	1.18	1.93	2.15	175.5	59	19.1557	104	62	742	24.7333
110594432	0	45	0	57	18	10	22	80.5	45.8	34.7	NA	NA	5.7	71	211	4.8	5.52	0.68	1.93	2.53	157.5	46.3	18.6647	136	79	1076	35.8667
103630768	1	28	1	46	17	13	24	74.8	46.8	28	7.2	1.1	5.1	81	292	4.95	5.41	0.7	1.93	2.48	171.5	69.2	23.5276	116	71	701	23.3667
105900025	1	54	1	81	17	18	20	76	45.4	30.6	9.8	2.1	4.3	89	259	4.96	3.76	1.29	1.93	1.35	174.5	62.3	20.4596	107	63	1052	35.0667
110593736	0	26	0	36	17	6	20	73.3	40	33.3	NA	NA	4.2	86	194	4.73	5.45	0.57	1.93	2.88	162.5	50.6	19.1621	106	60	997	33.2333
115262165	0	31	0	66	16	9	21	69.4	42.2	27.2	6.2	1.2	6.1	88	337	4.52	4.4	0.69	1.93	2.01	165.5	61	22.2707	117	62	1407	46.9
114410027	1	26	0	76	16	16	20	65.2	37.2	28	NA	NA	2.2	60	204	5.07	4.03	0.82	1.93	1.6	162.5	53.6	20.2982	112	70	1086	36.2
115510010	1	58	0	76	16	16	20	65.2	37.2	28	NA	NA	2.2	60	204	5.07	4.03	0.82	1.93	1.6	162.5	53.6	20.2982	112	70	921	30.7
115261416	0	46	0	66	16	15	20	76.3	41.9	34.4	11.3	2	5.85	65	142	4.94	4.77	1.18	1.93	2.18	168.5	54.6	19.2306	134	85	1063	35.4333
115260979	1	47	0	48	16	15	21	72.9	45.9	27	11	1.9	4.8	96	237	4.85	6.11	1.09	1.93	3.07	172.5	54.1	18.1811	107	66	1058	35.2667
104953627	1	47	0	48	16	15	21	72.9	45.9	27	11	1.9	4.8	96	237	4.85	6.11	1.09	1.93	3.07	172.5	54.1	18.1811	107	66	874	29.1333
109121077	1	25	0	57	15	11	18	75.8	47.1	28.7	10.1	NA	3.08	63	186	4.67	4.76	0.71	1.93	2.13	161	54.9	21.1797	99	54	686	22.8667
115090008	1	33	0	34	15	8	10	NA	NA	NA	8.7	2	6.37	52	242	5.13	5.13	0.52	1.93	2.53	148.5	43.6	19.7712	122	70	615	20.5
112581056	1	48	0	61	15	18	19	75	49.9	25.1	NA	NA	7.5	82	384	4.85	5.48	0.85	1.93	2.38	173	56.3	18.8112	107	71	1461	48.7
106480991	0	34	0	35	14	10	18	67.3	42.7	24.6	NA	NA	3.3	69	178	4.78	3.85	0.59	1.93	1.74	160.5	55.2	21.4284	109	69	1150	38.3333
111310208	1	32	0	40	14	23	20	72.8	39.8	33	10.6	NA	2.9	81	259	5.02	4.44	1.79	1.93	1.56	157	50.7	20.5688	124	70	714	23.8
101550231	0	26	0	50	14	14	18	76.8	44.4	32.4	NA	NA	4.93	75	147	4.82	3.71	0.41	1.93	1.73	159	49.1	19.4217	108	69	1037	34.5667
106480993	0	42	0	35	12	9	16	74.9	42.4	32.5	NA	NA	3.7	74	222	5.2	4.34	0.73	1.93	1.86	158	51.2	20.5095	122	75	1151	38.3667
116500029	0	35	0	94	12	13	17	73.5	42.8	30.7	11.3	1.8	4.01	80	269	4.62	3.16	0.72	1.93	0.97	161.5	46.5	17.8282	98	60	427	14.2333
107800394	1	41	0	84	11	14	23	NA	NA	NA	5.3	1.1	5.46	96	239	4.66	4.53	0.76	1.93	1.8	155	55.3	23.0177	104	62	281	9.36667
112570357	1	44	0	51	11	12	16	69	42.3	26.7	4	1.1	2.57	63	136	4.99	4.23	0.5	1.93	1.94	168	55.4	19.6287	127	64	725	24.1667
101550157	1	32	0	72	11	9	20	63.1	40.5	22.6	NA	NA	2.4	73	150	4.22	4.67	0.58	1.93	2.23	152	42.8	18.5249	117	62	1037	34.5667
109040246	0	53	0	54	10	19	20	72.9	45.2	27.7	6.1	1	4.2	56	208	4.9	4.68	0.65	1.93	2.26	159	53	20.9644	111	64	658	21.9333
102910192	1	36	0	47	9	22	26	74	44.9	29.1	6.8	0.7	3.2	57	224	4.99	5.16	1.13	1.93	2.08	165.5	54.4	19.8611	127	83	680	22.6667
115261425	0	50	0	66	9	9	16	69.1	42.1	27	11.6	2.1	2.3	61	181	4.9	3.76	0.79	1.93	1.33	161	44.6	17.2061	98	63	1044	34.8
102126129	0	31	0	56	59	17	20	73.8	45.7	28.1	15.3	NA	1.67	46	209	5.41	4.17	0.64	1.92	2	152.5	48.1	20.6826	113	74	755	25.1667
110593308	1	24	0	86	56	20	23	71.3	45.8	25.5	15.4	NA	2.62	118	388	5.12	4.68	1.77	1.92	2.15	178	65.3	20.6098	117	78	718	23.9333
113440093	0	54	0	60	54	25	24	72.2	49	23.2	NA	NA	5.5	104	477	4.66	5.41	1.24	1.92	2.32	166.5	66	23.8076	134	84	1342	44.7333
106053260	1	75	0	69	48	12	25	71.7	47	24.7	26.7	NA	5.99	103	351	5.32	5.06	1.16	1.92	2.71	166.5	64.3	23.1944	112	61	682	22.7333
113250050	1	27	0	71	40	18	21	NA	NA	NA	12.6	1.1	5.75	94	268	5.01	6.12	0.71	1.92	2.86	175	65.7	21.4531	105	60	418	13.9333
105200408	1	53	0	76	38	9	33	75.7	45.1	30.6	13.2	4.2	5.5	144	350	5.96	3.92	0.56	1.92	1.95	160.5	48.1	18.6722	132	72	1460	48.6667
100066364	1	49	0	69	32	25	30	79.3	45.7	33.6	10.1	0.3	7.32	114	238	5.01	5.89	1.65	1.92	2.99	159.5	53.6	21.069	116	68	705	23.5
113750081	1	24	0	83	30	45	31	83.3	45.3	38	11.5	1.7	3	85	294	5.21	5.2	0.86	1.92	2.19	156	58.6	24.0796	127	65	718	23.9333
114401139	0	22	0	61	30	14	20	79.5	49.2	30.3	14.7	NA	5.92	91	325	5.7	4.37	1.05	1.92	1.75	164	54.2	20.1517	113	77	615	20.5
106710410	0	23	0	63	27	13	21	79	47	32	18.9	2.5	3.9	84	219	4.85	5.39	1.11	1.92	2.41	161	55.3	21.3341	125	75	371	12.3667
105191069	0	40	0	51	27	14	20	73.4	44.6	28.8	10.4	1.7	4.8	97	279	4.65	5.64	0.99	1.92	3.02	170.5	61.6	21.19	106	52	762	25.4
107590875	0	47	0	78	27	22	24	77.5	45.4	32.1	8.5	2.1	3.79	86	439	4.9	3.45	0.5	1.92	1.27	165.5	57.7	21.0659	118	69	743	24.7667
115261023	1	32	0	82	26	16	20	77.3	47.4	29.9	10.3	1.4	5.7	67	226	5.36	5.89	1.12	1.92	3.03	174	54.7	18.0671	110	67	1408	46.9333
20104756	0	59	0	61	25	16	20	74.4	41.6	32.8	11.3	NA	4.98	83	252	5.58	5.18	2.21	1.92	2.04	154.5	53.5	22.4128	116	71	750	25
100570900	0	31	0	50	25	18	16	65.1	40.6	24.5	6.5	1.9	5.1	61	221	4.63	5.44	0.68	1.92	2.6	157	51	20.6905	100	67	1066	35.5333
108070779	1	29	0	72	24	17	25	66.1	43.6	22.5	NA	NA	6.9	73	274	4.9	5.36	0.55	1.92	2.63	166.5	67	24.1683	136	75	1464	48.8
115080010	0	28	0	70	24	19	22	NA	NA	NA	11.7	1.6	4.8	65	248	4.79	4.78	0.94	1.92	1.71	157.5	49.6	19.995	120	77	338	11.2667
115260621	1	47	0	104	23	19	20	69.6	45.8	23.8	24.6	4.6	6.5	67	288	4.7	4.47	0.56	1.92	2.01	170.5	68	23.3916	116	73	1396	46.5333
100030617	0	34	0	76	22	35	35	72.2	41.5	30.7	11.8	1.9	5.2	93	316	5.92	4.81	0.81	1.92	1.98	169.5	54.8	19.074	113	60	1433	47.7667
20100163	1	32	0	51	21	19	16	73.8	45.9	27.9	NA	NA	6.06	91	321	4.87	5.5	0.74	1.92	3	172.5	62	20.836	127	70	1209	40.3
114260854	1	26	0	53	20	19	24	NA	NA	NA	9.3	1.4	2.88	56	121	5.13	4.53	0.61	1.92	1.93	155	50.2	20.8949	112	78	371	12.3667
102125361	1	33	0	60	20	10	23	77.1	48.1	29	NA	NA	6.1	99	383	4.65	4.13	0.86	1.92	1.81	172	59.2	20.0108	135	85	1394	46.4667
100570858	0	25	0	55	19	14	20	70.5	41.9	28.6	10.6	1.5	4.65	66	160	4.7	4.55	0.7	1.92	2.17	162	50.3	19.1663	108	66	711	23.7
100052104	1	54	0	91	19	15	22	67.6	37.1	30.5	6.1	2.1	5.7	103	283	5.07	3.9	1.13	1.92	0.83	168.5	47.2	16.6243	112	69	1071	35.7
116030182	1	28	1	185	18	10	19	76.8	48	28.8	34.5	NA	3.37	49	225	4.59	4.74	1.3	1.92	2.28	155.5	59	24.4001	112	69	768	25.6
104170236	1	72	0	54	18	34	32	80.8	47.9	32.9	NA	NA	3.26	51	240	4.76	5.16	1.21	1.92	2.67	161	60.7	23.4173	106	60	1205	40.1667
112570389	1	55	0	56	18	12	21	77.7	43.8	33.9	NA	NA	3.6	60	244	5.14	4.7	0.74	1.92	2.16	156.5	50.5	20.6188	98	61	1175	39.1667
115260233	0	33	0	75	17	20	28	72.9	42.1	30.8	14.4	3.7	7.8	81	339	4.69	4.88	0.77	1.92	2.24	175	66.5	21.7143	120	76	1396	46.5333
100052490	0	72	0	43	17	19	25	62.5	39.3	23.2	6.8	1.7	8	126	285	5.44	5.97	1.07	1.92	2.71	165	57.7	21.1938	124	72	1070	35.6667
106790686	0	27	0	49	17	11	20	69	40.8	28.2	12.1	2.2	4.1	78	277	5	4.16	0.89	1.92	1.43	157.5	52.5	21.164	117	68	775	25.8333
115780115	0	44	0	64	17	10	17	76.2	47.2	29	12	2.5	3.1	60	234	5.02	4.22	0.92	1.92	1.61	150	47.5	21.1111	119	68	665	22.1667
114950084	1	26	0	46	17	34	28	69.5	47.9	21.6	14.5	2.6	4.04	77	269	4.81	5	1.13	1.92	2.36	161.5	52.3	20.052	123	83	720	24
115340065	0	57	0	47	17	17	20	70.9	43	27.9	NA	NA	4.4	67	141	5.18	4.46	0.64	1.92	1.86	158	48.9	19.5882	100	62	1037	34.5667
100301058	1	61	0	68	17	14	21	NA	NA	NA	16.5	1.6	3.6	54	173	4.55	5.44	0.92	1.92	2.51	158	48	19.2277	92	68	668	22.2667
109121087	0	24	0	61	17	9	17	75.6	43	32.6	16.5	NA	2.8	60	210	5.26	4.6	1.46	1.92	1.82	160.5	48.1	18.6722	105	62	743	24.7667
104492342	0	23	0	73	17	13	23	75.4	44.5	30.9	NA	NA	3.96	83	274	4.97	4.89	0.59	1.92	2.27	159.5	46.9	18.4354	109	78	761	25.3667
112580798	1	41	0	64	16	19	17	67.8	47.9	19.9	NA	NA	7.1	85	249	4.82	5.08	1.09	1.92	2.28	168.5	67.5	23.7741	130	83	1461	48.7
106481037	0	51	0	98	16	15	21	71.5	43.4	28.1	NA	NA	4.5	55	209	4.92	5.22	0.63	1.92	2.55	156	50	20.5457	102	63	1140	38
101550230	0	26	0	45	16	13	16	76.9	43.8	33.1	NA	NA	3.4	74	242	5.38	3.94	0.74	1.92	1.67	166.5	54.2	19.5511	111	55	1037	34.5667
100194399	0	26	0	69	16	11	17	NA	NA	NA	17.7	3.6	3.58	54	199	4.91	3.6	0.55	1.92	1.29	159	45.9	18.1559	107	61	416	13.8667
102672617	1	75	0	6	15	13	17	79.5	44.2	35.3	4.8	1.8	4.04	59	173	4.55	4.03	0.65	1.92	1.7	157	52.8	21.4207	100	65	701	23.3667
108080178	1	52	0	26	15	10	15	NA	NA	NA	15.9	2.8	1.87	73	256	4.86	4.66	0.69	1.92	2.25	157.5	49	19.7531	101	60	597	19.9
103240365	1	41	0	38	14	11	17	69.2	44.5	24.7	NA	NA	3.87	65	173	5.72	5.64	1.04	1.92	2.99	158.5	58.5	23.2861	119	68	1097	36.5667
106480984	0	36	0	58	14	9	19	70	43.3	26.7	NA	NA	4.33	63	75	5.21	5.2	0.88	1.92	2.64	165	55.4	20.3489	124	72	1144	38.1333
106510103	1	33	0	44	14	15	20	65.2	41.6	23.6	NA	NA	3.56	91	208	4.76	5.03	0.72	1.92	2.43	165	54.8	20.1286	96	60	1103	36.7667
106480996	0	34	0	30	13	14	18	76.8	43.4	33.4	NA	NA	5.8	69	176	5.26	4.92	0.88	1.92	2.44	159.5	56.6	22.2482	117	72	1149	38.3
114690006	0	43	0	59	13	12	17	77.8	45	32.8	11.7	3.2	3.42	68	124	5.17	4.21	0.51	1.92	2.01	156.5	50.4	20.5779	117	69	720	24
111630223	0	32	0	51	13	9	16	NA	NA	NA	9	0.9	4.19	65	166	5.11	4.58	0.95	1.92	1.8	164.5	52	19.2164	112	69	311	10.3667
115261480	0	31	0	68	13	13	20	69.3	41.7	27.6	15.2	3	4.02	64	152	4.61	3.81	0.68	1.92	1.39	165.5	48.4	17.6705	101	60	1044	34.8
101720684	0	35	0	40	13	12	18	72	43.6	28.4	5.9	1.3	4.1	62	202	4.81	4.24	0.45	1.92	1.81	158	43.6	17.4651	95	60	719	23.9667
106481062	0	34	0	49	12	17	22	70.8	45.8	25	NA	NA	5.22	73	144	5.29	3.93	0.82	1.92	1.69	159.5	57.2	22.4841	125	68	1141	38.0333
108100098	0	55	0	55	12	15	21	71.6	40.5	31.1	NA	NA	5	83	216	4.35	4.5	0.87	1.92	1.77	173.5	62.5	20.7626	142	90	1087	36.2333
103912400	0	36	0	60	10	9	17	70.7	41.8	28.9	10.9	NA	3.78	79	188	4.89	4.35	0.62	1.92	1.79	159	47.9	18.947	99	60	762	25.4
109040245	0	46	0	51	9	11	18	76	46.9	29.1	13.3	2.3	3.9	67	203	4.42	4.64	0.97	1.92	2.01	162.5	42.1	15.9432	110	70	658	21.9333
115260237	1	47	1	109	100	50	52	78	46.6	31.4	17.8	4.7	4.5	63	306	6.2	5.03	2.08	1.91	2.16	177.5	78.4	24.884	138	85	1396	46.5333
104340923	1	73	0	97	46	14	22	66	41.3	24.7	8.1	1.9	6.3	91	303	5.56	3.39	0.89	1.91	0.66	174	57.3	18.9259	135	75	1454	48.4667
20102465	1	33	0	97	46	14	22	66	41.3	24.7	8.1	1.9	6.3	91	303	5.56	3.39	0.89	1.91	0.66	174	57.3	18.9259	135	75	1397	46.5667
114320014	1	28	0	50	44	27	23	70.2	44	26.2	20.7	4.8	2.9	103	446	5.69	4.44	2.11	1.91	1.65	169	66.4	23.2485	120	69	683	22.7667
104340990	1	45	0	70	37	12	20	72	44	28	15.6	2.3	3.6	77	289	4.41	5.84	1.08	1.91	2.64	177.5	57.4	18.2186	118	72	728	24.2667
102125292	1	30	0	63	35	13	19	77.3	44.4	32.9	22.7	NA	3.9	97	319	5.06	5.13	1.72	1.91	2.42	171.5	64.7	21.9976	117	75	755	25.1667
101550136	1	31	0	75	31	15	17	72	49.8	22.2	NA	NA	4.5	93	427	4.24	5.54	1.81	1.91	2.48	172	62.5	21.1263	121	81	1387	46.2333
115260983	1	35	0	95	31	28	26	76.7	46.1	30.6	12.5	1.6	5.12	83	182	4.94	5.55	1.3	1.91	2.98	166.5	58.3	21.03	126	88	1057	35.2333
113970104	1	30	0	61	30	23	25	78.6	42.6	36	12.4	2.7	6.6	123	464	6.61	4.75	1.05	1.91	2.09	156	54.6	22.4359	150	91	702	23.4
103630682	1	26	0	49	29	13	16	71.1	43.5	27.6	10.5	1.9	3.28	90	321	5.47	5.19	1.21	1.91	2.53	174	74.1	24.4748	132	83	701	23.3667
100202043	1	28	0	75	29	11	23	71.8	46.1	25.7	NA	NA	5	98	426	4.73	4.4	1.85	1.91	1.92	181.5	71.4	21.6743	120	74	1542	51.4
106790713	0	31	0	48	20	10	18	69.6	42.4	27.2	14.2	2.4	6.48	83	221	5.14	6.48	0.68	1.91	2.93	155.5	54	22.3323	111	67	352	11.7333
113020114	0	41	0	57	20	15	18	82.4	46.9	35.5	NA	NA	5.1	75	282	8.12	5.85	0.97	1.91	3.02	167	55	19.721	143	90	1125	37.5
102672791	0	44	0	62	19	20	21	75	46.3	28.7	13.4	2	3.41	71	262	4.75	4.43	1.15	1.91	1.95	154	47.2	19.9022	88	53	701	23.3667
111660918	1	32	0	52	19	14	15	69.5	41.3	28.2	NA	NA	5.3	72	262	4.98	4.31	0.54	1.91	1.79	163	44.5	16.7488	96	68	1077	35.9
106053270	0	54	0	68	18	11	22	66.8	37.9	28.9	NA	NA	4	96	234	4.47	3.74	0.89	1.91	1.24	160.5	52.5	20.3802	130	78	1081	36.0333
116080670	1	35	0	54	18	12	23	80.1	46.3	33.8	NA	NA	3.89	68	287	3.95	4.75	0.71	1.91	2.64	162	49.5	18.8615	119	60	748	24.9333
114460073	0	36	0	74	17	17	16	69.8	47.4	22.4	13.8	2.7	3.84	61	203	4.89	3.7	0.55	1.91	1.47	156	52.4	21.5319	120	72	799	26.6333
106480937	1	55	0	122	17	17	22	78	46.3	31.7	9.5	1.6	5.3	70	238	5.42	4.74	0.94	1.91	2.17	152.5	50	21.4996	138	88	776	25.8667
111140301	1	64	0	77	17	14	20	80.1	48.9	31.2	8.1	NA	3.2	57	227	4.68	4.81	0.74	1.91	2.06	162	45.9	17.4897	108	67	745	24.8333
115261106	1	32	0	68	16	12	22	74.9	47.5	27.4	8.2	2.4	5.1	81	345	4.58	4.47	0.71	1.91	1.82	163	57.2	21.5288	108	67	1396	46.5333
111660977	1	24	0	63	16	7	16	77.5	47.5	30	12.6	NA	3.1	53	218	5.09	4.38	1.27	1.91	1.47	156.5	42.2	17.2299	103	64	855	28.5
100065619	1	30	0	91	15	14	20	78.6	47.4	31.2	15	2.9	4.24	100	271	4.67	3.94	0.85	1.91	1.63	176	66.5	21.4682	117	71	705	23.5
107960313	0	39	0	72	15	12	20	72.8	41.9	30.9	9.1	1.3	2.4	62	226	4.99	4.31	0.77	1.91	1.84	152	48.6	21.0353	111	62	932	31.0667
115590110	1	44	0	25	15	15	20	NA	NA	NA	5.7	1.5	1.81	63	181	5.33	4	0.9	1.91	1.61	159.5	49.8	19.5753	110	66	350	11.6667
115300104	1	69	0	61	14	7	18	NA	NA	NA	11.6	1.2	4.1	63	202	4.52	5.75	1.12	1.91	2.63	152.5	51.6	22.1876	134	88	368	12.2667
110930168	0	32	0	46	14	21	27	75	44.7	30.3	10.5	2.2	2.9	71	250	4.51	4.17	0.67	1.91	1.69	156.5	50.5	20.6188	110	70	658	21.9333
107060339	0	53	0	48	14	18	20	69.7	44.4	25.3	14.8	3.2	5.36	76	289	5.2	5.16	0.51	1.91	2.65	160.5	52.2	20.2638	116	61	1075	35.8333
114090710	1	35	0	66	14	22	22	74	44.6	29.4	13.2	NA	2.9	71	142	4.64	4.44	0.58	1.91	1.89	159.5	49.4	19.418	130	80	731	24.3667
115262075	0	31	0	74	13	13	26	72.3	39.7	32.6	11.1	1.5	8.6	95	233	4.53	5.03	0.78	1.91	2.18	165.5	43.3	15.8085	116	72	1407	46.9
110594355	0	57	0	62	12	12	20	67.2	40.4	26.8	NA	NA	4.54	79	194	4.97	5.23	0.7	1.91	2.56	163	60.4	22.7333	107	67	1076	35.8667
102672764	0	54	0	32	12	11	19	73.7	45.8	27.9	7.8	1.6	4.45	68	209	4.84	4.92	0.89	1.91	2.56	169	58.9	20.6225	109	60	701	23.3667
111660960	1	26	0	50	12	11	17	72.5	47.7	24.8	9.9	2.3	3.25	85	204	4.84	4.88	0.82	1.91	2.55	157.5	50	20.1562	NA	NA	730	24.3333
100194175	0	50	0	36	12	8	16	NA	NA	NA	10.8	2	2.69	70	132	4.75	4.69	1.21	1.91	2.02	166.5	50	18.0361	118	58	371	12.3667
109120995	1	48	0	60	11	13	21	78.1	47.2	30.9	11.4	NA	3.2	75	257	5.32	5.45	1.52	1.91	2.45	159.5	50.5	19.8504	110	66	743	24.7667
104580390	1	63	0	29	9	10	20	69.3	39.7	29.6	13.1	2	3.82	70	281	4.51	4.68	0.74	1.91	2.17	155	48.8	20.3122	106	63	735	24.5
106790648	1	83	0	77	9	9	20	71.2	42.2	29	13.4	2.6	4.1	69	184	5.07	3.33	0.51	1.91	1.18	158	44.6	17.8657	123	75	1113	37.1
107591101	1	46	0	66	128	128	114	68.2	40.9	27.3	9	2.5	4.47	72	202	4.7	5.05	1.11	1.9	2.42	161	47.2	18.2092	100	70	742	24.7333
105142117	0	41	1	116	110	29	35	82.7	46.7	36	14.4	3	4.43	74	550	6.4	5.55	1.2	1.9	3.05	151	53.3	23.3762	138	94	341	11.3667
107130086	0	47	0	71	70	47	40	68.8	41.9	26.9	7.2	1.7	4.69	74	224	4.85	4.97	0.76	1.9	2.35	158	55	22.0317	109	58	666	22.2
104341033	1	73	0	182	70	25	37	81.8	41.9	39.9	8.3	2.3	3.86	98	245	5.54	4.75	1.33	1.9	1.8	147.5	42.9	19.7185	130	74	728	24.2667
111660768	0	28	0	54	69	36	28	75	43.9	31.1	NA	NA	3.2	91	294	4.65	4.54	0.96	1.9	2.07	177.5	57.7	18.3138	111	74	1202	40.0667
100750216	0	45	0	101	67	47	41	78	48.7	29.3	NA	NA	6.7	70	323	5.03	4.6	0.95	1.9	2.17	182	63.6	19.2006	119	72	1413	47.1
111240072	1	35	0	88	64	17	17	70	42.6	27.4	7.3	0.7	4.6	66	222	4.97	5.51	1.21	1.9	2.19	161.5	54	20.7037	118	76	543	18.1
110593790	0	24	0	54	48	17	13	73.1	42.6	30.5	NA	NA	4.1	71	212	5.84	4.57	0.63	1.9	2.04	153.5	52	22.0692	120	67	1089	36.3
102125418	1	34	0	115	33	28	25	79.6	46.5	33.1	23.6	NA	4.6	101	247	4.97	4.44	0.79	1.9	1.94	176	63.1	20.3706	115	63	755	25.1667
105200436	0	73	0	95	32	23	31	77.1	42	35.1	10.8	2.2	6.8	107	473	5.57	4.65	0.9	1.9	1.97	159.5	54.4	21.3834	138	66	697	23.2333
103120169	0	23	1	41	29	20	25	75.6	47.1	28.5	20.7	3.5	4.7	93	293	5.65	5.48	1	1.9	2.78	171	70.8	24.2126	126	78	846	28.2
108270193	0	42	0	81	29	13	25	75.3	42.4	32.9	10.1	1.6	4.59	86	294	6.07	5.52	1.21	1.9	2.95	157.5	56	22.575	150	80	660	22
100030722	1	75	0	65	26	19	23	75.4	45.9	29.5	20.9	5.4	4.1	76	335	4.77	5.4	0.55	1.9	2.4	174.5	71.7	23.5466	138	91	1433	47.7667
110930166	1	54	0	41	26	22	24	75.5	40.9	34.6	NA	NA	5.19	61	156	4.57	4.42	0.55	1.9	1.83	156.5	55.6	22.7011	102	60	964	32.1333
116080266	0	32	0	73	25	15	19	72.6	47.9	24.7	NA	NA	4.5	95	358	5.08	6.29	1.52	1.9	2.89	167.5	59	21.0292	115	72	1061	35.3667
101530621	1	89	0	46	25	31	33	72	46.2	25.8	7.1	1.2	5.4	93	287	6.68	4.26	0.69	1.9	1.82	162.5	45.8	17.3444	130	78	745	24.8333
111661049	0	33	0	68	24	14	22	78	49.3	28.7	NA	NA	3.9	67	229	5.04	4.22	0.63	1.9	2.1	154	40.2	16.9506	98	62	1096	36.5333
102700286	1	55	0	114	23	21	22	75	45.5	29.5	14	2.4	7.5	86	284	5.22	5.4	1.5	1.9	2.46	176.5	73.2	23.4975	142	81	789	26.3
104820587	1	84	0	77	22	15	24	78.5	47.4	31.1	13	2.7	4.57	71	266	5.25	3.94	0.91	1.9	1.38	160.5	55.5	21.5448	110	73	738	24.6
102125207	1	25	0	65	22	24	22	73.5	50.3	23.2	NA	NA	5	91	324	4.56	4.83	1.58	1.9	2.27	175	60.8	19.8531	117	77	1394	46.4667
106620308	1	35	1	73	21	14	15	76	46.4	29.6	9.1	1.9	2.9	70	296	5.51	3.9	1.45	1.9	1.57	165	58.8	21.5978	114	70	748	24.9333
114260879	1	24	0	65	21	11	15	75.1	42.4	32.7	14.6	2.5	4.5	68	205	5.23	4.4	0.91	1.9	1.78	158.5	53.4	21.2561	105	62	530	17.6667
105113495	1	46	0	72	21	17	23	75.5	47.4	28.1	27.2	5.2	3.05	80	216	5.16	5.29	1.08	1.9	2.87	172.5	56.1	18.8532	110	72	358	11.9333
103410015	1	52	0	74	21	13	26	76.3	44.7	31.6	13.1	2.4	8.4	152	350	6.38	4.58	1.73	1.9	1.67	164.5	47.6	17.5904	168	77	1205	40.1667
114260428	0	38	0	61	20	12	16	NA	NA	NA	17.4	3.1	5	89	305	5.31	4.26	1.09	1.9	1.56	161.5	49.7	19.0551	109	66	371	12.3667
107591095	1	31	0	79	20	10	14	74.3	46.8	27.5	24.5	2.8	5.3	78	273	4.87	3.85	0.8	1.9	1.42	158	43.7	17.5052	99	57	735	24.5
20106604	1	41	0	75	19	12	22	73.5	46.4	27.1	NA	NA	6.3	93	371	4.95	4.38	0.47	1.9	1.94	170.5	70.5	24.2516	130	77	1225	40.8333
113230040	1	29	0	126	19	12	16	75	42.2	32.8	13.4	2.2	3.9	84	233	5.12	5.33	1.23	1.9	2.48	156.5	54	22.0478	115	65	701	23.3667
116730084	0	25	0	101	19	17	20	73.1	44.1	29	NA	NA	3.2	83	258	5.08	5.36	2.03	1.9	2.51	177.5	69.3	21.9956	131	71	728	24.2667
114450030	0	35	0	69	19	17	22	70.9	43.7	27.2	NA	NA	4.1	94	254	5.12	4.82	0.69	1.9	2.32	163	55.3	20.8137	104	62	1076	35.8667
103630770	1	28	0	80	19	11	21	76	43	33	9.5	1.6	5.3	77	286	5.21	5.24	1.33	1.9	2.26	165.5	53.4	19.496	110	70	701	23.3667
108270222	0	43	0	51	19	9	16	71	45.2	25.8	10.1	1.7	3.5	73	319	5.8	4.21	0.49	1.9	1.79	162	48.6	18.5185	104	58	648	21.6
111660945	1	27	0	53	19	16	20	76.8	46.2	30.6	12	2.6	3.74	60	182	4.49	4.24	0.63	1.9	1.88	163	47.5	17.878	96	60	709	23.6333
104100501	0	21	0	39	18	8	18	77.6	46	31.6	NA	NA	5.3	107	388	5.05	4.64	1.12	1.9	2.01	169	61.8	21.6379	117	81	1400	46.6667
101410373	1	28	0	56	18	14	18	76.4	43.2	33.2	NA	NA	3.34	67	244	4.77	4.48	0.94	1.9	1.92	159.5	50.9	20.0077	96	65	1057	35.2333
110200101	1	63	0	96	18	11	15	NA	NA	NA	11.4	2.1	4.34	64	284	5.02	5.35	1.32	1.9	2.72	163.5	51.5	19.2651	115	61	1089	36.3
115590043	1	23	0	81	17	24	25	68.3	46.5	21.8	6.3	1.2	3.22	110	172	5.19	5.08	1.02	1.9	2.6	182.5	78.2	23.4791	142	92	350	11.6667
100193600	0	42	0	115	17	13	22	74.3	45.7	28.6	NA	NA	4.93	93	301	4.68	5	0.89	1.9	2.47	168.5	59.6	20.9916	134	76	1104	36.8
106481024	0	33	0	66	17	27	31	75	43.5	31.5	9.3	2.1	2.9	51	148	4.75	4.71	0.53	1.9	2.19	154	47.8	20.1552	117	72	776	25.8667
113440048	0	48	0	55	17	10	23	NA	NA	NA	10.5	3	4.17	79	299	5.16	4.18	0.67	1.9	1.74	162.5	53	20.071	119	76	484	16.1333
101530593	1	78	0	56	17	12	26	68	39	29	19.1	3.6	3.4	86	273	4.45	4.76	0.56	1.9	2.42	169	53.2	18.6268	134	70	738	24.6
115261571	0	35	0	45	17	10	17	68	44.6	23.4	12.3	2.2	3.12	70	220	4.85	4.32	0.56	1.9	1.97	158	44.9	17.9859	116	76	1055	35.1667
104400375	0	43	0	96	16	11	24	80.3	45.4	34.9	7	1.9	3.77	85	355	6.25	4.93	1.41	1.9	2.33	158.5	52.3	20.8182	138	70	758	25.2667
115020051	0	32	0	84	16	13	15	NA	NA	NA	10.6	1.1	3.34	57	147	5.16	4.8	0.69	1.9	2.24	158	49	19.6283	119	85	612	20.4
116080588	1	32	0	58	16	16	20	NA	NA	NA	6.5	1.9	3.95	62	147	4.54	3.76	0.81	1.9	1.39	164	48.6	18.0696	112	70	324	10.8
105191047	1	45	0	64	15	11	20	70	42.1	27.9	10.5	1.8	5.8	76	288	6.85	5.26	0.83	1.9	2.59	167	63.3	22.6971	146	76	762	25.4
105113983	1	39	0	42	14	11	17	69	45.6	23.4	8.1	1.3	3.6	65	159	4.81	4.57	0.59	1.9	1.85	160.5	48.7	18.9051	113	72	369	12.3
115260608	1	46	0	61	14	10	19	79.9	48.4	31.5	16.4	3.9	6.2	88	342	4.85	3.79	0.77	1.9	1.39	167.5	50.2	17.8926	112	72	1396	46.5333
111661019	0	37	0	65	13	8	17	72.9	44.3	28.6	7.2	0.9	4.74	74	241	4.78	4.65	0.67	1.9	2.37	156	48.7	20.0115	118	78	719	23.9667
105130259	0	43	0	61	13	13	19	NA	NA	NA	15.4	3.3	2.54	61	145	5.6	5.43	0.96	1.9	2.51	161.5	47.6	18.25	129	79	362	12.0667
106481048	0	25	0	69	12	11	22	73.6	43.3	30.3	NA	NA	4.3	71	129	4.53	4.04	1.1	1.9	0.97	152.5	53.8	23.1336	113	68	1141	38.0333
104790418	0	61	0	70	12	11	27	80.1	49.3	30.8	25.8	5.2	8.2	80	342	5.6	4.06	0.38	1.9	2.02	169.5	65.8	22.9027	180	115	1466	48.8667
102126225	0	31	0	53	12	17	26	74.3	45.7	28.6	8.8	NA	3.84	66	138	5.29	4.43	0.63	1.9	1.99	160.5	49.9	19.3709	120	64	755	25.1667
100570957	0	32	0	87	11	15	23	70.5	44.9	25.6	13.2	2.3	4.4	77	185	4.66	4.72	0.66	1.9	1.93	162.5	51	19.3136	102	63	1066	35.5333
112570330	0	47	0	49	9	12	23	79.3	43.4	35.9	12.8	2.4	4.65	72	138	4.38	4.39	0.49	1.9	2.04	159.5	47.5	18.6712	115	68	725	24.1667
103902094	0	54	0	98	105	65	36	77.3	43.2	34.1	17	2.9	6	110	345	5.38	4.74	0.8	1.89	2.16	174.5	71.8	23.5794	126	68	1288	42.9333
114270613	0	46	0	98	105	65	36	77.3	43.2	34.1	17	2.9	6	110	345	5.38	4.74	0.8	1.89	2.16	174.5	71.8	23.5794	126	68	1204	40.1333
100066436	1	53	1	64	100	12	24	72.6	42	30.6	20.7	3.7	3.7	112	349	5.47	5.23	1.04	1.89	2.7	173.5	67.7	22.49	144	80	705	23.5
110594210	0	46	0	92	57	28	30	71.1	45	26.1	NA	NA	6	74	224	5.11	4.63	0.83	1.89	2.03	169.5	50.5	17.5773	118	78	1089	36.3
100066741	0	36	0	62	51	31	25	67.3	41.7	25.6	3.8	0.3	2.36	74	222	5	5.51	1.1	1.89	2.93	161.5	54.6	20.9338	104	65	705	23.5
112580747	1	22	1	55	46	21	22	78.8	49.3	29.5	NA	NA	4.8	72	327	4.93	4.62	1.07	1.89	2.1	176	77.3	24.9548	123	84	1461	48.7
109080177	1	81	1	58	40	13	18	71.2	40	31.2	22	NA	3.5	97	401	5.13	5.59	1.54	1.89	2.77	174.5	68	22.3315	138	82	714	23.8
113970115	1	24	0	43	40	19	26	77.3	45.8	31.5	15.3	2.3	4.9	123	347	5.1	5.59	1.24	1.89	2.74	167	58.4	20.9402	153	73	702	23.4
105632307	0	41	0	39	40	54	34	67.2	41.1	26.1	9.8	NA	4.85	63	147	4.44	3.53	0.5	1.89	1.34	149	42.8	19.2784	105	60	778	25.9333
115261609	0	30	0	95	38	22	24	74.1	44.9	29.2	10.3	1.9	5.17	69	238	5.44	5.33	1.3	1.89	2.41	159.5	56.9	22.3661	113	72	1044	34.8
105142111	0	44	0	95	36	12	20	71	40.1	30.9	10	1.6	5.7	143	352	5.81	5.55	1.39	1.89	2.72	162.5	60.7	22.987	140	78	1103	36.7667
113710158	0	34	0	80	30	15	23	74	46.6	27.4	15.2	NA	3.6	87	248	4.97	4.41	1.13	1.89	1.71	170	53.2	18.4083	128	71	747	24.9
114760125	0	23	0	68	28	13	19	68.7	45.3	23.4	NA	NA	3.8	87	340	4.46	4.53	1.1	1.89	1.89	165.5	60.8	22.1977	113	70	1189	39.6333
114760068	1	31	0	68	28	13	19	68.7	45.3	23.4	NA	NA	3.8	87	340	4.46	4.53	1.1	1.89	1.89	165.5	60.8	22.1977	113	70	1524	50.8
106481058	0	38	1	57	28	23	28	NA	NA	NA	9.1	2.1	3.5	64	268	5.81	4.46	1.17	1.89	1.55	152.5	51	21.9296	135	90	409	13.6333
104720750	1	74	0	71	27	31	28	69.6	42.5	27.1	7.6	1.5	3.26	62	154	5.73	4.33	1.17	1.89	1.84	149.5	49.5	22.1474	138	87	626	20.8667
104953874	1	39	0	57	25	13	19	70.9	46	24.9	10.6	2.7	7.6	80	288	5.44	5.1	0.51	1.89	2.34	167	64	22.9481	128	76	1224	40.8
106980094	1	23	0	97	25	14	16	69	42.1	26.9	16.7	2.9	3.91	75	180	5.22	5.58	1.1	1.89	2.81	160	49.5	19.3359	115	75	1072	35.7333
112581096	1	29	0	62	24	5	20	74.3	46.7	27.6	NA	NA	3.5	84	307	4.6	5.38	1.21	1.89	2.52	163.5	64	23.9411	135	75	1461	48.7
116730081	0	32	0	116	22	48	48	70.4	43.5	26.9	NA	NA	3.46	86	288	5.52	5.76	1.19	1.89	2.97	160	52.3	20.4297	105	68	728	24.2667
106790552	0	48	0	46	21	15	20	75.1	45.6	29.5	11.6	1.4	3.93	109	319	4.7	4.65	0.85	1.89	2.51	175	72.3	23.6082	130	88	727	24.2333
100066684	0	31	0	56	21	20	22	69.5	41.4	28.1	13.9	2.1	3	69	224	4.51	5.69	0.92	1.89	2.98	160	58.6	22.8906	117	73	705	23.5
114450043	0	39	0	68	21	15	15	75.1	45.3	29.8	NA	NA	5.95	73	184	5.07	3.99	0.77	1.89	1.75	163.5	44.8	16.7588	112	82	1076	35.8667
104620616	0	26	0	94	20	14	20	73	40	33	6.2	0.6	7.8	104	282	4.86	6.22	1.49	1.89	2.63	161	45.2	17.4376	108	63	721	24.0333
104480951	1	63	1	72	18	10	17	76.4	46.8	29.6	4.1	0.5	4.07	57	258	5.42	5.85	1.39	1.89	3.02	159.5	63.3	24.8818	101	67	506	16.8667
111661000	0	48	1	68	18	22	25	68.9	40.6	28.3	NA	NA	4.6	72	201	4.61	5.02	0.96	1.89	2.62	156.5	57	23.2727	104	62	941	31.3667
113210097	0	30	0	51	18	18	21	62.6	39.9	22.7	NA	NA	5.4	59	194	4.85	3.13	0.7	1.89	0.77	151	51.1	22.4113	128	70	1032	34.4
100170086	1	46	0	42	18	88	65	71	44.1	26.9	10.6	1.6	2.9	66	170	4.65	4.6	0.96	1.89	2.05	165	61	22.4059	126	77	803	26.7667
100210042	1	54	0	55	18	14	15	70	43.4	26.6	10.6	2.4	2.8	59	181	4.97	4.05	0.7	1.89	1.5	156.5	53.9	22.007	103	58	396	13.2
112580982	1	29	0	69	18	23	27	71.3	49.7	21.6	9	1.8	3.05	93	275	5.42	4.67	1.15	1.89	2.09	173	62.5	20.8828	112	62	714	23.8
116490121	0	28	0	36	18	10	17	79.7	44.4	35.3	11	NA	4.8	66	219	4.93	5.08	0.89	1.89	2.38	158	45.7	18.3064	125	86	609	20.3
20101637	0	38	0	37	18	8	17	NA	NA	NA	15.1	3.2	3.97	74	217	5.01	4.15	0.91	1.89	1.54	151	41.6	18.2448	87	50	419	13.9667
100305001	1	42	0	105	17	20	21	72.3	46.2	26.1	NA	NA	6.7	70	383	4.72	5.24	0.93	1.89	2.43	166	65.5	23.7698	138	85	1466	48.8667
104953564	1	47	0	90	17	10	25	70.1	45.9	24.2	NA	NA	4.9	85	334	5.1	4.28	0.92	1.89	1.85	169	57	19.9573	124	80	1231	41.0333
116060037	0	25	0	81	17	14	16	70	44.4	25.6	10.5	NA	3.8	58	152	4.73	5.61	0.83	1.89	2.77	169.5	55.6	19.3524	114	72	751	25.0333
112581172	1	35	0	71	17	10	18	78.4	44.6	33.8	11.7	NA	3.8	73	203	4.99	3.97	0.94	1.89	1.54	165	50.4	18.5124	113	65	960	32
101681367	1	24	0	53	17	13	18	70.2	44.1	26.1	NA	NA	2.45	75	172	4.49	4	1.29	1.89	1.52	153	38.9	16.6175	97	61	1085	36.1667
105113864	1	29	0	48	16	15	21	75.2	46.5	28.7	8.7	1.8	3.03	84	342	5.07	4.23	0.9	1.89	1.64	169.5	66.8	23.2508	125	83	369	12.3
111660893	0	49	0	64	16	11	17	80.2	44.4	35.8	NA	NA	3.2	59	152	5.75	5.38	1.14	1.89	2.38	158.5	54.4	21.6541	112	62	1084	36.1333
104720761	1	69	0	74	16	13	22	74.1	40.6	33.5	11.5	1.9	5.68	77	255	4.74	5.4	1.42	1.89	2.63	152.5	45.4	19.5216	110	70	626	20.8667
105113535	1	51	0	119	15	13	33	73.9	41.1	32.8	8.9	2.3	2.93	68	204	4.97	6.43	1.36	1.89	3.03	162.5	59.4	22.4947	124	74	366	12.2
112190837	0	24	0	60	15	13	25	70	41.9	28.1	8.9	1.5	5	66	247	4.94	5.54	1.17	1.89	2.68	150	46	20.4444	116	64	399	13.3
115261812	0	40	0	62	15	22	27	76.4	43.3	33.1	9.8	1.7	3.5	68	256	5.05	4.8	0.95	1.89	2.41	161	45.7	17.6305	124	75	1059	35.3
113680822	1	26	0	54	14	13	19	71.8	46.6	25.2	12.7	NA	4.24	73	224	4.8	5.94	0.96	1.89	2.91	158	55.4	22.192	108	66	720	24
106480992	0	32	0	54	14	11	16	70.3	43.8	26.5	NA	NA	3.75	66	192	6.77	5.55	0.83	1.89	3.03	166	61	22.1367	113	72	1151	38.3667
20103811	0	53	0	52	14	17	21	NA	NA	NA	12.8	1.4	3.6	53	175	4.57	4.87	0.7	1.89	2.07	150.5	50	22.0748	100	68	396	13.2
100570827	1	51	0	81	14	23	23	66.8	45.9	20.9	8	1.5	2.66	65	176	4.49	4.55	0.97	1.89	2.08	157	50.3	20.4065	110	60	1066	35.5333
102672819	0	29	0	38	14	12	16	70	46.8	23.2	17.2	3.4	3.96	79	166	5.03	4.38	1.05	1.89	1.96	166.5	51	18.3968	123	70	701	23.3667
116420116	1	23	0	52	14	11	23	72	46.9	25.1	NA	NA	5.1	65	218	4.11	4.7	0.66	1.89	2.12	156	41	16.8475	99	67	731	24.3667
103912407	0	42	0	63	13	11	18	72.4	44.1	28.3	NA	NA	3.76	70	121	5.31	4.62	0.7	1.89	2.21	161	51.3	19.7909	107	69	1065	35.5
110593941	0	45	0	54	12	19	23	63.3	37.6	25.7	NA	NA	2.89	58	173	4.89	2.99	0.62	1.89	0.88	157	60.6	24.5852	138	66	1076	35.8667
115261412	0	45	0	55	12	16	26	66.5	39.9	26.6	8.7	1.7	3.15	53	110	4.79	4.21	0.44	1.89	2.11	156	54.3	22.3126	136	76	1049	34.9667
102672659	0	46	0	96	12	10	12	72.9	44.3	28.6	7.5	1.4	4.29	66	258	4.99	4.34	0.61	1.89	2.14	170	57.9	20.0346	106	78	701	23.3667
111140342	1	29	0	57	12	8	13	73.5	44.9	28.6	17.7	NA	6.3	51	233	4.75	4.08	0.46	1.89	1.7	156	47.3	19.4362	111	62	745	24.8333
105114008	1	40	0	61	11	12	15	71	45	26	9.1	1	5.1	77	177	5.62	5.44	0.67	1.89	2.32	164.5	50.4	18.6251	113	66	383	12.7667
112250193	1	74	0	74	10	9	15	70.2	42.8	27.4	NA	NA	4.04	78	253	4.76	4.46	0.89	1.89	2.23	149	54.3	24.4584	124	68	1086	36.2
102125915	1	44	0	62	10	14	18	71.8	47.4	24.4	NA	NA	7.2	71	311	4.9	4.69	0.56	1.89	2.2	169.5	66.4	23.1115	129	85	1394	46.4667
110230033	0	39	0	73	10	9	18	73.4	46.7	26.7	NA	NA	4.6	88	394	4.99	5.25	1.49	1.89	2.55	163.5	54	20.2003	118	74	1484	49.4667
108940075	1	53	1	107	62	14	43	80	45.6	34.4	NA	NA	4.8	79	305	4.34	5.16	1.3	1.88	2.34	168.5	55.9	19.6885	133	77	1101	36.7
103630774	1	47	0	83	57	25	31	67	41.3	25.7	12.4	3.8	9.5	108	453	5.28	4.38	1.1	1.88	1.78	162	51.5	19.6235	123	65	1374	45.8
110594368	0	35	0	24	45	14	20	69.6	40.3	29.3	NA	NA	3.59	73	224	4.21	5.16	0.68	1.88	2.49	148	43	19.6311	95	60	1076	35.8667
104920561	1	69	1	93	40	21	26	77.7	47.5	30.2	17.3	2.9	5.28	102	373	6.68	5.08	1.14	1.88	2.21	168.5	68.1	23.9854	166	96	371	12.3667
102125639	1	38	0	53	35	18	23	73.9	42.8	31.1	NA	NA	5.6	88	300	5.14	5.4	0.71	1.88	2.65	173.5	65.7	21.8256	112	61	1394	46.4667
103861932	1	23	0	29	30	36	28	78.8	47.4	31.4	19.7	NA	5.05	97	372	5.03	4.86	1.02	1.88	2.41	174.5	73.5	24.1377	122	64	760	25.3333
112570227	1	75	0	88	30	20	21	76.7	39.8	36.9	NA	NA	4.1	91	310	4.79	4.3	0.69	1.88	1.89	169.5	59.9	20.8491	128	74	1161	38.7
103902011	0	51	0	84	29	90	50	80.9	51.6	29.3	NA	NA	3.11	85	285	5.63	5.29	1.14	1.88	2.96	172	72.9	24.6417	125	73	1130	37.6667
116070123	1	29	0	71	27	42	28	83	50.3	32.7	10.9	2.1	4.61	74	325	4.7	3.87	0.45	1.88	1.7	175	65.6	21.4204	135	78	415	13.8333
107970264	1	50	0	99	26	22	20	78.8	47.3	31.5	NA	NA	3.71	89	349	4.75	4.61	0.77	1.88	2.22	177	72.6	23.1734	100	64	881	29.3667
102672587	1	71	0	53	23	10	20	68.8	44.6	24.2	11.5	2.7	3.38	66	245	4.72	3.34	0.93	1.88	1.17	159.5	59.5	23.3881	117	78	701	23.3667
20103791	0	24	0	66	23	13	17	NA	NA	NA	8.1	1	5.2	65	223	4.89	5.93	0.98	1.88	2.48	166	61	22.1367	88	58	416	13.8667
115780074	1	39	0	132	23	15	25	71	45.1	25.9	7.5	1.5	4.3	63	250	6.07	5.45	0.83	1.88	2.6	151	50	21.9289	150	89	665	22.1667
110570104	0	23	0	52	23	36	31	76.1	46.9	29.2	18.7	3.6	5.02	88	361	4.71	5.08	0.73	1.88	2.58	167	60.7	21.7649	121	81	819	27.3
114880009	0	33	0	88	23	17	21	75	45	30	NA	NA	3.3	65	209	4.76	3.92	1.08	1.88	1.66	160.5	50.9	19.7591	107	62	1150	38.3333
20103109	1	44	0	83	22	14	20	74	44.3	29.7	18.9	2.9	5.1	97	303	4.69	4.85	0.82	1.88	2.25	172	61.5	20.7883	118	74	561	18.7
113680905	0	42	0	63	22	10	22	NA	NA	NA	12.2	1.4	2.3	81	268	4.77	5.07	0.92	1.88	2.26	167.5	50.3	17.9283	108	62	364	12.1333
107950407	0	47	0	108	21	11	18	73	44.1	28.9	9.9	3.2	3.1	56	191	4.85	6.28	2.43	1.88	2.98	147.5	49.5	22.7521	120	82	300	10
107591091	1	35	0	53	21	15	20	78	42.7	35.3	15	3.3	2.9	71	200	5.27	4.45	0.85	1.88	1.82	162.5	53.8	20.374	105	72	744	24.8
102672589	1	71	0	75	21	12	19	79.3	45.6	33.7	9.3	1.7	5.16	78	281	4.73	4.77	0.66	1.88	2.39	162	53.3	20.3094	105	70	701	23.3667
102910165	1	24	0	63	21	16	23	77.7	46.7	31	10.7	1.1	3.84	66	252	5.09	4.97	1.35	1.88	2.05	156	44	18.0802	118	72	680	22.6667
106510101	1	37	0	65	20	85	41	78	43.1	34.9	6.7	1.2	4.1	59	220	5.53	4.27	0.7	1.88	1.89	153	54.6	23.3244	128	80	735	24.5
103902059	1	41	0	63	20	14	19	70.5	44.6	25.9	NA	NA	4.76	101	288	5.6	5.24	0.79	1.88	2.66	174.5	67.1	22.0359	121	71	1130	37.6667
106770131	1	37	0	81	20	24	22	74	43.6	30.4	13.3	3.6	4	74	238	5.26	5.33	1.2	1.88	2.68	158	54.5	21.8314	126	81	717	23.9
105191086	0	33	1	75	20	25	36	71.6	40.8	30.8	7.2	1.2	5.83	84	278	4.91	4.71	1.05	1.88	2.27	165	58	21.304	140	71	762	25.4
110410212	0	69	0	87	19	14	26	80.8	44	36.8	NA	NA	5.71	90	284	5.41	5.42	1.04	1.88	2.71	174	72.3	23.8803	160	100	1169	38.9667
110410313	1	72	0	111	19	16	20	77.2	45.7	31.5	NA	NA	2.6	65	255	5.2	4.92	1.19	1.88	2.53	157	58.7	23.8144	101	65	1169	38.9667
115260963	1	40	0	69	19	15	22	72.6	47.2	25.4	4.9	1.2	4.6	75	258	5.38	5.99	0.69	1.88	2.9	171	64	21.8871	136	74	1396	46.5333
105120102	1	38	0	60	19	18	18	77.4	44.8	32.6	9.5	1.6	3.9	77	257	6.02	5.01	0.72	1.88	2.2	170	59.3	20.519	133	86	729	24.3
100540455	0	77	0	76	18	12	17	79.7	44.7	35	13.9	2.5	5.7	95	304	4.73	3.88	1.04	1.88	1.3	170	65.4	22.6298	107	62	697	23.2333
103940997	0	24	0	64	18	12	21	68.8	45.4	23.4	14.4	NA	4.3	68	264	5.01	4.5	0.98	1.88	2.15	161.5	50.7	19.4385	130	74	727	24.2333
104920626	0	30	0	85	18	17	29	75.7	45.7	30	11.2	2.3	3.2	85	160	5.69	3.13	0.96	1.88	0.86	155.5	46	19.0238	129	75	729	24.3
110200152	0	51	0	80	16	12	18	70.7	41.3	29.4	11.2	1.6	5.11	77	87	3.93	4.59	1	1.88	1.8	166.5	63.7	22.9779	119	65	723	24.1
103862374	0	31	0	62	16	10	20	77.7	47.7	30	17.7	NA	3.41	70	253	5.52	5.3	0.93	1.88	2.72	167.5	58.1	20.7084	104	60	735	24.5
107200092	1	52	0	64	16	14	20	68.1	44.5	23.6	NA	NA	3.01	60	271	4.77	3.91	0.73	1.88	1.83	152.5	47.6	20.4676	130	68	816	27.2
115261166	1	49	0	45	16	13	19	72.5	43	29.5	6.7	1.4	3.72	71	185	5.41	4.24	0.64	1.88	2.17	153	43.7	18.668	110	72	1044	34.8
115540112	0	40	0	65	16	7	19	79.8	46.7	33.1	17.9	NA	3.2	66	163	4.96	3.85	0.59	1.88	1.5	160.5	40.5	15.7219	93	58	871	29.0333
100194000	0	47	0	44	15	14	17	NA	NA	NA	9.2	0.6	3.54	64	171	4.57	4.48	0.72	1.88	2.06	160.5	55.5	21.5448	113	71	435	14.5
20102835	0	50	0	58	15	16	19	71.4	39.8	31.6	NA	NA	4.8	61	199	5.5	5.84	0.89	1.88	2.94	162	54.6	20.8048	104	68	1078	35.9333
110594036	0	27	0	58	15	16	19	71.4	39.8	31.6	NA	NA	4.8	61	199	5.5	5.84	0.89	1.88	2.94	162	54.6	20.8048	104	68	1076	35.8667
102125247	1	28	0	77	15	23	19	68.9	44.6	24.3	NA	NA	5.1	89	397	4.45	3.56	0.71	1.88	1.45	174.5	57.8	18.9818	125	76	1394	46.4667
106790662	1	68	0	88	15	5	17	69.9	41.8	28.1	12.5	2.5	2.74	71	151	4.7	2.65	0.61	1.88	0.64	161	48.8	18.8264	106	62	1104	36.8
103940902	1	26	0	56	15	9	17	NA	NA	NA	7.5	0.9	5.1	61	284	4.69	4.16	0.48	1.88	1.65	162	46.3	17.6421	87	51	324	10.8
106660407	1	33	0	66	14	22	25	69	40.8	28.2	NA	NA	4.79	74	173	4.93	4.12	0.49	1.88	1.85	161.5	56.8	21.7773	110	60	1535	51.1667
111640105	1	38	0	39	14	10	16	73	43.1	29.9	8.1	2	3.2	59	124	4.67	4.61	1.09	1.88	1.77	158	51	20.4294	102	70	569	18.9667
107920148	1	81	0	48	14	9	19	81.1	47.8	33.3	NA	NA	3.4	68	173	5.85	5.86	0.71	1.88	2.85	161.5	47.5	18.2116	117	74	927	30.9
114580061	1	34	0	85	13	9	15	70.4	42.2	28.2	NA	NA	3.5	65	221	4.53	3.82	0.54	1.88	1.66	161.5	55.3	21.2022	106	62	1100	36.6667
20102893	1	35	0	87	13	8	19	70.2	41.2	29	NA	NA	7.4	109	252	4.92	5.24	0.5	1.88	2.57	175.5	60.5	19.6427	131	73	1468	48.9333
101420229	1	26	0	58	12	14	18	65.2	41.5	23.7	11.9	2.2	5.6	70	212	4.21	4.14	0.89	1.88	1.63	159.5	50.8	19.9684	115	62	1063	35.4333
113680888	0	45	0	52	12	12	20	NA	NA	NA	24.5	2.5	2.7	71	283	4.94	4.29	0.74	1.88	1.46	168.5	49.3	17.3639	120	73	364	12.1333
115340099	0	62	0	86	11	12	21	72.5	46.8	25.7	10.2	2.1	3.5	69	246	4.75	4.22	0.92	1.88	2.08	165.5	65.2	23.8041	96	55	658	21.9333
20102645	0	32	0	86	11	12	21	72.5	46.8	25.7	10.2	2.1	3.5	69	246	4.75	4.22	0.92	1.88	2.08	165.5	65.2	23.8041	96	55	588	19.6
115260539	1	53	0	106	202	49	37	70.8	40.5	30.3	12.7	3.3	4.8	87	333	4.93	4.02	0.65	1.87	1.56	171.5	68.8	23.3916	138	84	1396	46.5333
115262229	0	39	0	75	52	16	27	68.9	40.2	28.7	12.2	2.3	5.79	80	196	5.87	4.63	1.14	1.87	2.2	167	65.3	23.4142	179	92	1044	34.8
115260817	1	59	0	94	49	25	26	69.5	41.8	27.7	12.9	2.4	7.1	110	290	4.37	4.37	1.41	1.87	1.85	168	67	23.7387	127	81	1396	46.5333
108700037	1	28	0	80	46	16	19	NA	NA	NA	11	1.4	3.1	63	199	5.08	4.47	0.99	1.87	1.86	155	46.8	19.4797	105	67	371	12.3667
104290537	1	41	0	75	42	18	28	79	42.5	36.5	13.3	2.2	8.8	138	494	5.43	5.78	1.2	1.87	2.91	168.5	62	21.8369	135	87	730	24.3333
115260837	1	35	0	44	39	16	19	76.3	48.3	28	15.6	3.3	3.6	85	241	5.28	4.46	0.99	1.87	1.78	173.5	70.3	23.3537	117	67	1396	46.5333
104640405	1	47	1	95	38	12	20	68.6	39.5	29.1	12.5	2.7	7.8	125	398	5.38	5.67	1.04	1.87	2.71	168.5	61.5	21.6608	191	62	1106	36.8667
109120836	1	62	0	88	36	33	26	75.9	43.1	32.8	NA	NA	4.4	98	262	4.88	4.59	0.99	1.87	2.05	165.5	65.2	23.8041	116	67	1323	44.1
113020079	1	83	0	92	31	22	24	73.4	41.2	32.2	NA	NA	3.7	99	381	5.43	5.94	1.44	1.87	2.84	183	65.3	19.4989	113	70	1125	37.5
112580836	1	27	0	64	30	15	27	74	47	27	NA	NA	4.6	93	400	4.56	3.57	0.68	1.87	1.35	174.5	70.2	23.054	134	75	1461	48.7
104100508	0	26	0	47	30	8	25	77.1	42.4	34.7	NA	NA	4.3	79	388	5.18	5.31	0.89	1.87	2.05	182	63.2	19.0798	123	69	1408	46.9333
100330013	0	28	0	55	28	13	16	75.4	44.3	31.1	16.9	NA	3.3	79	229	5.1	5.15	1.13	1.87	2.32	172.5	73.5	24.7007	122	84	858	28.6
109590137	0	34	1	71	27	16	19	77.2	46.4	30.8	6.8	1.3	3.6	86	217	4.66	4.1	1.19	1.87	1.83	163	58.1	21.8676	107	60	735	24.5
114080664	1	39	0	72	26	31	38	78.5	44.8	33.7	NA	NA	3.9	90	296	5.6	4.71	0.99	1.87	2.2	162.5	60	22.7219	130	72	1066	35.5333
100065543	1	26	0	48	26	18	23	73.7	49.9	23.8	13.2	1.9	6.64	98	237	4.46	5.23	1.34	1.87	2.64	176	68.4	22.0816	124	78	705	23.5
106770121	0	24	0	53	26	11	14	76.7	48.5	28.2	14.1	3.2	3.91	75	213	5.61	4.6	0.65	1.87	2.26	160	52.3	20.4297	120	73	708	23.6
105080709	1	57	0	66	25	15	26	73.6	50.7	22.9	15	2.2	6.4	106	391	5.02	5.47	0.84	1.87	2.45	165	62.5	22.9568	118	74	1390	46.3333
100066177	1	42	0	67	25	13	24	74	44	30	21.5	3.3	5.9	103	370	4.55	5.79	1.02	1.87	2.61	171	66.4	22.7078	118	83	1557	51.9
103861879	0	46	0	78	25	19	24	79.3	48.2	31.1	NA	NA	4.8	105	362	4.42	5.18	1.49	1.87	2.45	182	66.2	19.9855	100	64	1106	36.8667
115262083	0	46	0	97	24	23	31	78.8	45.4	33.4	10.7	1.1	4.8	92	338	4.94	5.76	1.29	1.87	2.88	158	56.3	22.5525	136	69	1407	46.9
110592946	0	22	0	83	24	18	21	80.5	47	33.5	12.9	NA	2.2	82	322	4.5	4.56	1.47	1.87	2.16	160	50.8	19.8438	113	66	731	24.3667
115261061	1	47	0	48	23	20	24	76.8	43.3	33.5	13.4	2.4	3.43	97	190	4.78	5.55	0.99	1.87	3.09	172	71.9	24.3037	116	76	667	22.2333
104953638	1	42	0	48	23	20	24	76.8	43.3	33.5	13.4	2.4	3.43	97	190	4.78	5.55	0.99	1.87	3.09	172	71.9	24.3037	116	76	483	16.1
100030594	0	57	1	42	22	18	19	82.7	47.7	35	13.4	3.5	6.2	88	424	5.58	5.76	0.78	1.87	2.57	173.5	74.5	24.749	142	90	1433	47.7667
115260915	1	45	0	112	21	14	18	75.2	48.3	26.9	16.1	2.4	6.2	86	326	5.13	5.4	1.17	1.87	2.44	176	73.3	23.6635	133	76	1396	46.5333
105860362	0	51	0	85	21	22	28	80.3	44	36.3	18.7	3.5	4.31	102	274	5	4.45	0.82	1.87	2.03	178	69.2	21.8407	148	84	1131	37.7
103620191	1	78	0	78	21	33	30	71.7	41.2	30.5	NA	NA	4.4	58	212	4.58	5.39	1.04	1.87	2.64	159	46.7	18.4724	100	65	1069	35.6333
116030048	1	54	1	80	20	21	28	75.1	43	32.1	NA	NA	3.38	85	224	5.13	5.36	0.93	1.87	2.79	162	63.5	24.196	147	94	1124	37.4667
112110068	0	21	0	41	20	10	17	72.5	48.5	24	NA	NA	4.9	80	280	4.81	4.68	0.72	1.87	2.03	167.5	60.8	21.6708	105	60	726	24.2
110594375	0	60	0	68	20	10	17	78.6	42.3	36.3	NA	NA	3.7	60	250	4.45	3.96	0.57	1.87	1.68	157	51.1	20.7311	91	56	1011	33.7
104242111	1	77	1	59	19	27	33	73.4	38.8	34.6	12.7	NA	4.29	71	239	5.73	5.37	0.72	1.87	2.93	156.5	60.7	24.7833	149	68	787	26.2333
100570947	0	33	0	69	19	17	18	69.9	40.5	29.4	10	2	2.7	67	314	5.49	4.49	0.6	1.87	2.32	156	57.5	23.6275	113	63	1066	35.5333
113140030	0	69	0	76	19	14	18	79.5	46.4	33.1	NA	NA	5.26	104	401	5.07	5.02	0.66	1.87	2.56	173	67	22.3863	120	74	1090	36.3333
106121239	1	57	1	66	19	14	20	75.9	43.2	32.7	13.5	2.3	5.4	122	420	6.09	5.52	1.22	1.87	2.66	174	67.5	22.2949	137	84	1123	37.4333
100030679	1	46	0	84	19	19	27	72.9	39.3	33.6	10.5	1.9	8.2	118	287	4.9	4.7	1.01	1.87	2.11	157.5	54.7	22.0509	158	72	1433	47.7667
102330817	1	50	0	90	19	24	28	81.3	50	31.3	NA	NA	3.2	93	372	5.32	4.12	0.91	1.87	1.81	169.5	61.5	21.406	154	95	1116	37.2
114540039	0	25	0	55	19	42	35	74.2	45.8	28.4	NA	NA	4.2	68	170	4.41	4.04	0.46	1.87	1.67	156	44.9	18.45	108	61	1097	36.5667
110592911	0	57	0	112	18	26	21	78.5	46.3	32.2	NA	NA	5.1	86	456	5.04	5.56	1.07	1.87	2.77	168	67.4	23.8804	133	76	1494	49.8
104492256	1	37	0	112	18	26	21	78.5	46.3	32.2	NA	NA	5.1	86	456	5.04	5.56	1.07	1.87	2.77	168	67.4	23.8804	133	76	1404	46.8
106770130	1	38	0	90	18	18	29	77	47.9	29.1	9.1	1.2	3.5	65	221	6.69	5.72	0.75	1.87	2.56	155	52	21.6441	121	67	350	11.6667
116490054	1	37	0	70	18	10	14	73.5	47	26.5	10.2	NA	2.94	83	304	4.76	4.98	0.7	1.87	2.56	174	58.8	19.4213	109	68	610	20.3333
105170356	1	42	0	82	17	13	18	75.5	43.6	31.9	NA	NA	6	99	441	4.61	4.78	1.18	1.87	2.39	166.5	52.5	18.9379	123	70	920	30.6667
113710258	0	26	0	58	16	12	18	76.7	44.7	32	NA	NA	5.7	87	177	5.58	5.2	0.76	1.87	2.54	148.5	46.2	20.9502	152	81	1106	36.8667
101410353	1	38	0	39	16	20	18	65.7	41.1	24.6	NA	NA	3.47	82	230	4.01	4.47	1.29	1.87	1.77	155	49.3	20.5203	90	60	1049	34.9667
104492329	1	22	0	54	16	10	17	84.2	48.6	35.6	NA	NA	4.5	67	163	5.03	4.37	1.28	1.87	1.54	160	50.5	19.7266	108	62	749	24.9667
103912328	1	78	0	77	16	11	17	80.4	50.8	29.6	14.3	NA	3.74	77	180	4.86	3.95	0.74	1.87	1.64	159	46.5	18.3933	114	70	762	25.4
106560164	1	37	0	44	15	17	34	74.3	41.5	32.8	NA	NA	3	83	330	5.21	5.04	1.19	1.87	2.45	160.5	63.8	24.7668	145	82	959	31.9667
113170234	1	29	0	57	15	11	18	71	45.7	25.3	10.3	3.1	6.4	58	170	4.93	5.74	0.67	1.87	3.01	161.5	56.2	21.5472	110	64	365	12.1667
114760095	1	26	0	76	15	16	16	75	46.8	28.2	20.9	3.5	3.3	58	182	5.01	4.33	0.66	1.87	1.77	159	51.4	20.3315	130	74	914	30.4667
114460099	1	29	0	57	15	18	27	73	44.4	28.6	27.4	4	4.9	76	199	4.68	3.77	0.35	1.87	1.74	165	52.8	19.3939	116	73	819	27.3
113900071	0	42	0	48	14	17	18	72.1	45.1	27	8.8	1.1	3.07	52	205	5.42	4.47	0.86	1.87	2.07	161.5	55	21.0871	146	83	633	21.1
110593914	0	45	0	49	14	8	14	68.8	41.5	27.3	7	NA	3.85	64	232	4.94	4.38	0.54	1.87	1.99	157.5	49.1	19.7934	113	63	718	23.9333
107760114	0	45	0	30	13	19	21	66.4	39.6	26.8	NA	NA	4.53	62	137	5.64	5.45	0.69	1.87	2.87	160	56.9	22.2266	107	53	1275	42.5
112581007	1	46	0	95	12	17	21	73.8	48	25.8	NA	NA	5.4	85	306	4.87	4.45	1.8	1.87	1.95	175	58.5	19.102	131	89	1461	48.7
100194170	0	36	0	73	12	15	20	75.8	41.3	34.5	13.4	NA	3.7	50	162	4.59	5.63	1.77	1.87	2.49	155	43.5	18.1061	113	66	694	23.1333
100066717	0	33	0	71	10	11	17	80.1	45.8	34.3	9.2	1.5	5.12	74	183	5.29	5.1	0.51	1.87	2.7	167.5	58.9	20.9935	109	66	705	23.5
110230038	0	50	0	52	10	13	18	77.5	46.9	30.6	NA	NA	3.8	66	204	5.16	5.41	1.03	1.87	2.55	157.5	44.1	17.7778	115	60	1119	37.3
115261142	1	41	0	55	8	15	27	80.6	47	33.6	11.1	1.9	3.3	69	176	4.84	4.77	0.69	1.87	2.38	154.5	47.5	19.8992	100	67	1059	35.3
106110694	0	55	1	72	86	24	22	67.9	43.1	24.8	15.6	2	3.5	85	311	6.19	6.1	1.67	1.86	3.07	166.5	67.4	24.3126	125	78	757	25.2333
110150018	1	66	1	97	62	14	23	71.1	44.6	26.5	NA	NA	4.7	94	332	5.83	4.53	1.51	1.86	2.04	171.5	65.5	22.2696	115	73	1476	49.2
104492138	1	34	0	83	62	18	29	76.5	46.9	29.6	NA	NA	5.3	86	374	4.97	4.98	0.73	1.86	2.34	167.5	56	19.9599	126	83	1404	46.8
116070182	1	29	0	77	44	70	58	72.2	41.7	30.5	9.3	1	3.79	58	179	5.13	4.53	0.53	1.86	2.15	153	46.6	19.9069	104	64	415	13.8333
105113766	1	44	1	70	42	29	22	84.1	48.9	35.2	12.2	4	4.3	79	372	4.7	5.86	1.6	1.86	3.08	178	70.9	22.3772	121	75	1356	45.2
111140298	1	64	0	44	41	41	31	67.6	41.2	26.4	10.4	NA	5.6	89	287	4.27	4.43	0.85	1.86	2.08	166.5	68.8	24.8176	110	60	745	24.8333
113210169	0	37	0	82	41	15	20	72.3	45.5	26.8	13.3	2.1	4.2	62	219	5.17	5.07	1.08	1.86	2.41	151.5	55.4	24.1371	102	61	658	21.9333
107040012	1	55	0	71	40	20	25	70.7	39.8	30.9	6.1	1.2	5.4	61	123	4.96	3.8	0.71	1.86	1.42	160.5	53.8	20.8849	98	60	1055	35.1667
105510284	0	45	0	67	40	27	22	74.1	46.6	27.5	13.6	2.4	5.65	89	229	5.88	4.1	0.79	1.86	1.84	157.5	48.4	19.5112	128	73	676	22.5333
104340912	1	34	0	75	38	37	30	70.3	45.9	24.4	8.4	1.7	3.61	83	311	5.5	5.37	1.35	1.86	2.66	169.5	67.6	23.5292	123	79	728	24.2667
104590269	0	45	0	68	37	26	26	69.9	42.6	27.3	18.4	4.4	5.6	91	294	4.96	3.16	0.75	1.86	0.88	177	70.5	22.5031	122	79	705	23.5
108940089	0	55	0	87	35	30	29	79.5	48.1	31.4	NA	NA	4.04	76	203	5.13	3.7	0.99	1.86	1.49	153.5	54.7	23.2151	108	78	1101	36.7
100570789	0	38	0	54	34	21	19	68.8	43.2	25.6	17.1	2.9	5.69	79	253	5.09	5.6	1.07	1.86	2.79	169.5	63.5	22.1021	116	68	1072	35.7333
1000148	1	37	0	61	34	16	20	74.5	44.5	30	NA	NA	3.19	95	517	5.47	5.95	2.04	1.86	2.99	174	66.8	22.0637	116	78	900	30
116270054	0	28	0	61	34	106	93	81.1	39.2	41.9	12.4	1.8	3.6	59	154	4.66	4.48	1.11	1.86	2.1	166.5	53	19.1182	115	65	859	28.6333
100540457	0	75	0	78	32	22	23	73.4	44.9	28.5	10.8	1.8	3.7	84	393	5.21	4.79	0.92	1.86	2.23	165.5	65.6	23.9501	126	76	697	23.2333
108100105	1	53	0	66	31	20	26	76.1	43.4	32.7	NA	NA	4.6	97	304	5.68	6.08	1.42	1.86	3.07	166.5	62.5	22.5451	126	74	1087	36.2333
108833454	0	71	0	80	29	13	22	74.5	46.6	27.9	13	NA	4.42	77	379	5.62	4.56	1.08	1.86	1.99	169	55.9	19.5721	133	78	710	23.6667
105510281	1	64	0	52	28	13	25	68	40.2	27.8	12.7	2.8	7.3	133	481	5.72	4.61	0.75	1.86	1.93	162	60.4	23.0148	140	90	627	20.9
113710168	0	32	0	34	26	17	21	69.4	45.6	23.8	NA	NA	3.4	81	416	9.82	5.26	1.2	1.86	2.57	169.5	69.1	24.0513	137	84	1471	49.0333
115262209	0	30	0	130	25	61	46	78.6	43.9	34.7	14.9	4.1	6.1	81	242	7.3	3.49	0.7	1.86	1.39	155	51.8	21.5609	167	86	1407	46.9
115262187	0	29	0	66	24	15	21	74.3	46.5	27.8	13.4	4.5	4.7	85	258	6.34	3.16	0.56	1.86	1.19	173	69.4	23.1882	166	71	1407	46.9
20102583	1	29	0	61	24	16	21	NA	NA	NA	11.8	0.9	7.4	60	332	5.6	5.84	1.05	1.86	2.84	158	56.5	22.6326	128	90	419	13.9667
107120127	0	32	0	66	24	12	21	62.3	46.1	16.2	15.8	2.9	5.95	93	262	4.53	4.22	0.8	1.86	1.97	179	64.4	20.0992	116	63	1079	35.9667
108940084	1	47	0	75	24	11	17	77	46.1	30.9	12	1.7	3.2	74	278	4.72	4.83	1.1	1.86	2.4	148.5	43.8	19.8619	123	79	735	24.5
106660624	1	29	0	41	23	14	18	72	42.5	29.5	10.8	1.8	5.18	95	238	4.33	5.03	0.78	1.86	2.4	164.5	41	15.1514	89	52	830	27.6667
113030155	0	44	0	69	21	15	19	77.2	45.3	31.9	NA	NA	3.91	68	205	5.38	4.93	0.97	1.86	2.58	153.5	47.5	20.1594	136	82	1061	35.3667
103862347	1	71	0	65	21	8	19	81.7	44.2	37.5	15.3	NA	5.1	73	247	5.36	4	0.9	1.86	1.58	165	50.3	18.4757	118	66	735	24.5
104550107	0	29	0	94	21	16	21	71.6	45.6	26	10.9	2.6	2.59	67	195	4.66	5.23	0.97	1.86	2.69	154	43.7	18.4264	120	85	335	11.1667
105113884	1	42	0	63	20	22	34	73.8	47.7	26.1	14	2.6	4.65	90	248	5	4.92	0.78	1.86	2.24	174.5	51.4	16.88	118	74	384	12.8
108250216	1	39	1	81	19	13	22	74.8	46.1	28.7	18.5	3.3	4.66	93	300	5.25	4.85	1	1.86	2.33	150.5	53.9	23.7966	180	80	668	22.2667
115260493	1	58	0	57	19	20	20	68.8	45.1	23.7	11.9	2.3	4.9	67	432	4.95	5.63	2.25	1.86	2.61	171	68.9	23.5628	129	69	1396	46.5333
104820596	1	74	0	57	19	7	23	77.6	42.2	35.4	7.9	1.5	5.64	80	214	5.35	5.86	1.35	1.86	2.94	154.5	52.9	22.1615	138	86	738	24.6
114260981	0	25	0	64	19	12	25	NA	NA	NA	14.3	2.3	3.94	68	207	5.4	4.04	0.61	1.86	1.85	188.5	75.7	21.3046	139	93	331	11.0333
112580733	1	28	0	58	19	22	24	75.3	48.9	26.4	NA	NA	3.9	67	345	5.03	3.87	1.67	1.86	1.62	178	67.2	21.2094	137	71	1461	48.7
115260965	1	38	0	66	19	7	17	78.5	48.2	30.3	10.4	2.7	3.9	73	286	4.65	5.41	1.19	1.86	2.45	170	60.3	20.8651	126	69	1396	46.5333
115260966	1	46	0	82	18	12	19	75.1	47.9	27.2	7.7	1.6	7.5	84	346	4.96	5.07	1.37	1.86	2.18	171.5	73	24.8196	137	82	1396	46.5333
104953765	1	37	0	82	18	12	19	75.1	47.9	27.2	7.7	1.6	7.5	84	346	4.96	5.07	1.37	1.86	2.18	171.5	73	24.8196	137	82	1212	40.4
101530653	1	59	1	64	18	16	20	73	48.5	24.5	7.3	1.1	6.1	87	217	6.7	5.17	1.27	1.86	2.18	162	62.2	23.7007	124	80	366	12.2
107591099	1	50	0	61	17	19	27	77.9	40.6	37.3	13.7	3.1	5.1	67	216	5.02	4.33	0.8	1.86	2.02	161.5	57	21.8539	102	58	744	24.8
20103226	1	26	0	106	17	17	24	70	43.6	26.4	14.9	1.7	2.5	50	143	5.37	4.67	0.76	1.86	1.88	152	49.6	21.4681	152	90	421	14.0333
100066402	1	51	0	91	16	15	25	80.9	44.8	36.1	10.3	2.4	4.02	100	310	5.78	3.5	0.68	1.86	1.27	170.5	65.8	22.6348	139	81	705	23.5
20101923	0	52	0	81	16	15	26	73.3	42.1	31.2	9.1	1.4	4.6	75	225	5.81	5.62	0.88	1.86	2.84	159.5	54.6	21.4621	121	83	701	23.3667
20101706	0	50	0	50	16	11	19	73.1	42.6	30.5	5.9	NA	3.4	60	172	4.85	5.42	0.65	1.86	2.7	153	48.6	20.7612	119	77	796	26.5333
113210140	1	52	0	55	16	13	19	69.3	44.1	25.2	NA	NA	3.2	60	199	4.7	5.43	0.57	1.86	2.96	160.5	52.1	20.225	90	52	1060	35.3333
107810247	0	36	0	56	16	13	21	68.4	42.6	25.8	13.7	2.3	3.65	100	358	4.91	5.54	1.12	1.86	2.98	169.5	56	19.4917	105	63	728	24.2667
111330044	1	32	0	60	16	21	19	73.5	45.6	27.9	NA	NA	4.1	78	230	4.65	3.75	0.78	1.86	1.42	161.5	46.8	17.9432	97	65	1078	35.9333
103630691	1	27	0	98	15	13	18	73.5	47.8	25.7	10.5	1.7	4.7	84	437	4.99	5.78	0.98	1.86	2.75	178.5	69.5	21.8126	126	76	1374	45.8
105760405	0	78	0	57	14	11	14	72.8	46.4	26.4	30	5.3	4.4	79	161	5.06	4.28	0.74	1.86	1.85	159	56.9	22.507	106	60	721	24.0333
112580973	1	38	0	48	13	16	18	70.7	45	25.7	NA	NA	5.2	85	344	4.16	3.43	1.01	1.86	1.28	172.5	63	21.172	132	93	1461	48.7
106390239	1	52	0	47	13	8	13	74	47	27	8.2	0.7	5.6	59	187	5.16	5.82	0.88	1.86	2.83	168.5	59.3	20.886	124	76	394	13.1333
100194207	0	41	0	47	13	14	22	NA	NA	NA	2.1	0.3	4.3	57	139	4.89	5.93	0.59	1.86	2.99	153.5	47.4	20.1169	117	66	310	10.3333
114540054	1	42	0	53	13	11	19	74.7	46.5	28.2	NA	NA	4.12	77	218	5.09	3.37	0.66	1.86	1.28	170	57.5	19.8962	119	77	1087	36.2333
104492351	0	24	0	49	13	16	13	70.3	43.3	27	5.4	1.6	3.8	50	148	4.67	4.19	0.63	1.86	1.88	159	49	19.3821	124	71	383	12.7667
104491924	1	54	0	49	13	16	13	70.3	43.3	27	5.4	1.6	3.8	50	148	4.67	4.19	0.63	1.86	1.88	159	49	19.3821	124	71	690	23
106660625	1	25	0	49	13	10	16	73	40.4	32.6	2.8	1.2	2.2	52	217	4.13	4.73	2	1.86	2.03	163	48.5	18.2544	109	67	760	25.3333
101380363	0	72	0	81	12	12	22	76.8	49.4	27.4	NA	NA	6.2	98	358	4.83	4.28	1	1.86	1.74	161.5	63	24.1544	120	73	1422	47.4
112570345	1	30	0	58	12	13	20	72.3	46.7	25.6	7.7	1.3	4.69	69	219	5.05	4.03	0.81	1.86	1.67	159	56.8	22.4675	119	77	725	24.1667
115261802	0	40	0	32	11	11	15	74	43.8	30.2	13.3	2.9	4.32	73	200	4.84	4.79	0.84	1.86	2.33	159	58.8	23.2586	109	73	666	22.2
108930079	1	65	0	74	11	9	18	NA	NA	NA	25	4.8	4.3	70	267	4.79	4.46	1.07	1.86	1.97	162	48	18.2899	117	70	649	21.6333
115261287	1	40	0	58	10	10	16	75.8	45.4	30.4	9.7	2.1	3.9	63	181	5.01	3.65	0.51	1.86	1.39	153	50.1	21.402	101	63	1044	34.8
116000011	1	48	0	71	8	10	16	75.4	46.7	28.7	NA	NA	4.48	65	278	5.04	3.99	0.54	1.86	1.73	153.5	44.7	18.971	101	54	1004	33.4667
111140251	1	73	0	77	166	29	25	69.8	44.1	25.7	20.1	NA	3.36	105	264	4.5	5.61	2.19	1.85	2.99	172	62.8	21.2277	119	73	856	28.5333
103912052	1	52	1	98	150	20	46	76	47.5	28.5	NA	NA	4.6	79	550	4.67	5.82	2.32	1.85	2.73	170	60.8	21.0381	159	98	1471	49.0333
105360385	1	48	0	85	123	22	26	77.7	44.3	33.4	10.1	1.8	4.3	71	179	5.25	5.02	0.67	1.85	2.33	170	53.7	18.5813	122	80	700	23.3333
112460213	1	62	0	60	64	12	22	70.1	44.4	25.7	NA	NA	4.5	107	274	5.92	4.03	0.83	1.85	1.64	159	44.2	17.4835	108	63	1168	38.9333
112580852	1	29	0	65	42	35	30	73.7	48.3	25.4	NA	NA	6.6	74	353	5.21	4.08	0.77	1.85	1.75	174	68.5	22.6252	116	71	1461	48.7
116730058	0	42	0	108	38	20	25	70.4	43.3	27.1	NA	NA	4.81	92	189	5.35	4.82	1.29	1.85	2.07	176	59.3	19.1439	122	82	728	24.2667
102672282	1	31	0	87	32	20	22	74.8	45.3	29.5	27.7	3	5.4	95	284	4.88	4.16	0.79	1.85	1.86	162	60.5	23.0529	115	60	701	23.3667
102126360	1	72	0	59	31	24	20	75.5	45.3	30.2	NA	NA	4.79	112	353	4.63	5.3	0.78	1.85	2.89	172	64.1	21.6671	120	73	903	30.1
20106888	1	28	0	77	30	19	26	69.5	43.1	26.4	21.4	4.1	4.05	54	215	4.87	4.25	0.61	1.85	1.93	155	54.5	22.6847	126	84	357	11.9
115700096	1	54	0	76	29	21	30	80.8	46	34.8	17.5	NA	7.82	95	424	5.17	5.64	1.23	1.85	2.93	167	55	19.721	107	61	742	24.7333
105500215	1	46	1	53	28	15	22	68	38.8	29.2	12	2.5	5.9	86	286	6.53	4.43	0.89	1.85	1.85	168	65.7	23.2781	153	104	707	23.5667
100030692	1	39	0	60	26	23	33	76.9	45	31.9	12.5	3.1	5.7	104	217	4.39	4.35	0.74	1.85	1.47	163	61	22.9591	138	83	1433	47.7667
100052204	1	67	0	83	24	9	17	74.8	45.4	29.4	12.4	3	5.2	69	364	5.08	4.32	1.61	1.85	1.86	169.5	70	24.3646	148	89	1450	48.3333
112581020	1	34	1	121	23	21	18	75.8	48.8	27	NA	NA	4.09	100	340	5.17	4.74	0.62	1.85	2.6	176	69.7	22.5013	133	88	1099	36.6333
104491646	0	31	0	70	22	31	42	74	44	30	17.8	2.2	3.9	85	292	4.83	5.31	0.92	1.85	2.46	180.5	77	23.6339	107	74	706	23.5333
104492193	1	26	0	70	22	31	42	74	44	30	17.8	2.2	3.9	85	292	4.83	5.31	0.92	1.85	2.46	180.5	77	23.6339	107	74	399	13.3
106181083	1	74	0	119	22	47	32	77	48.5	28.5	10.7	1.8	7.3	122	335	6.89	4.5	1.11	1.85	1.82	164.5	55.8	20.6207	150	88	372	12.4
107960342	1	48	0	69	21	9	17	74	41.5	32.5	7.8	0.7	3.5	65	177	5.01	4.31	0.7	1.85	1.67	158.5	51.4	20.46	119	69	353	11.7667
100066722	0	34	0	75	21	11	16	76	42.3	33.7	7.2	1.2	2.9	54	148	5.4	5.12	1.05	1.85	2.56	162	52.8	20.1189	120	72	705	23.5
115710062	0	35	0	74	21	16	28	79.4	51.8	27.6	NA	NA	5.6	85	294	5.07	5.18	0.56	1.85	2.32	159.5	50.5	19.8504	106	66	1467	48.9
106660771	0	28	0	61	21	11	18	73.1	46.1	27	9.3	1.2	3.4	67	317	5.35	5.73	1.39	1.85	2.64	161.5	50.7	19.4385	100	56	757	25.2333
105114014	1	32	0	51	21	9	17	76.5	43.4	33.1	7.3	1.3	3.9	67	147	4.49	4.92	0.66	1.85	2.57	154	46	19.3962	99	55	370	12.3333
104480903	1	34	0	60	21	18	26	NA	NA	NA	24.2	4.6	2.38	72	81	5.05	3.79	0.64	1.85	1.66	165	50	18.3655	125	76	365	12.1667
106121188	0	66	0	83	20	15	22	77.6	44.8	32.8	7.9	2.6	7.4	76	323	7	5.29	0.93	1.85	2.96	164.5	63.6	23.5031	167	70	1481	49.3667
106030224	1	82	0	62	20	7	17	66.2	40.4	25.8	10.5	1.7	6.5	119	465	4.84	5.26	0.92	1.85	2.67	160	58.4	22.8125	138	76	715	23.8333
100065477	0	77	0	50	20	16	23	71.8	47.1	24.7	10.1	1.2	5.36	85	330	5.47	5.01	0.71	1.85	2.3	175	64.9	21.1918	125	68	705	23.5
100210052	1	25	0	80	20	28	18	66.2	44.3	21.9	16.8	2.6	4.85	80	362	4.83	4.83	0.58	1.85	2.27	170	59.5	20.5882	111	66	396	13.2
101880322	0	26	0	60	19	9	16	76.9	41.1	35.8	9.1	1.5	3.3	80	250	4.97	4.73	1.49	1.85	1.76	157	53	21.5019	109	66	780	26
113030157	0	37	0	66	19	11	18	80.6	47.5	33.1	NA	NA	3.5	68	187	5.15	4.13	0.73	1.85	1.82	161.5	51.7	19.8219	117	71	1115	37.1667
115260811	1	39	0	58	19	22	25	75.1	44.3	30.8	16	2.9	4.7	92	280	5.32	5.13	0.81	1.85	2.44	171.5	58	19.7197	126	69	1057	35.2333
100570851	0	27	0	60	19	14	23	72	43.6	28.4	13.7	2.1	3.34	82	191	4.59	5.19	0.5	1.85	2.77	163	48.1	18.1038	114	64	720	24
110670074	0	29	1	103	18	30	27	77.1	45.6	31.5	12.7	2.5	4.33	86	273	5.75	4.84	0.79	1.85	2.65	177	72.9	23.2692	127	73	660	22
112580758	1	29	1	82	18	11	15	72.5	46.7	25.8	NA	NA	4.6	103	488	4.88	4.09	0.76	1.85	1.65	172	66.8	22.5798	123	86	1461	48.7
115260875	1	30	0	72	18	11	17	78.3	47.1	31.2	21.5	4.8	5.1	75	334	5.05	2.99	0.86	1.85	1.06	171.5	63.2	21.4876	116	63	1396	46.5333
116070170	1	33	0	65	18	10	20	76	43.2	32.8	15	3.9	2	51	249	4.67	3.34	0.7	1.85	1.14	154.5	46.2	19.3546	105	64	409	13.6333
110594435	0	34	0	102	18	12	23	68.4	43.4	25	NA	NA	4.64	82	173	4.84	4.9	1.25	1.85	2.41	157	44.7	18.1346	129	87	1088	36.2667
20101577	0	26	0	47	17	16	20	76	44.2	31.8	10.2	2.1	4.5	63	202	5.1	4.25	0.85	1.85	1.62	164.5	61.5	22.7271	100	68	638	21.2667
100490083	0	51	0	68	17	10	19	76.3	46.2	30.1	6.2	0.6	5.58	60	148	5.41	4.93	1.48	1.85	1.97	171.5	56.7	19.2777	115	69	705	23.5
103350110	0	32	0	69	16	15	21	71.1	43.1	28	7.1	0.8	5	69	204	5	5.59	1.7	1.85	2.61	160.5	57	22.1271	97	60	684	22.8
106870170	0	56	0	59	16	21	30	79	39.7	39.3	8.4	1.8	3.6	66	205	4.92	4.35	0.88	1.85	1.8	174	64	21.1389	128	73	650	21.6667
115260553	1	54	0	60	16	17	21	68.9	44.5	24.4	15.8	4.4	4	73	454	4.74	3.84	0.92	1.85	1.52	163	54	20.3244	127	63	1396	46.5333
114260884	1	32	0	60	16	9	18	NA	NA	NA	7.4	1	2.36	57	186	5	5.03	0.71	1.85	2.3	162.5	52	19.6923	132	70	361	12.0333
108940082	1	45	0	60	16	11	18	81.2	47.3	33.9	NA	NA	5.37	72	157	5.15	3.92	0.43	1.85	1.87	162.5	51.8	19.6166	106	70	1101	36.7
108940091	0	44	0	46	16	10	16	77.1	46.1	31	NA	NA	5	64	190	5.16	4.83	0.62	1.85	2.02	154.5	46.8	19.606	102	67	1100	36.6667
110400419	0	27	0	70	16	14	19	NA	NA	NA	8.9	1.2	6.9	65	123	15.77	5.94	0.56	1.85	3.1	167.5	54.7	19.4965	138	88	442	14.7333
115700123	0	25	0	50	16	16	18	73.2	44.5	28.7	9.8	NA	1.9	65	234	4.62	4.59	1.29	1.85	1.82	159	48.3	19.1053	106	73	742	24.7333
112570315	0	66	0	63	16	20	19	78.6	46.8	31.8	11	2	4.14	69	143	5.16	3.76	0.73	1.85	1.6	158	46.4	18.5868	114	69	725	24.1667
102010136	1	50	0	56	16	15	20	69.8	42.1	27.7	12.7	2.4	4.1	69	164	4.29	4.46	0.7	1.85	1.85	166.5	51	18.3968	92	60	729	24.3
115020053	0	23	0	48	16	9	18	NA	NA	NA	4.3	0.3	6.6	66	187	4.96	3.58	0.73	1.85	1.1	157.5	44.1	17.7778	100	66	612	20.4
113210157	1	41	0	43	15	15	17	74.3	44.4	29.9	NA	NA	3.36	66	99	5.23	5.83	1.38	1.85	3.02	153.5	52.3	22.1965	118	83	1056	35.2
115261309	1	47	0	80	15	14	16	71	43.9	27.1	10.1	2	4.3	62	237	4.54	4.44	0.81	1.85	2.02	153.5	52.1	22.1116	111	67	1051	35.0333
100066639	1	78	0	43	15	29	28	69.7	44.9	24.8	6.9	1.8	4.4	78	254	4.63	4.09	0.49	1.85	1.85	170	61.8	21.3841	104	60	705	23.5
116070167	1	31	0	52	15	12	18	78	49.8	28.2	7.6	0.8	3.1	63	204	5.53	5.27	0.81	1.85	2.63	154.5	50.8	21.2817	123	79	409	13.6333
114680006	0	42	0	44	15	15	19	67.3	43	24.3	NA	NA	4.93	67	152	4.99	4.56	0.54	1.85	2.49	161.5	53.1	20.3587	103	65	1157	38.5667
108270166	0	38	0	110	15	10	23	77.3	44.6	32.7	8.3	1.7	5.25	64	98	5.44	4.64	0.72	1.85	2.31	157.5	44.9	18.1003	140	80	658	21.9333
112250212	0	61	0	66	14	13	22	65.9	41.8	24.1	NA	NA	4.1	77	106	4.65	4.06	0.62	1.85	1.75	163	57.9	21.7923	107	63	1086	36.2
115261896	0	23	0	76	14	16	20	71	45.5	25.5	20.7	3.4	3	73	167	5.1	5.14	1.35	1.85	2.25	158.5	53.9	21.4551	132	76	1044	34.8
110350014	1	31	0	90	14	10	18	77	48.6	28.4	NA	NA	5.9	87	392	4.88	4.77	1.85	1.85	2.22	172	61.2	20.6869	115	72	1493	49.7667
112570341	1	46	0	75	14	13	20	74.6	42.2	32.4	NA	NA	4.45	76	241	5.43	5.13	1.39	1.85	2.52	164	54.5	20.2632	100	61	1161	38.7
103862387	0	33	0	55	14	9	22	72.9	45.9	27	9	NA	3.5	53	141	5.17	4.51	0.57	1.85	2.05	157	48.5	19.6763	120	72	728	24.2667
112581127	1	28	0	58	13	28	17	68	43.8	24.2	NA	NA	3.8	60	168	4.88	4.79	0.82	1.85	2.27	150.5	54.8	24.194	95	58	1099	36.6333
116070147	1	46	0	46	13	10	17	80.9	49.2	31.7	5.3	1.1	3.59	57	160	5.24	4.54	0.61	1.85	2.01	155	50.9	21.1863	112	62	415	13.8333
100066762	0	40	0	56	13	17	22	80.5	47.9	32.6	10.9	1.4	3.33	82	304	5.37	5.73	1.32	1.85	3.12	161	50	19.2894	110	66	705	23.5
115261324	1	48	0	50	13	15	18	74.7	45	29.7	8.7	1.2	3.53	62	180	5.54	3.91	0.63	1.85	1.7	165.5	52	18.9849	118	82	666	22.2
110593772	0	25	0	52	12	8	14	66.9	43.4	23.5	NA	NA	2.17	80	210	4.66	4.8	0.84	1.85	2.17	156.5	52.5	21.4354	112	70	982	32.7333
102126122	0	48	0	65	12	11	18	73.8	42.5	31.3	12.4	NA	6.22	88	175	5.06	3.61	0.68	1.85	1.15	162	55.6	21.1858	91	56	755	25.1667
109120986	1	29	0	53	12	17	19	72.2	43.7	28.5	10.7	NA	4.2	75	221	4.91	4.68	0.73	1.85	2.25	161	53.5	20.6396	96	60	743	24.7667
104492392	0	23	0	53	12	15	17	72	40.1	31.9	13.7	1.7	4.7	64	162	4.46	4.57	0.84	1.85	1.91	154.5	47.8	20.0249	121	67	392	13.0667
115261471	0	53	0	28	11	14	19	66.9	47.4	19.5	10.5	2	5.8	68	163	4.85	4.52	0.51	1.85	2.13	160.5	52.4	20.3414	115	73	1044	34.8
113030110	0	35	0	116	228	30	44	68.6	45.8	22.8	8.5	1.9	3.46	99	304	4.77	4.93	1.16	1.84	2.42	164.5	48	17.7382	112	76	729	24.3
113920189	0	56	1	68	109	47	35	77.2	48.5	28.7	NA	NA	4.2	96	289	5.13	4.85	1.62	1.84	2.2	171	67.9	23.2208	138	79	1355	45.1667
100109079	1	72	0	157	103	16	24	81.7	45.4	36.3	10.7	1.9	5.4	61	270	5.72	5.09	1.46	1.84	1.82	167	57.6	20.6533	152	85	1035	34.5
116080040	0	28	0	67	77	18	21	75.2	42.5	32.7	13.1	NA	4.34	96	276	4.82	4.96	0.77	1.84	2.53	178.5	74.3	23.3191	135	80	702	23.4
100065478	0	76	0	57	51	20	25	69.3	47.7	21.6	5.5	0.6	3.7	114	347	4.95	5.17	2.27	1.84	2.28	181.5	72.5	22.0082	118	72	705	23.5
108730219	0	41	0	55	41	23	29	78.4	45.9	32.5	15.3	2.9	5.2	109	335	5.24	5.44	1.42	1.84	2.48	183	75.2	22.4551	139	94	1096	36.5333
115262039	0	34	0	76	36	16	25	82.8	44.9	37.9	10.9	2.2	5.7	76	341	5.38	4.8	1.21	1.84	2.18	165	59.2	21.7447	140	68	1407	46.9
102125839	1	42	0	68	35	49	56	73.9	42.9	31	NA	NA	3.9	92	284	4.94	3.98	0.78	1.84	1.65	168	68.5	24.2701	106	72	1161	38.7
110080068	0	44	0	51	34	16	23	77.5	46.9	30.6	6.7	1.2	3.1	89	356	4.87	4.91	1.29	1.84	2.16	173.5	60.8	20.1978	104	83	1404	46.8
104340917	1	35	0	92	33	32	30	71.2	45.1	26.1	17.8	4.2	4.33	98	248	4.82	4.45	0.77	1.84	2.27	168.5	58.9	20.7451	128	89	728	24.2667
105080769	1	36	1	73	28	28	30	70	45.9	24.1	6.7	1.2	4.78	81	248	6.79	5.32	1.02	1.84	2.77	164	64.8	24.0928	130	76	363	12.1
114080671	1	33	0	83	28	29	25	81.7	52.6	29.1	NA	NA	4.9	109	333	5.7	5.04	0.98	1.84	2.23	170.5	64.3	22.1188	135	88	736	24.5333
112580882	1	23	0	68	28	60	44	71.2	46.5	24.7	NA	NA	4	84	290	4.18	3.52	0.72	1.84	1.33	170.5	63.2	21.7404	113	68	1461	48.7
116080194	0	26	0	72	28	34	20	71.5	46.5	25	10	NA	3.1	93	263	5.11	5.32	1.03	1.84	2.46	177.5	66.2	21.0117	153	85	702	23.4
114080851	1	33	0	53	27	14	20	70.8	40.2	30.6	13.7	NA	3.4	48	125	4.52	4.26	0.76	1.84	2.03	151.5	47.7	20.7823	106	66	731	24.3667
110593860	0	25	0	88	27	24	23	75.1	45.2	29.9	12.9	NA	3.68	74	234	5.42	5.18	0.75	1.84	2.73	156.5	49.9	20.3738	106	60	718	23.9333
107591082	1	38	0	70	27	8	16	73.8	43	30.8	10.3	1.5	3.1	55	177	4.97	4.3	0.97	1.84	1.9	163	48.8	18.3673	116	77	744	24.8
103940802	1	37	1	84	26	36	23	72.5	46.3	26.2	NA	NA	4.5	86	417	4.63	4.66	0.93	1.84	2.29	179.5	78.2	24.2705	126	74	1387	46.2333
108080204	1	58	0	60	26	19	25	NA	NA	NA	12.9	2.3	4.8	48	258	5.01	4.71	0.93	1.84	2.15	156.5	43.8	17.8832	101	67	605	20.1667
116080285	1	37	0	71	25	19	24	72.7	44.1	28.6	NA	NA	4.36	88	277	5.12	4.93	1.17	1.84	2.4	173.5	71	23.5863	126	78	1096	36.5333
100066729	0	35	0	60	24	21	21	69	42.4	26.6	13.9	2.7	4.5	77	208	4.37	3.79	0.84	1.84	1.5	174.5	73.3	24.0721	109	70	705	23.5
100065762	1	33	0	131	24	25	27	NA	NA	NA	11.4	2.1	4.16	81	277	4.73	5.42	0.97	1.84	2.2	167.5	53.3	18.9976	119	69	365	12.1667
104340956	1	46	0	65	23	20	24	72.3	43.8	28.5	11.5	2.2	3.43	98	217	5.31	4.61	1.1	1.84	2.3	161.5	63.3	24.2694	112	61	728	24.2667
107100114	1	81	0	67	22	19	24	86.4	45.5	40.9	23.9	3.3	6.76	84	275	5.4	5.39	1.79	1.84	2.49	150.5	51	22.5163	130	68	735	24.5
114930007	1	51	0	98	22	22	25	73.5	49.4	24.1	8.9	NA	4.77	104	431	4.81	4.43	0.89	1.84	2.45	173.5	58.7	19.5002	103	67	809	26.9667
106790543	1	73	0	81	22	18	25	78	48.7	29.3	13.3	2.1	4.4	108	243	4.8	4.05	0.86	1.84	1.66	173.5	55	18.2711	120	78	722	24.0667
102125747	1	40	0	67	21	15	27	75.1	48	27.1	NA	NA	4.7	91	408	5.54	5.45	1.03	1.84	2.61	167.5	62.7	22.348	140	85	1394	46.4667
105130234	1	25	0	70	21	19	22	NA	NA	NA	12.4	2.4	2.25	53	192	5.23	6.28	1.23	1.84	3.12	160	47	18.3594	113	60	363	12.1
105370396	1	64	0	45	21	26	27	77.1	45.4	31.7	16.9	6.2	5.8	95	351	5.23	4.28	0.97	1.84	1.79	172	53.6	18.1179	117	65	1425	47.5
104330077	0	45	0	64	20	19	24	76.5	47.1	29.4	10.3	2.7	9.7	81	266	4.63	5.39	0.78	1.84	3.07	164.5	66.6	24.6117	133	73	1477	49.2333
114760123	0	23	0	62	20	16	19	74.9	44.2	30.7	NA	NA	5.3	118	353	4.9	3.88	1.04	1.84	1.66	179	63	19.6623	111	67	1189	39.6333
114760066	1	32	0	62	20	16	19	74.9	44.2	30.7	NA	NA	5.3	118	353	4.9	3.88	1.04	1.84	1.66	179	63	19.6623	111	67	1524	50.8
112980023	1	28	0	50	20	12	19	77.5	45.7	31.8	7.5	2.2	7.04	55	127	4.99	4.35	0.66	1.84	2.17	158	46.7	18.7069	115	77	655	21.8333
107920146	1	81	0	35	20	9	16	79.1	51.2	27.9	NA	NA	4.8	79	204	4.89	4.01	0.54	1.84	1.72	163	40.4	15.2057	104	69	930	31
100109028	0	32	0	58	19	20	27	72.9	39.1	33.8	10.2	1.8	4.7	68	249	4.64	4.77	0.52	1.84	2.34	161	54.8	21.1412	115	69	1020	34
100066770	0	42	0	73	19	10	15	81.2	42.6	38.6	10.4	1.9	4.73	78	334	4.66	5.28	2.07	1.84	2.45	164	54.5	20.2632	124	65	705	23.5
115780075	1	52	0	70	19	16	24	75	42.8	32.2	13	2.4	4	79	242	4.94	4.52	1.23	1.84	1.88	153.5	47	19.9472	142	85	665	22.1667
113720133	0	24	0	79	19	18	19	75.4	46.5	28.9	NA	NA	4	76	253	9.68	4.53	0.94	1.84	1.94	167.5	55.9	19.9243	140	87	1225	40.8333
111310213	1	29	0	93	19	7	20	NA	NA	NA	7.6	1.2	4	72	201	4.66	5.14	1.13	1.84	2.28	158	49.7	19.9087	100	70	302	10.0667
114130063	0	35	0	106	19	10	19	58.7	36.6	22.1	NA	NA	7.7	99	400	5.48	5.31	0.86	1.84	2.71	157.5	46.5	18.7453	159	61	1087	36.2333
108080190	1	44	0	52	18	26	24	NA	NA	NA	7.9	1.8	3.65	58	209	4.71	4.91	0.67	1.84	2.42	153	53.7	22.9399	127	62	605	20.1667
116080676	1	35	0	76	18	24	27	76.3	41.7	34.6	NA	NA	5.45	81	207	5.53	5.77	1.3	1.84	2.81	157.5	51.7	20.8415	134	78	736	24.5333
102672699	0	56	0	53	18	13	17	75.8	45.2	30.6	15.9	2.3	4.36	75	275	4.83	4.84	0.7	1.84	2.57	160	52.9	20.6641	104	65	701	23.3667
108270119	1	48	0	52	18	13	22	73	43	30	14.2	2.9	2.4	67	190	4.76	4.16	0.82	1.84	1.78	156	47.3	19.4362	90	60	654	21.8
100194274	0	24	1	85	18	14	20	NA	NA	NA	11.5	2	3.91	56	154	4.75	5.52	0.92	1.84	2.96	163.5	51.2	19.1529	119	71	384	12.8
116190049	1	43	0	56	18	8	16	75.6	48.3	27.3	6.3	0.4	3.7	69	244	5.15	4.38	0.78	1.84	1.89	161.5	47.4	18.1733	105	75	709	23.6333
114260799	1	44	0	54	17	10	16	NA	NA	NA	9.2	2.7	2.54	56	179	4.09	4.49	0.63	1.84	1.9	154	43.8	18.4685	114	64	371	12.3667
114730037	1	26	0	66	17	18	18	76.2	46.9	29.3	11.6	2.3	3.89	84	259	5.07	4.32	0.89	1.84	1.62	166.5	44.5	16.0521	102	75	534	17.8
107860411	1	35	0	91	16	13	17	66.8	41.3	25.5	8.4	1.7	4.74	55	178	5.82	4.79	0.7	1.84	2.41	161.5	61.9	23.7326	135	70	758	25.2667
106660678	1	26	0	72	16	15	32	75.6	49.2	26.4	NA	NA	5.8	107	579	4.71	4.35	0.51	1.84	1.84	183	74.6	22.276	125	69	1451	48.3667
114080509	1	48	0	49	16	18	21	69	40.7	28.3	NA	NA	7.1	88	382	5.31	5.72	0.81	1.84	2.97	170.5	63	21.6716	130	85	1098	36.6
112570307	1	72	0	60	16	18	23	76.9	47	29.9	10.6	1.4	3.63	67	291	5.31	4.66	0.65	1.84	2.34	167.5	59.4	21.1718	114	60	725	24.1667
113210131	1	57	0	57	16	9	19	70.3	41.7	28.6	NA	NA	2.86	74	222	5.13	3.54	0.76	1.84	1.29	167.5	52	18.5342	115	67	1051	35.0333
106121157	1	79	1	59	15	19	21	75.5	45.4	30.1	16.5	2.3	4.98	95	296	4.73	4.94	0.93	1.84	2.33	170.5	71.6	24.63	109	75	749	24.9667
116190075	1	48	1	61	15	20	19	69.5	43.2	26.3	14.4	3	4.3	60	169	4.46	4.18	0.81	1.84	1.87	150.5	51.9	22.9137	116	74	702	23.4
103940871	1	25	0	46	15	6	19	67.1	43.2	23.9	NA	NA	4.3	109	434	4.61	4.77	2.85	1.84	2.19	174	68	22.46	112	65	1387	46.2333
109050274	0	29	0	43	15	9	22	66.4	41.2	25.2	12.7	2.1	7	81	300	6.71	5.38	0.65	1.84	2.72	173.5	65	21.5931	122	62	1415	47.1667
104720780	1	46	0	82	15	18	28	69.8	42.2	27.6	11.2	2	2.62	63	156	4.88	5.37	0.81	1.84	2.69	168.5	55.9	19.6885	129	81	626	20.8667
102125238	1	27	0	77	15	14	21	72.7	46.2	26.5	NA	NA	4.8	84	361	4.59	3.84	0.79	1.84	1.69	165	52	19.1001	123	70	1394	46.4667
101410372	1	28	0	72	15	9	18	75.7	45	30.7	NA	NA	5.24	78	316	5.38	5.18	1.08	1.84	2.44	162.5	50.4	19.0864	103	71	1057	35.2333
114270862	1	26	0	73	15	14	23	NA	NA	NA	10.1	2.2	2.2	60	161	4.78	4.48	0.9	1.84	1.81	158	41.9	16.7842	118	79	371	12.3667
115340071	0	55	0	47	14	10	17	73.6	47	26.6	NA	NA	6.3	67	194	5.07	5.08	0.59	1.84	2.48	160	63.5	24.8047	115	73	1037	34.5667
103880175	0	37	0	77	14	17	23	75.6	42.2	33.4	NA	NA	5.83	87	231	5.06	5.27	0.64	1.84	2.78	175	70.5	23.0204	135	76	1185	39.5
106160091	0	48	0	74	14	18	23	72.7	43.8	28.9	21.2	4.2	3.43	79	227	4.99	4.33	0.79	1.84	1.98	169.5	60.9	21.1972	115	68	616	20.5333
103150096	1	29	0	64	14	12	24	67.8	38.3	29.5	14.1	4.7	7.3	97	326	5.02	4.18	0.96	1.84	1.7	164	56.4	20.9697	118	61	1559	51.9667
105142113	0	34	0	74	14	11	28	76.8	44.4	32.4	12	2.1	6.3	78	327	5.62	6.31	1.56	1.84	3.12	159.5	52.2	20.5187	160	74	1496	49.8667
102672688	0	53	0	32	14	11	19	70.1	44.2	25.9	8.9	1.1	4.9	50	240	4.82	4.92	0.67	1.84	2.42	151	46	20.1746	101	60	701	23.3667
102672708	0	45	0	66	13	8	17	70.6	40.9	29.7	2.3	1.1	3.83	55	200	5.13	4.58	0.51	1.84	2.3	151	49.2	21.578	114	68	701	23.3667
107680048	0	32	0	96	13	21	21	75.7	47.3	28.4	NA	NA	5.5	72	280	4.68	4.58	1.09	1.84	1.9	175.5	59.5	19.318	121	66	1522	50.7333
112570373	1	35	0	65	12	15	16	71.7	43.8	27.9	8.7	1.8	4.02	84	249	4.94	4.28	0.82	1.84	1.93	170.5	62.7	21.5684	120	79	725	24.1667
106660736	0	26	0	65	12	9	15	77.2	46.5	30.7	10.4	1.7	3.41	65	182	4.59	4.32	0.98	1.84	1.84	155	47.8	19.8959	94	60	730	24.3333
100570926	0	33	0	35	12	12	19	67.2	42.1	25.1	4.7	1.7	3.2	69	187	4.94	4.62	0.79	1.84	2.1	154.5	47.2	19.7736	105	62	1072	35.7333
113820015	0	53	0	91	12	9	16	67.1	41.8	25.3	17.5	3.5	5.87	96	279	5.5	4.27	0.82	1.84	2.01	163	49	18.4425	128	61	724	24.1333
115261888	0	43	0	37	12	10	16	73.8	44	29.8	9.4	1.9	3	65	188	4.62	5.37	0.82	1.84	2.47	155	43.9	18.2726	116	67	1044	34.8
106790640	1	30	0	45	11	13	18	74.9	43.5	31.4	9.8	1.7	4.56	72	155	4.37	4.34	0.65	1.84	2.22	169	58.7	20.5525	115	68	715	23.8333
113980038	1	35	0	71	10	11	18	70	41.5	28.5	8	1.9	4.77	62	184	6.31	4.18	0.79	1.84	1.8	159	48.6	19.2239	98	60	733	24.4333
112250136	0	31	0	70	9	11	16	67.5	43.2	24.3	NA	NA	2.91	55	148	4.52	5.16	0.61	1.84	2.79	159	52.6	20.8061	100	60	1086	36.2
20101769	1	30	0	61	6	12	15	NA	NA	NA	11.8	1.9	5.6	43	162	4.92	5.73	0.67	1.84	2.87	155	46.8	19.4797	92	60	431	14.3667
107590958	1	56	0	105	216	28	22	77.2	43.2	34	21.5	3.9	6.5	77	376	5.49	6.2	1.77	1.83	2.85	165.5	62.7	22.8914	138	83	736	24.5333
114760118	0	22	0	91	120	55	39	71.8	47.1	24.7	NA	NA	8.1	76	483	6.43	4.43	1.02	1.83	1.9	170.5	63.6	21.878	113	71	1189	39.6333
114760060	1	38	0	91	120	55	39	71.8	47.1	24.7	NA	NA	8.1	76	483	6.43	4.43	1.02	1.83	1.9	170.5	63.6	21.878	113	71	1524	50.8
108820200	1	74	1	88	119	33	30	69	48.4	20.6	10.1	1.9	4.39	72	191	5.37	5.27	1.21	1.83	2.72	155	58.7	24.4329	109	70	722	24.0667
106053264	1	68	0	132	112	21	33	78	44.3	33.7	NA	NA	7.3	128	360	5.15	4.59	1.18	1.83	2.09	160	55.6	21.7188	150	60	1081	36.0333
110880266	0	38	1	76	106	16	26	77.3	44.1	33.2	15.1	NA	3.8	102	496	4.45	4.79	1.99	1.83	1.82	175	76.5	24.9796	125	69	767	25.5667
101410319	1	31	0	54	84	27	26	69.5	42.9	26.6	NA	NA	3.64	106	383	4.92	5.97	2.04	1.83	3.06	168	67.8	24.0221	143	100	1057	35.2333
110400439	0	40	0	104	75	26	25	72.7	39.5	33.2	NA	NA	4	81	355	4.72	4.03	1.59	1.83	1	158.5	54.7	21.7735	147	98	1536	51.2
103120194	0	27	1	92	47	13	19	75.7	48.9	26.8	5.8	1.6	3.71	100	436	5.14	3.51	0.68	1.83	1.09	173.5	66	21.9253	136	81	846	28.2
106020117	1	78	1	48	46	17	20	79.2	46.3	32.9	8.5	1.9	5	66	298	5.39	5.37	1.51	1.83	2.42	157.5	57.9	23.3409	127	85	730	24.3333
115260182	0	27	0	84	41	13	16	73.4	48.8	24.6	11.3	1.9	6.14	84	297	5.94	5	1.08	1.83	2.62	162	62.2	23.7007	114	74	667	22.2333
104640455	0	45	1	80	41	23	22	70.9	43.3	27.6	13.2	1.5	5	81	224	4.87	5.37	1.13	1.83	2.46	164.5	55.2	20.3989	116	67	730	24.3333
110410206	0	73	0	99	41	14	20	66.2	38.4	27.8	NA	NA	6.05	65	238	5.38	5.36	0.65	1.83	3.07	162	48.9	18.6328	117	62	1169	38.9667
102126359	1	72	0	46	40	34	29	78.2	49.7	28.5	NA	NA	4.3	97	337	4.61	4.01	1.38	1.83	1.77	172.5	62.6	21.0376	122	71	1205	40.1667
100066672	0	29	0	43	35	18	22	72.7	46.1	26.6	21.7	3.8	5.45	86	179	4.69	3.87	0.76	1.83	1.5	159.5	45.5	17.885	92	60	705	23.5
115260030	1	29	0	100	32	19	20	83.8	46	37.8	10	3.2	5.5	88	295	4.78	3.67	1.19	1.83	1.48	169	66.2	23.1785	122	70	1396	46.5333
105810346	0	45	0	103	31	16	19	NA	NA	NA	11	1.1	3.5	49	176	5.02	5.57	1.56	1.83	2.15	177	64.2	20.4922	130	80	362	12.0667
20104069	0	39	0	67	29	11	22	70	44.1	25.9	17.1	2.5	4.4	85	417	5.07	4.21	0.74	1.83	1.69	172.5	67.5	22.6843	113	66	362	12.0667
109620212	1	53	1	60	26	21	24	69.8	40.7	29.1	17.8	3	4.26	94	253	4.75	4.46	0.84	1.83	2.09	161.5	60.4	23.1575	129	82	1013	33.7667
112580826	1	33	0	67	25	11	22	75	45.1	29.9	11.2	1.7	4	86	232	5.01	5.38	1.05	1.83	2.48	172.5	73.5	24.7007	120	78	721	24.0333
20101172	1	47	0	44	25	17	21	NA	NA	NA	8.2	2.5	4.17	57	143	4.46	4.35	0.56	1.83	1.84	154.5	39.9	16.7154	103	66	399	13.3
100066756	0	38	1	56	23	22	18	79	44	35	7.8	2	5.8	78	250	5.83	5.92	1.24	1.83	2.81	170.5	70.7	24.3204	135	93	705	23.5
109121105	0	24	0	67	22	17	23	80.1	45.5	34.6	20.9	NA	4.52	73	145	5.13	3.62	0.74	1.83	1.41	164	54.9	20.412	102	60	692	23.0667
112570284	0	47	0	49	22	19	19	80.5	46.7	33.8	13.2	1.9	3.93	88	251	5.25	5.34	0.55	1.83	2.94	168.5	56.8	20.0055	110	63	725	24.1667
115262402	1	66	0	100	20	12	18	78.7	44.2	34.5	13.3	2.4	3.5	73	229	5.62	4.41	0.63	1.83	2.08	173	71.3	23.823	150	80	1044	34.8
110930117	1	32	0	73	20	16	20	74	45.7	28.3	NA	NA	4.5	79	333	5	4.61	0.97	1.83	2.05	173	64.8	21.6512	119	68	1387	46.2333
107591026	1	34	0	88	20	16	20	75	43.6	31.4	13.4	3.5	3.6	78	232	5.01	4.49	1.22	1.83	2.01	168.5	58	20.4281	120	72	744	24.8
112581175	1	43	0	61	20	15	20	78.6	44.3	34.3	NA	NA	3.31	67	137	4.97	3.63	1.04	1.83	1.03	162	51.1	19.4711	100	59	1099	36.6333
105510277	1	47	0	43	20	14	21	63.3	39.8	23.5	11.3	2.4	5.1	101	187	5.14	3.89	0.6	1.83	1.73	163	46.3	17.4263	140	80	676	22.5333
104480900	1	33	0	139	19	14	17	75.2	46.6	28.6	16.6	NA	3.51	66	337	4.94	4.54	1.07	1.83	2.25	161	59.4	22.9158	109	73	761	25.3667
100081010	0	75	0	45	19	12	23	69.9	43.2	26.7	14.9	5	7.9	107	238	4.84	4.22	0.39	1.83	2.39	180.5	70.7	21.7003	134	72	1398	46.6
105161749	1	48	0	62	19	19	25	76	43.5	32.5	12.6	1.7	6.6	83	234	4.99	5.3	0.59	1.83	2.46	161.5	55.2	21.1638	106	63	686	22.8667
106830043	0	33	0	39	19	35	35	66.6	40.7	25.9	10.2	1.5	5.11	172	261	5.61	3.48	1.19	1.83	1.21	168	59.4	21.0459	132	68	1071	35.7
101810208	1	72	0	106	19	7	20	72.8	42.5	30.3	7.5	1.3	4.2	63	199	5.37	5.08	0.88	1.83	2.35	155.5	47.8	19.7682	105	67	749	24.9667
116080131	0	42	0	82	19	27	26	71.3	44.4	26.9	NA	NA	4.17	99	411	4.8	4.97	0.99	1.83	2.7	177.5	62	19.6786	115	66	1067	35.5667
106000381	1	80	0	73	18	15	22	75.4	43.3	32.1	11	3.3	5.6	110	392	5.26	5.06	1.09	1.83	2.37	170	65.6	22.699	126	68	1451	48.3667
107060275	0	28	0	65	18	9	13	67.6	43.6	24	15.5	3.8	4.53	108	323	5.39	4.73	1.1	1.83	2.05	168.5	58.3	20.5338	111	71	1072	35.7333
116070133	1	57	0	67	18	13	21	74.4	48	26.4	12.4	2.9	4.03	78	203	4.93	4.51	0.63	1.83	2.28	180.5	64.2	19.7052	137	84	415	13.8333
100131174	1	64	0	53	18	16	18	71	42.3	28.7	8.1	1.8	4.3	48	151	5.22	4.92	0.9	1.83	2.3	162.5	51.6	19.5408	110	66	737	24.5667
105240228	1	66	0	39	18	12	18	68.8	43.3	25.5	7.7	2	3.41	76	149	5.11	4.76	0.61	1.83	2.48	163	48.1	18.1038	92	60	843	28.1
106390207	1	52	0	78	17	10	14	75	47.1	27.9	8.4	0.7	7.2	55	165	5.51	6.75	1.39	1.83	3.1	157.5	54.3	21.8896	138	86	676	22.5333
114410025	1	27	0	65	17	10	24	NA	NA	NA	6.4	1	2.58	73	216	5.01	5.19	1.33	1.83	2.59	160	48.2	18.8281	111	66	730	24.3333
115260046	0	41	0	68	16	26	26	79.6	49.6	30	10.6	1.8	5.8	100	340	5.29	3.89	0.59	1.83	1.78	172	62	20.9573	133	82	1396	46.5333
111650059	1	27	0	77	16	6	18	75.6	43	32.6	6.8	1.4	3.6	65	171	5.4	5.33	1.09	1.83	2.52	154.5	48.7	20.402	124	67	1113	37.1
112250205	0	74	0	70	16	13	19	70.4	44.5	25.9	NA	NA	2.59	67	235	4.47	4.1	0.95	1.83	1.87	151.5	46.1	20.0852	115	65	1086	36.2
111660936	1	28	0	40	16	7	16	71.7	45.4	26.3	12.1	2.4	5.05	64	189	4.99	4.11	0.84	1.83	1.91	163.5	53.6	20.0507	108	67	715	23.8333
103862333	1	51	0	74	16	10	17	72.6	46.5	26.1	12.6	NA	3.7	54	213	4.72	4.27	1.03	1.83	1.68	163	47.9	18.0285	98	65	735	24.5
100066847	0	58	0	95	15	13	19	66.4	44.8	21.6	6.6	1.7	3.81	78	233	6.23	5.02	1.17	1.83	2.24	155.5	54.4	22.4977	130	78	705	23.5
108420283	0	69	0	55	15	14	16	71	47.9	23.1	10	1.1	3.62	55	181	4.45	5.39	0.73	1.83	2.9	154.5	52.3	21.9101	95	60	311	10.3667
115261641	0	30	0	60	15	15	17	79	42.8	36.2	12	1.3	3.8	55	238	5.11	4.93	1.37	1.83	1.95	168	61.3	21.7191	107	63	470	15.6667
113600026	0	28	1	65	15	15	18	71.3	44	27.3	NA	NA	4.88	76	259	4.71	5.04	1.25	1.83	2.7	156.5	51.5	21.0271	122	67	1072	35.7333
106790641	1	27	0	44	15	14	17	72.9	44.1	28.8	11.6	2.5	3.7	69	147	5.01	5.34	0.7	1.83	2.66	163.5	53	19.8262	119	76	1104	36.8
100066643	1	79	0	66	14	12	18	76.5	45.2	31.3	8.7	1.5	3.44	66	223	4.89	5.9	1.01	1.83	2.94	163	65.6	24.6904	117	72	705	23.5
107800421	0	28	0	58	14	10	18	NA	NA	NA	14.4	2.3	3.52	75	314	4.92	5.93	0.89	1.83	2.98	152.5	47.6	20.4676	110	71	252	8.4
115261786	0	30	0	74	14	13	19	68.6	40.1	28.5	13	2.2	3.1	63	165	4.8	4.8	1.25	1.83	1.98	159	50.7	20.0546	134	78	1045	34.8333
107810270	1	24	0	43	14	16	23	69.4	43.8	25.6	11	2.4	4.1	80	155	4.75	3.59	0.59	1.83	1.73	166	52.7	19.1247	115	69	734	24.4667
100570812	1	34	0	56	14	23	26	72.4	42.4	30	12.5	3.5	5.4	69	235	5.17	4.23	1.1	1.83	1.67	168.5	53.5	18.8432	137	80	1433	47.7667
113500032	0	29	0	55	14	13	17	73.2	44.7	28.5	NA	NA	4.08	83	280	4.56	4.88	0.92	1.83	2.38	172	55.6	18.7939	109	71	920	30.6667
115262269	1	83	0	79	14	21	33	72.7	40.7	32	7	1.7	7.03	129	377	5.12	4.95	1.43	1.83	2.15	161.5	46.6	17.8666	93	50	1044	34.8
20102422	1	30	0	60	13	16	23	64	38.4	25.6	19.9	2.6	2.4	77	171	4.84	4.9	0.89	1.83	2.33	162.5	58.3	22.0781	118	68	614	20.4667
112581181	1	39	0	37	13	20	17	63.7	40.2	23.5	NA	NA	4.3	73	206	4.63	5.19	0.68	1.83	2.72	163.5	55.7	20.8363	99	70	1099	36.6333
114270854	1	40	0	59	13	14	22	NA	NA	NA	10.2	1.4	3.9	52	159	5.14	3.78	0.79	1.83	1.36	156	50.3	20.669	116	67	371	12.3667
115261276	1	39	0	101	13	13	23	74.8	47.3	27.5	7.5	1	3.8	62	128	4.96	5.58	0.83	1.83	2.98	167.5	56.2	20.0312	128	80	666	22.2
103862343	1	60	0	61	13	8	15	75.2	43.1	32.1	14.7	NA	2.5	47	234	5.05	4.68	0.55	1.83	2.2	161	50.4	19.4437	118	62	735	24.5
109121058	1	25	0	63	13	17	20	67.2	45.3	21.9	10.6	NA	4	68	228	4.74	5.18	1.07	1.83	2.53	158.5	45.6	18.1512	109	70	743	24.7667
20105154	0	42	0	74	13	14	16	NA	NA	NA	11.7	1.6	2.96	65	240	3.71	4.81	0.79	1.83	2.42	165	46.5	17.0799	90	60	289	9.63333
100324018	0	48	0	70	12	14	18	76	47.3	28.7	6.2	1.5	5.5	56	139	5.97	5.89	1.05	1.83	2.65	158.5	60.9	24.2415	131	74	359	11.9667
110593619	1	56	0	39	12	9	15	76.3	43.9	32.4	NA	NA	2.94	76	144	4.65	4.4	0.96	1.83	1.91	161.5	49.4	18.9401	101	55	1076	35.8667
105161756	1	48	0	44	12	14	20	74.2	45	29.2	21.4	3.2	3.3	62	173	4.69	4.36	0.7	1.83	1.87	156	44.8	18.4089	116	69	757	25.2333
101550195	0	29	0	45	11	15	23	70.8	44.2	26.6	NA	NA	3.1	71	112	4.44	4.31	0.86	1.83	1.85	159.5	52.1	20.4794	111	72	1037	34.5667
103912017	1	35	1	99	328	23	68	74.6	36.5	38.1	NA	NA	3.4	84	399	5.22	5.86	4.97	1.82	1.92	163	55.5	20.889	180	89	1106	36.8667
103240351	1	79	0	106	204	25	29	62.5	40.7	21.8	NA	NA	3.96	100	360	5.59	4.98	1.33	1.82	2.58	160.5	55.3	21.4672	180	97	1097	36.5667
114080532	1	75	1	112	126	22	29	73	45.5	27.5	9.4	1.3	4.4	79	359	5.33	4.29	1.31	1.82	1.81	165.5	55	20.0801	113	83	365	12.1667
108820183	0	23	0	113	117	27	37	75	43.6	31.4	11.7	3.5	6.3	81	347	5.91	4.84	1.12	1.82	2.22	158	54.4	21.7914	137	87	1460	48.6667
105510279	1	77	0	126	94	18	29	72.6	44.8	27.8	17.3	4.5	7.49	99	64	5.04	4.44	0.88	1.82	2.22	174.5	59.5	19.5401	102	60	676	22.5333
109350107	1	58	0	75	88	15	23	70.1	46.3	23.8	9.8	3.1	5.3	76	349	5.55	3.7	1.45	1.82	1.41	165	60	22.0386	145	72	1232	41.0667
110594423	0	30	0	103	63	38	31	69.4	41.5	27.9	NA	NA	3.68	82	217	5.43	5.35	0.97	1.82	2.78	160	50.4	19.6875	124	74	1076	35.8667
112600103	1	34	0	103	63	38	31	69.4	41.5	27.9	NA	NA	3.68	82	217	5.43	5.35	0.97	1.82	2.78	160	50.4	19.6875	124	74	1133	37.7667
109410039	1	45	1	39	50	12	21	71.5	42	29.5	13.6	4	7.5	82	392	4.39	5.4	1.23	1.82	2.61	161	52.7	20.331	139	89	1398	46.6
114400348	1	39	0	91	46	19	26	76.4	44.8	31.6	14.6	NA	3.63	71	308	5.29	4.74	1.4	1.82	2.28	174	62.7	20.7095	131	77	963	32.1
103940807	1	37	0	69	45	54	31	73.6	45.6	28	8.8	NA	3.58	98	385	4.73	4.89	1.03	1.82	2.63	176.5	69.7	22.374	118	69	727	24.2333
116080547	1	30	0	93	42	18	25	77.9	47	30.9	NA	NA	5.43	90	296	5.63	5.13	1.03	1.82	2.73	173	60.2	20.1143	145	80	1080	36
105113506	1	59	0	90	42	17	18	74.5	45.9	28.6	11	2.4	4.99	90	336	5.94	5.33	1.32	1.82	2.75	166	50	18.1449	118	67	361	12.0333
101681255	1	53	0	70	38	18	23	77.3	46.5	30.8	NA	NA	5.5	86	537	4.75	4.27	1.71	1.82	2.07	169	60	21.0077	146	92	1376	45.8667
101810195	0	37	1	72	37	17	27	76.8	47.2	29.6	12.9	1.5	3.59	65	288	5.72	6.59	2.16	1.82	2.92	165.5	60.8	22.1977	119	57	749	24.9667
115261988	0	46	0	87	36	31	35	78.8	44.9	33.9	18	4.1	7.5	100	477	5.24	3.7	0.57	1.82	1.5	164.5	52.2	19.2903	141	75	1407	46.9
106000395	1	77	0	87	33	20	27	70.3	43.9	26.4	9.2	2.2	6.47	170	395	5.82	6.24	1.56	1.82	3.07	158	57.1	22.8729	137	90	297	9.9
100066572	1	66	0	79	33	17	27	78	39.3	38.7	7.7	2.2	5.93	101	329	5.06	3.8	0.57	1.82	1.69	161	50	19.2894	103	52	816	27.2
105200394	1	53	0	87	30	12	18	72.7	44.3	28.4	14.7	2.6	5.3	90	323	5.28	5.14	0.71	1.82	2.49	170	62.6	21.6609	112	70	697	23.2333
102125145	0	46	0	82	29	15	20	75.5	47.6	27.9	NA	NA	6.1	76	418	4.79	4.23	1.61	1.82	1.9	165.5	63.9	23.3295	151	93	1394	46.4667
115260448	1	50	0	66	29	14	16	75.8	48	27.8	9.6	2.2	3.9	64	354	5.23	4.95	1.1	1.82	2.17	164.5	61	22.5423	140	90	1396	46.5333
104492042	0	36	0	53	29	15	18	73.7	47.1	26.6	NA	NA	5.1	85	315	5.16	4.89	0.81	1.82	2.34	171	59.7	20.4165	117	68	1404	46.8
115262036	0	34	0	61	28	16	26	74	40.7	33.3	10	1.9	13.5	169	421	4.87	4.28	1.73	1.82	1.87	162	63.2	24.0817	146	78	1407	46.9
104980040	0	41	0	82	25	14	28	75.5	42.7	32.8	14.9	3.3	8.9	110	467	5.3	5.78	1.88	1.82	2.9	159.5	52.7	20.7152	123	69	1411	47.0333
104241903	1	60	0	52	25	8	25	72	46.6	25.4	NA	NA	4.4	84	371	5.09	5.37	1.03	1.82	2.7	165	47.2	17.337	136	74	1444	48.1333
112570371	1	39	0	56	24	18	15	72	40.9	31.1	6.6	1.1	4.2	67	184	5.4	4.03	0.84	1.82	1.59	159.5	54.6	21.4621	119	74	725	24.1667
109910524	0	46	0	54	24	13	16	74.2	43.1	31.1	18.2	NA	3.7	53	242	4.75	5.43	0.66	1.82	2.88	159	49.4	19.5404	113	76	742	24.7333
100066056	1	39	0	80	23	21	28	76.7	46.4	30.3	26.8	5.2	6.1	115	251	4.51	5.11	0.88	1.82	2.47	170	61.5	21.2803	128	79	705	23.5
101810164	0	32	0	82	22	25	25	73.1	42.5	30.6	14.4	2.7	4.9	96	521	4.92	4.33	0.91	1.82	1.81	162	63.2	24.0817	144	95	1125	37.5
106010308	0	46	0	131	22	19	29	84	39.5	44.5	9.3	1.9	5.33	114	309	5.82	4.38	0.75	1.82	2.28	170.5	67.5	23.2196	180	99	728	24.2667
103912234	1	35	0	88	22	16	18	70.2	49.9	20.3	11.8	NA	3.78	98	208	5.4	3.91	0.75	1.82	1.34	176	69.5	22.4367	145	68	762	25.4
100127012	1	23	0	44	22	14	17	72.1	47.4	24.7	NA	NA	3.9	81	360	5.17	4.02	0.99	1.82	1.53	179	70	21.847	136	79	1494	49.8
113970088	0	47	0	94	22	32	48	73.7	42.2	31.5	8	1.5	5.9	122	406	6.11	4.63	0.93	1.82	2.05	162.5	52.4	19.8438	110	65	701	23.3667
106390247	0	49	0	43	22	11	22	73	44.4	28.6	15.2	1.9	1.9	71	214	4.34	3.9	0.62	1.82	1.69	158	44.9	17.9859	126	80	394	13.1333
100410389	1	58	0	59	21	6	23	74.6	43.4	31.2	12.3	2.2	5.3	77	300	5.07	5.47	2.31	1.82	2.56	171	65.7	22.4685	138	87	1473	49.1
108490148	0	67	0	73	21	7	18	81.3	47.3	34	NA	NA	4.5	101	319	5.1	5.36	1.03	1.82	2.62	170	58.7	20.3114	109	60	1084	36.1333
106590157	1	50	0	73	21	13	18	76.6	46.8	29.8	7.9	2	2.96	74	226	4.66	4.6	0.71	1.82	2.27	157.5	42	16.9312	107	62	534	17.8
106370238	0	47	0	92	20	16	24	77.3	40.5	36.8	12.8	2.6	6.49	119	470	5.19	5.37	1	1.82	2.92	173	62.8	20.983	152	82	1107	36.9
115262020	0	48	0	77	20	15	22	78.9	45.5	33.4	13.9	1.9	6.7	78	308	4.27	5.65	0.83	1.82	2.73	161	48	18.5178	127	83	1407	46.9
115261145	1	52	0	68	19	10	19	62.8	38.4	24.4	15.4	2.5	4.8	84	231	4.77	5.22	1.16	1.82	2.3	162.5	64.2	24.3124	112	65	1062	35.4
108850300	1	31	0	47	19	14	22	73.8	36.7	37.1	10.9	NA	4.56	74	107	4.78	5.68	1.98	1.82	2.61	157.5	56	22.575	140	84	791	26.3667
104220128	0	30	0	71	19	12	22	77.8	44.2	33.6	15.8	3.8	5.1	80	336	7.13	4.86	1.21	1.82	2.28	174	68.3	22.5591	144	75	1502	50.0667
116420100	0	22	0	64	19	22	29	78	46.1	31.9	10.4	1.1	3.9	63	195	5.2	4.3	1.14	1.82	1.69	155	53.4	22.2268	119	75	286	9.53333
100065723	1	32	0	51	19	12	17	77.6	47.8	29.8	13.6	2.5	5.04	109	317	4.72	4.88	0.92	1.82	2.33	172	65	21.9713	120	75	705	23.5
114270835	0	35	0	52	19	25	19	NA	NA	NA	5.2	1.6	4.99	58	131	5.85	4.65	0.69	1.82	2.11	153	50.6	21.6156	116	64	371	12.3667
102125536	1	37	0	66	19	11	18	77.6	49.7	27.9	NA	NA	5.2	88	437	4.84	5.33	1.88	1.82	2.57	179.5	65.6	20.3599	134	88	1394	46.4667
102672725	0	37	0	84	19	9	14	73.8	49.2	24.6	10.7	1.7	2.91	69	269	4.82	4.64	0.96	1.82	2.44	159.5	51.1	20.0863	104	73	701	23.3667
110440393	1	56	0	65	18	12	23	65	41.5	23.5	11.3	1.3	7.1	105	343	4.75	5.25	0.8	1.82	2.52	160.5	58	22.5153	110	80	273	9.1
105440057	0	45	0	71	18	12	23	73.1	43.4	29.7	20.4	3.7	3.8	78	298	4.77	4.75	1.11	1.82	2.05	157	54.5	22.1104	122	78	1017	33.9
105130236	1	25	0	49	17	19	20	NA	NA	NA	8.3	1.7	3.35	63	178	5.02	6.05	0.86	1.82	3.09	152.5	55	23.6496	113	69	367	12.2333
112580698	0	60	0	48	17	18	21	69	46.7	22.3	NA	NA	4.3	81	301	4.65	4.85	0.69	1.82	2.06	172.5	66.3	22.281	107	63	1461	48.7
116030028	1	54	0	90	17	20	28	77.9	46	31.9	11.9	NA	5.02	110	283	5.74	4.93	1.31	1.82	2.26	168.5	61.9	21.8017	126	73	710	23.6667
112580955	1	31	0	72	17	11	23	81.4	50.2	31.2	NA	NA	6.1	76	297	5.04	5.82	0.8	1.82	2.73	178.5	64.7	20.3062	132	81	1461	48.7
102126144	0	35	0	47	17	16	25	70.2	44.8	25.4	22.1	NA	6	72	305	5.11	4.98	0.85	1.82	2.32	156.5	47.1	19.2306	115	60	755	25.1667
115260027	1	36	0	86	16	12	23	71	47.3	23.7	10.5	2.1	6.1	80	393	4.37	4.72	0.79	1.82	2.23	158.5	53.5	21.2959	125	85	1396	46.5333
112980028	0	34	0	95	16	11	16	69.9	41.6	28.3	6.5	1.5	2.88	57	154	5.17	5.15	0.79	1.82	2.68	160	53.9	21.0547	123	80	1041	34.7
115261455	0	50	0	54	15	14	22	68.6	41.6	27	13	2.3	2.51	65	169	5.24	4.54	0.99	1.82	2.25	163	52.4	19.7222	92	60	1044	34.8
113480015	0	25	0	46	15	12	14	69.1	43.4	25.7	15.9	3.4	5.9	97	283	5.27	5.02	1.16	1.82	2.42	171.5	56.6	19.2437	133	80	1437	47.9
107590980	1	44	0	79	15	9	17	74.4	41.3	33.1	12.2	3.9	2.4	71	206	4.91	4.03	0.78	1.82	1.86	156.5	45.7	18.659	110	70	742	24.7333
112250188	1	73	0	68	15	20	22	71.1	44.1	27	NA	NA	3.6	60	134	4.53	4.18	0.61	1.82	1.86	169	51.2	17.9265	125	62	1086	36.2
115262129	0	35	0	57	14	14	22	76.4	47.3	29.1	13.6	3.4	8	124	339	5.92	3.82	0.81	1.82	1.64	164.5	62	22.9118	135	74	1407	46.9
100570902	0	48	0	70	14	30	27	70	40.8	29.2	10.3	1.9	4.5	78	133	4.82	4.31	0.93	1.82	1.95	164	59.7	22.1966	113	62	1072	35.7333
20103475	0	58	0	44	14	6	17	NA	NA	NA	11.9	2.5	4.2	80	268	4.86	4.35	0.69	1.82	1.73	158	54.6	21.8715	117	64	444	14.8
115700063	0	34	0	104	14	19	24	76.2	49.4	26.8	NA	NA	7.1	88	285	4.87	4.92	0.77	1.82	2.19	160.5	50.1	19.4486	116	74	1467	48.9
115261924	0	33	0	88	14	15	22	70.4	42.3	28.1	11.7	1.9	6.3	83	450	4.55	4.98	1.13	1.82	2.35	165.5	51.5	18.8023	138	79	1407	46.9
113680768	1	33	0	56	14	7	13	72.9	43.8	29.1	20	NA	4.06	63	194	5.5	4.9	0.96	1.82	2.51	155.5	41.9	17.3282	98	60	713	23.7667
100066779	0	43	0	55	13	13	21	73	42.4	30.6	6.8	1	4.58	87	257	5.31	4.49	0.66	1.82	2.15	159	61.4	24.287	114	68	705	23.5
104720788	0	55	0	61	13	17	24	72.5	43.3	29.2	3.7	1.1	5.39	65	161	4.84	3.13	0.46	1.82	1.11	160.5	53.2	20.652	129	79	626	20.8667
112250218	1	65	0	75	13	10	18	70	41.9	28.1	NA	NA	3.79	72	148	5.34	4.83	0.95	1.82	2.53	160	52	20.3125	115	68	1086	36.2
104820592	1	76	0	62	13	10	17	70.7	40.8	29.9	6.3	1.7	4.3	67	193	4.9	4.16	0.85	1.82	1.86	153.5	39.7	16.849	99	63	738	24.6
100109073	1	65	0	52	12	10	14	76.4	36.2	40.2	5.4	1.1	3.7	74	217	4.62	3.89	0.61	1.82	1.63	162.5	59.4	22.4947	95	63	1043	34.7667
111780189	0	27	0	72	11	11	21	72.3	41.1	31.2	4.5	NA	2.4	61	206	4.82	4.4	0.92	1.82	1.88	163	45.2	17.0123	104	58	580	19.3333
106790681	0	26	0	57	9	3	18	72.7	43.4	29.3	13	2.3	4.2	73	148	4.89	4.68	0.98	1.82	2.24	158.5	60.2	23.9628	110	73	1113	37.1
106121223	0	55	1	129	354	74	49	61.1	37.4	23.7	14	6.3	6.1	85	323	4.49	5.12	1.26	1.81	2.95	168.5	69.4	24.4433	128	74	1481	49.3667
103510250	0	68	0	65	97	29	30	69.9	44.5	25.4	12.8	3.2	5.1	66	296	6.64	4.72	0.81	1.81	2.05	168.5	64.6	22.7527	156	95	1449	48.3
20101991	0	50	0	89	82	32	33	74.4	48.7	25.7	NA	NA	5.4	83	347	4.99	5.75	3.32	1.81	2.58	168	63	22.3214	117	86	1505	50.1667
106710381	0	31	0	102	78	24	24	88.5	44.5	44	NA	NA	3.9	83	222	4.71	5.07	1.21	1.81	2.47	168.5	58.5	20.6042	120	75	1134	37.8
110593355	1	26	0	59	70	23	51	73.7	45.3	28.4	NA	NA	4.4	94	384	5.33	4.41	1.43	1.81	1.81	172.5	51	17.1393	111	80	972	32.4
114260793	1	34	0	83	69	17	24	NA	NA	NA	7.5	1.2	2.99	50	194	5.12	4.7	0.67	1.81	2.4	157	49.4	20.0414	100	62	371	12.3667
105970149	0	53	0	60	67	31	18	76.9	48	28.9	10.5	1.8	4.5	83	386	5.22	5.96	1.67	1.81	3.11	161	63.1	24.3432	150	86	1122	37.4
104290522	1	44	1	72	55	17	21	70.7	43.6	27.1	8.9	1.3	2.4	88	275	5.47	5.91	2.61	1.81	1.56	163	62	23.3355	119	78	730	24.3333
102330849	1	33	0	133	50	71	62	65.3	45.5	19.8	NA	NA	6.5	81	260	4.41	3.29	0.65	1.81	1.14	173	55.3	18.4771	102	70	1103	36.7667
115260724	1	46	0	115	49	40	29	74.6	42.7	31.9	10	2	4.15	93	213	5.03	4.19	0.89	1.81	2.14	171.5	64.5	21.9296	130	82	1067	35.5667
104100477	0	31	0	85	43	15	25	73.6	48.1	25.5	NA	NA	5.4	81	372	4.92	5.52	1.19	1.81	3.09	176.5	70.2	22.5345	105	65	1296	43.2
108820185	1	55	0	61	42	6	16	75.3	41	34.3	11.8	2	7.63	134	432	6.93	5.26	1.04	1.81	2.44	175.5	74	24.0258	139	61	1113	37.1
116400001	1	56	0	89	42	59	35	72.9	43	29.9	NA	NA	3.45	91	360	4.98	5.66	1.91	1.81	2.89	167.5	65.7	23.4172	139	72	1086	36.2
100150999	0	74	1	70	42	12	25	72.7	45	27.7	17.2	2.9	4	64	179	5.1	5.52	0.99	1.81	2.58	159.5	52	20.44	135	77	739	24.6333
105142211	1	80	0	61	41	22	27	75.5	44.9	30.6	23.8	3.2	4.3	62	190	4.87	6.02	1.03	1.81	3.07	156.5	58.6	23.9259	127	68	713	23.7667
114260664	1	56	0	107	39	31	35	NA	NA	NA	12.2	1.8	3.32	76	188	6.55	5.81	1.79	1.81	2.88	157.5	52.7	21.2446	125	71	359	11.9667
106780202	1	32	0	73	38	19	25	63.8	38.1	25.7	9	1.9	5.6	144	367	6.05	4.5	0.9	1.81	1.77	158	54	21.6312	154	68	1086	36.2
110593435	1	29	0	91	38	16	18	75.5	45.3	30.2	NA	NA	5.6	91	310	5.93	4.44	1.81	1.81	1.95	169	60.8	21.2878	138	74	1076	35.8667
110680285	0	29	0	66	35	23	27	79.1	48.3	30.8	NA	NA	3.7	100	400	4.9	4.84	1.34	1.81	1.87	160	60	23.4375	126	70	793	26.4333
101530599	1	62	0	93	33	15	24	74	40.8	33.2	9.8	1.8	4.7	71	257	5.53	5.27	0.62	1.81	2.75	172	71.4	24.1347	155	75	750	25
110410231	0	59	0	156	33	9	19	73.6	32.5	41.1	NA	NA	6	68	236	4.99	4.2	0.81	1.81	1.79	163.5	47.3	17.694	137	100	1169	38.9667
115260544	1	59	0	66	30	27	25	79.8	46.4	33.4	11.3	2.3	7	77	425	6.34	5.63	1.49	1.81	2.69	162	65.3	24.8819	120	82	1396	46.5333
112980030	0	37	0	49	27	17	18	78.1	45	33.1	11.7	1.9	3.43	69	190	4.96	5.65	0.83	1.81	3.06	155	52.8	21.9771	138	87	1041	34.7
100052308	1	76	1	66	27	20	37	63.5	43.4	20.1	9.1	2.3	6.85	119	395	5.25	5.51	1.86	1.81	2.78	175.5	65	21.1037	135	65	1092	36.4
103862083	1	30	0	81	27	17	17	71.4	44.8	26.6	20.8	NA	4.8	102	379	4.47	6.12	1.81	1.81	2.96	170	60	20.7612	122	79	763	25.4333
116060047	0	32	0	46	26	12	24	74.2	38.6	35.6	8.6	NA	3	73	224	4.31	4.77	0.71	1.81	2.22	158	58.1	23.2735	113	64	749	24.9667
100052441	1	78	0	82	26	14	19	75.1	43.5	31.6	13.6	2.5	5.1	99	257	8.09	5.26	0.92	1.81	2.72	159	55	21.7555	137	75	1475	49.1667
106790696	0	28	0	67	26	20	26	73.7	46.3	27.4	11.6	2.4	3.77	65	146	5.01	4.45	1.13	1.81	1.82	168	60.1	21.2939	105	63	715	23.8333
114090595	1	32	0	76	26	18	19	71.7	48.6	23.1	NA	NA	3.9	77	248	4.49	4.58	1.06	1.81	1.96	167.5	53.6	19.1045	114	60	1108	36.9333
103912276	1	47	0	88	26	17	42	74	47.2	26.8	NA	NA	7.5	116	437	6.14	4	0.53	1.81	2	155	45.1	18.7721	160	83	1476	49.2
115261529	0	43	0	57	24	17	15	66.8	44.6	22.2	12	2.2	4.8	72	263	5.1	6.02	0.83	1.81	3.09	154	48.1	20.2817	111	71	1051	35.0333
105191132	1	37	0	114	23	18	22	76.3	43.5	32.8	11	2.1	4.9	70	249	7.81	3.92	0.96	1.81	1.67	152	55.3	23.9352	156	106	762	25.4
100065588	1	28	0	88	23	18	22	69.8	49.8	20	8.5	1.9	4.8	92	285	5.1	4.79	0.78	1.81	2.44	175	63.2	20.6367	132	82	705	23.5
114960009	1	39	0	58	22	13	19	69.1	44.8	24.3	NA	NA	4.7	100	331	5.45	4.58	0.77	1.81	2.16	170.5	62	21.3276	125	72	1435	47.8333
102126197	0	37	0	69	22	10	18	79	45	34	12.1	NA	4.54	73	193	4.8	4.59	1.17	1.81	1.93	163	56.6	21.303	104	65	755	25.1667
100065540	1	26	0	64	22	15	17	80	45.2	34.8	21.9	3.6	4.1	99	266	5.09	3.94	0.95	1.81	1.69	178.5	67.8	21.2791	127	84	705	23.5
112600239	1	34	0	88	22	19	22	76.2	52.3	23.9	10.3	1.5	4.2	96	365	4.67	4.18	0.64	1.81	1.85	174	61.8	20.4122	122	72	850	28.3333
107100124	1	65	0	59	22	11	21	76	43.7	32.3	11	2.2	5.27	75	263	5.07	3.9	0.51	1.81	1.83	153	43.6	18.6253	98	68	741	24.7
108270110	1	23	0	58	21	16	21	75.1	44	31.1	8.9	1.9	4.32	57	123	4.19	3.89	0.84	1.81	1.66	159.5	45.7	17.9637	108	65	670	22.3333
107800453	1	48	0	57	20	8	18	68.3	42.6	25.7	NA	NA	3.7	80	438	5.14	4.42	1.07	1.81	2.43	161	58	22.3757	118	87	1310	43.6667
107860404	1	42	0	55	20	11	23	79.5	43.4	36.1	17.8	2.6	4.1	73	313	5.28	4.79	0.81	1.81	2.46	160	56	21.875	172	73	753	25.1
116730072	0	40	0	39	20	20	21	77.1	48	29.1	NA	NA	3.9	82	342	4.79	4.27	1.34	1.81	1.58	174.5	53.5	17.5696	101	62	1161	38.7
115261950	0	28	0	64	19	8	21	73.3	45.1	28.2	19.1	4.4	6.1	68	275	5.99	4.95	0.71	1.81	1.97	161.5	56	21.4705	145	85	1422	47.4
110570132	0	27	0	68	19	11	13	75.1	46.4	28.7	15.4	2.8	4.6	71	196	4.6	4.24	0.69	1.81	1.91	155	49	20.3954	100	64	810	27
106780219	0	53	0	45	19	16	22	71	46.5	24.5	26.2	2.7	3.9	62	164	5.47	4.5	0.53	1.81	2.35	167.5	54.4	19.3896	119	64	694	23.1333
114670097	1	52	0	45	19	16	22	71	46.5	24.5	26.2	2.7	3.9	62	164	5.47	4.5	0.53	1.81	2.35	167.5	54.4	19.3896	119	64	750	25
104530046	0	27	0	45	19	10	18	77.4	45.7	31.7	9.1	1.3	4.1	66	188	4.91	5.27	0.93	1.81	2.69	160	48.7	19.0234	119	64	804	26.8
110593789	0	27	0	61	19	13	16	72.9	41.3	31.6	NA	NA	4.3	74	228	5.19	4.98	0.91	1.81	2.25	159.5	47.4	18.6319	103	69	1076	35.8667
114270870	1	31	0	48	19	15	22	NA	NA	NA	13	2.4	2.99	58	161	5.19	4.18	0.97	1.81	1.61	156.5	41.2	16.8216	113	65	371	12.3667
105980551	1	53	0	75	19	12	19	73	42.3	30.7	9.8	1.9	6.02	83	169	4.93	4.69	0.87	1.81	2.14	162	40.4	15.394	150	88	739	24.6333
102125976	1	47	0	111	18	13	19	68.6	43.2	25.4	8.6	NA	6.6	76	289	6.04	5.36	0.9	1.81	2.68	161	59.3	22.8772	136	86	755	25.1667
100052210	1	70	0	72	18	13	25	76.2	44.4	31.8	24.2	5.2	6.7	87	295	5.34	4.91	0.83	1.81	2.16	163	57.6	21.6794	138	66	1443	48.1
112190767	0	47	1	63	18	18	20	68.8	43.2	25.6	NA	NA	5.9	72	228	5.26	4.96	0.87	1.81	2.47	155.5	52.3	21.6292	100	60	721	24.0333
110440449	0	61	0	48	18	10	16	78.1	47.2	30.9	12.1	NA	3.2	66	291	4.75	4.86	0.82	1.81	2.49	164.5	57.5	21.2489	103	58	658	21.9333
116400003	0	49	0	40	18	11	16	NA	NA	NA	5.7	1.4	2.37	59	205	4.79	4.85	0.78	1.81	2.39	151.5	46	20.0416	120	70	363	12.1
102126048	0	41	0	64	18	12	21	76.3	46.7	29.6	13.3	NA	2.9	62	164	5.17	4.63	1.09	1.81	2.13	167	55	19.721	110	68	755	25.1667
111660975	1	25	0	59	18	10	18	NA	NA	NA	8.8	1.9	6.39	54	185	5.17	4.98	1.01	1.81	2.42	157.5	45.1	18.1809	125	73	384	12.8
115260835	1	46	1	78	17	10	15	67.7	44	23.7	10.3	2	6.7	79	329	4.97	5.01	0.84	1.81	2.4	175	72.6	23.7061	139	92	1396	46.5333
114400644	1	38	0	62	17	21	22	72.2	45.6	26.6	11.4	NA	3.47	92	343	4.54	4.89	0.99	1.81	2.02	171	61.6	21.0663	120	67	941	31.3667
104492300	1	40	0	47	17	13	17	72.4	41.9	30.5	NA	NA	3.05	74	229	4.59	5.15	0.72	1.81	2.91	167	54.3	19.47	113	67	772	25.7333
104570930	0	81	0	61	17	12	20	78.7	50.3	28.4	8.5	1.9	3.67	67	167	4.71	4.38	0.53	1.81	1.99	165.5	49.5	18.0721	105	65	251	8.36667
111661045	0	34	0	69	17	10	18	76.6	46.3	30.3	10.7	2.1	3.21	71	197	4.54	5.81	0.84	1.81	3.04	153	41	17.5146	90	60	726	24.2
116000022	0	47	0	47	17	11	17	78.5	49	29.5	NA	NA	3.86	69	196	5.05	4.93	0.8	1.81	2.36	167	45.1	16.1713	122	87	1010	33.6667
115261760	0	43	0	52	16	16	20	73.1	43.5	29.6	11.6	2.4	4.3	70	227	4.33	4.1	0.63	1.81	1.95	162.5	59.9	22.684	110	68	1052	35.0667
100750267	0	30	0	53	16	10	19	73.8	44.7	29.1	NA	NA	7	88	386	6.59	4.72	0.55	1.81	2.23	164.5	58	21.4337	133	74	1413	47.1
114410014	0	24	0	50	16	12	22	NA	NA	NA	6.6	1.1	3.14	45	132	4.76	5.69	1.28	1.81	3.08	158	51.7	20.7098	113	69	730	24.3333
100066790	0	45	0	81	16	16	23	83.4	46	37.4	4.9	0.9	5.48	68	221	4.76	5.34	0.69	1.81	2.81	155.5	49.7	20.554	109	56	705	23.5
107800443	1	57	0	45	16	13	22	75.5	50.3	25.2	NA	NA	3.92	117	326	4.76	4.36	1.18	1.81	1.92	173	59.3	19.8136	124	77	949	31.6333
100317008	0	49	0	47	16	16	26	NA	NA	NA	10.7	2.3	4.81	61	233	4.74	4.72	0.74	1.81	1.73	160.5	44	17.0806	109	61	371	12.3667
115560004	0	37	0	40	15	20	27	91	50.4	40.6	10.8	2.1	4.75	67	279	4.99	5.42	1.03	1.81	2.9	159.5	60.7	23.8598	120	70	311	10.3667
115340067	0	60	0	102	15	17	21	73.8	47.2	26.6	NA	NA	4.3	77	296	4.97	5.12	1.03	1.81	2.44	165	61.9	22.7365	124	71	1037	34.5667
114260872	1	38	0	57	15	11	18	NA	NA	NA	13.2	3.2	2.1	55	146	4.77	4.68	0.8	1.81	2.38	154.5	54.2	22.7061	140	90	371	12.3667
105560076	1	84	0	52	15	13	21	73.9	41.7	32.2	13.1	NA	2.6	84	227	5.3	4.89	0.91	1.81	2.29	155	52.6	21.8939	102	58	722	24.0667
108270139	0	32	0	78	15	13	22	68.7	43.5	25.2	6.6	1.3	3.54	62	186	4.91	5.35	1.07	1.81	2.83	164	58.8	21.862	119	66	660	22
100052079	1	70	0	45	15	20	25	80.7	47.7	33	10.3	3.4	6.4	91	198	4.53	4.64	0.81	1.81	2.18	175.5	53	17.2077	116	66	1075	35.8333
101540067	0	64	0	42	14	19	19	67.4	38.9	28.5	NA	NA	3.86	72	192	4.68	5.07	0.73	1.81	2.48	153.5	54	22.918	90	60	1045	34.8333
100194229	0	41	0	62	14	24	23	NA	NA	NA	15.7	3.7	3.44	58	131	5.24	5.8	0.67	1.81	3.03	157	54.3	22.0293	138	75	289	9.63333
115261453	0	52	0	44	14	27	21	73.9	44.3	29.6	11.1	3	4.57	61	108	4.58	3.5	0.68	1.81	1.21	161.5	57	21.8539	104	62	666	22.2
107280434	0	28	0	65	14	9	13	72.5	46.2	26.3	NA	NA	2.7	66	164	4.99	4.38	1.02	1.81	1.87	163	56.7	21.3407	112	72	1259	41.9667
115261897	0	30	0	64	14	14	22	79.2	41.9	37.3	6.6	1.3	3.8	63	160	4.57	4.47	0.66	1.81	2.23	156.5	48.9	19.9655	117	74	1049	34.9667
104920607	0	30	0	55	13	14	23	68.9	43	25.9	12.1	1.9	3.43	82	215	4.53	4.75	0.63	1.81	2.33	153.5	48.3	20.4989	113	67	729	24.3
107950394	1	50	0	46	13	12	19	71	41.5	29.5	10.8	2.2	3.2	69	172	5.09	3.88	0.64	1.81	1.45	151	45.1	19.7798	100	68	302	10.0667
115340097	0	62	0	59	12	4	18	72.9	44.6	28.3	NA	NA	5.55	71	195	5.02	4.42	0.68	1.81	2.05	157	52.8	21.4207	112	69	1037	34.5667
108270220	0	39	0	58	12	12	15	74.2	49.2	25	15.4	3.5	3.47	73	189	5.17	3.69	0.67	1.81	1.62	153	48.2	20.5904	119	76	648	21.6
113680792	1	28	0	76	12	9	16	72.4	45.5	26.9	19.8	NA	3.34	64	140	5.23	4.02	0.91	1.81	1.8	160	50.3	19.6484	103	61	713	23.7667
108080184	1	52	0	53	12	8	15	73.4	43.3	30.1	10	0.2	3.26	75	70	4.84	4.62	0.71	1.81	2.08	175	58.6	19.1347	114	66	608	20.2667
100066687	0	31	0	52	11	15	20	69.9	45.9	24	6.3	1.8	4.67	84	157	5.29	3.83	0.58	1.81	1.47	167.5	58	20.6728	110	63	705	23.5
104492036	0	25	0	51	11	8	17	80.7	48	32.7	NA	NA	5.8	98	323	5.81	4.79	0.95	1.81	2.15	164	49	18.2183	138	89	1404	46.8
100302001	1	28	0	116	81	26	22	75.7	43.4	32.3	NA	NA	4.52	91	282	5.48	5.23	1.08	1.8	2.52	183	81.5	24.3363	135	83	1136	37.8667
107800348	1	45	1	77	57	28	23	77.1	43.8	33.3	NA	NA	4.9	88	313	5.16	6.06	1.76	1.8	3.1	171	72.3	24.7256	141	87	961	32.0333
20100434	1	57	0	207	51	22	30	78	49.4	28.6	16.7	1.5	3.4	91	258	5.65	5.13	1.11	1.8	2.48	164.5	60.7	22.4314	134	86	351	11.7
102150445	1	67	1	78	50	51	37	83.2	41.9	41.3	9.4	NA	4.87	97	391	5.34	4.98	1.14	1.8	2.71	185.5	76.2	22.1446	126	74	729	24.3
102125453	1	35	0	64	50	39	35	70	42.4	27.6	22.8	NA	3.3	98	417	5.35	3.91	1.14	1.8	1.61	165.5	59.5	21.7231	123	72	755	25.1667
100066181	1	42	0	79	46	20	29	69.9	42.1	27.8	NA	NA	5.58	100	294	4.96	5.23	1.13	1.8	2.67	175.5	68	22.0777	118	84	1085	36.1667
114130085	0	39	0	84	45	19	27	71.6	43.8	27.8	NA	NA	5.5	72	125	5.24	4.56	0.89	1.8	2.12	172.5	58.4	19.6261	173	81	740	24.6667
107960326	1	33	0	108	39	37	29	75.4	45.3	30.1	8.7	1.6	2.91	80	187	5.19	5.52	1.04	1.8	2.85	159.5	60	23.5847	155	97	971	32.3667
114260716	1	59	0	131	39	70	47	NA	NA	NA	14.2	2.8	3.93	72	228	5.52	5.27	1.45	1.8	2.61	176	66.9	21.5974	130	72	371	12.3667
110593990	0	28	0	76	36	16	20	71.5	42.4	29.1	NA	NA	3.9	72	185	4.51	4.57	0.85	1.8	2.19	163.5	60.2	22.5196	112	74	1076	35.8667
106480983	0	35	0	42	33	17	16	72.4	46.8	25.6	NA	NA	3.5	60	137	5.59	3.54	0.62	1.8	1.43	171	54.5	18.6382	106	77	1144	38.1333
102125677	1	39	0	81	30	24	28	78.5	45.9	32.6	13.6	NA	4.6	101	356	4.86	4.77	1.28	1.8	1.94	183	71.4	21.3204	140	78	755	25.1667
111660794	1	37	0	84	29	25	23	77.7	48.4	29.3	12.2	NA	4.33	92	349	4.99	4.21	1.94	1.8	1.89	170	61.8	21.3841	119	75	860	28.6667
115260730	1	47	0	79	29	31	25	77.7	47.4	30.3	11.2	1.9	4.4	98	337	4.93	5.08	0.87	1.8	2.17	170	58.2	20.1384	135	82	1396	46.5333
110440451	0	73	0	56	28	14	21	69.4	44.5	24.9	6.9	NA	4.95	64	199	5.2	4.79	1.17	1.8	2.34	159	57.1	22.5861	140	80	658	21.9333
104271185	0	72	0	81	28	12	22	70.8	46.4	24.4	NA	NA	4.1	100	335	5.33	4.96	1.03	1.8	1.9	164	60.2	22.3825	155	88	1438	47.9333
112110056	0	23	0	47	27	14	19	73.3	50.3	23	12.4	2.3	2.6	73	242	4.52	4.68	0.77	1.8	2.46	155	49.1	20.437	108	63	503	16.7667
113680814	1	26	0	47	27	23	18	76.1	45.6	30.5	13.3	NA	3.7	59	140	4.85	3.95	0.53	1.8	1.83	165	54.4	19.9816	109	66	719	23.9667
101410369	1	30	0	45	27	17	22	71.9	45.3	26.6	NA	NA	3.3	71	231	4.87	3.95	0.55	1.8	1.6	161.5	45.9	17.5982	107	69	1057	35.2333
105632128	1	46	0	76	25	20	21	66.3	39.3	27	NA	NA	4.33	84	237	4.82	4.24	1.13	1.8	1.9	164	59.8	22.2338	124	79	1139	37.9667
106480962	1	46	0	59	25	13	21	76.7	41.4	35.3	NA	NA	3.5	66	198	5.03	5.71	0.91	1.8	2.86	156	53.1	21.8195	121	66	1136	37.8667
115740006	0	43	0	65	25	21	23	74.1	44.7	29.4	NA	NA	5.1	109	381	4.82	4.17	0.77	1.8	1.93	162.5	52.3	19.8059	142	75	1203	40.1
110850048	0	36	0	128	24	13	20	78.7	50.2	28.5	NA	NA	4.4	72	356	5.33	5.53	1.87	1.8	2.66	170.5	69.7	23.9764	154	99	1233	41.1
116080174	0	33	0	71	24	12	18	75.4	43.6	31.8	NA	NA	4.25	89	245	5.47	4.64	0.78	1.8	2.38	174.5	60.9	19.9998	114	74	1082	36.0667
101380366	0	65	0	110	23	47	37	76	44.8	31.2	NA	NA	4.3	97	511	4.66	3.53	1	1.8	1.53	173.5	65.7	21.8256	105	68	1422	47.4
116030300	1	60	0	50	23	12	18	73.8	43.3	30.5	11.4	NA	3.1	70	295	4.4	5.05	1.21	1.8	2.25	158.5	52.7	20.9774	111	56	731	24.3667
115540092	0	25	0	63	23	16	21	NA	NA	NA	11.2	1.2	4.38	59	216	4.58	4.77	0.95	1.8	2.34	158	45.9	18.3865	120	80	485	16.1667
103120220	0	38	0	83	22	16	23	77.5	44.5	33	10.4	2.5	5.12	86	353	5.76	5.37	0.85	1.8	2.87	169	61	21.3578	118	64	846	28.2
102070243	0	80	0	70	22	22	30	65.6	45.2	20.4	12.7	1.1	5.08	55	233	5.02	4.63	1.04	1.8	1.98	165	54.7	20.0918	125	66	391	13.0333
112570248	0	28	0	52	22	25	30	NA	NA	NA	22.7	3.8	4.62	113	259	4.7	4.28	0.82	1.8	1.76	170	57.5	19.8962	132	90	358	11.9333
115262132	0	34	0	50	21	18	25	76.3	40.9	35.4	15.1	2.6	5.5	120	342	5.1	4.95	1.17	1.8	2.11	165.5	68.2	24.8994	147	92	1407	46.9
105170271	0	46	0	91	21	15	19	78.6	47.3	31.3	NA	NA	3.6	83	303	5.69	5.02	0.86	1.8	2.37	159.5	56.4	22.1696	157	101	1052	35.0667
20103208	1	59	0	88	21	13	18	76.4	47	29.4	13.7	NA	3	64	253	4.56	4.64	1.69	1.8	2.09	157	46	18.662	107	60	751	25.0333
100052220	1	73	0	60	20	14	22	71.8	46.7	25.1	19.9	3.4	4.25	106	276	5.89	5.34	1.17	1.8	2.9	175	74.2	24.2286	130	82	704	23.4667
115590061	0	22	0	69	20	24	21	NA	NA	NA	10.7	0.4	4.02	69	250	4.94	4.65	0.63	1.8	2.53	163	60	22.5827	120	74	350	11.6667
114450041	0	34	0	57	20	26	21	71.4	45	26.4	NA	NA	4.27	77	208	5.03	3.73	0.52	1.8	1.79	158.5	49	19.5046	120	63	1076	35.8667
109040244	0	36	0	56	20	12	22	72.6	46	26.6	15.4	1.5	4.23	58	233	4.58	5.19	0.97	1.8	2.76	157	45.9	18.6214	135	82	658	21.9333
104492129	1	26	0	106	19	23	33	73	46.3	26.7	7.4	0.9	4.5	94	233	5.16	4.42	0.88	1.8	1.72	175.5	71.9	23.344	144	88	406	13.5333
113790176	0	68	1	73	19	17	26	77	45.3	31.7	14.3	NA	5.39	76	309	5.46	5.29	1.07	1.8	2.46	147.5	49.5	22.7521	168	88	718	23.9333
108240057	0	23	0	73	19	12	13	76.3	47	29.3	9.2	2.1	3.78	100	279	5.35	4.47	0.94	1.8	2.16	179.5	70.2	21.7875	94	64	720	24
104341039	1	67	1	44	19	21	23	84	45.2	38.8	14	2.1	7.7	79	246	7.61	4.99	1.08	1.8	2.23	155.5	52	21.5052	145	70	362	12.0667
102672296	1	32	0	57	19	8	18	78.3	45.9	32.4	23.7	4.5	4.19	103	349	5.12	4.37	0.81	1.8	1.97	174	64.3	21.2379	100	64	701	23.3667
102150457	1	60	0	65	19	12	19	74.2	46.2	28	19.3	NA	4.11	91	435	5.31	3.96	0.57	1.8	1.76	178	64.5	20.3573	117	64	729	24.3
107960403	0	46	0	56	19	15	24	76.4	45.3	31.1	12.5	2.4	3.8	68	263	4.78	4.55	0.7	1.8	1.87	159	45.1	17.8395	117	72	604	20.1333
108880558	0	21	0	63	19	8	25	76.1	46.4	29.7	9.8	3.3	6	99	376	5.13	5.23	1.13	1.8	2.82	170.5	50.3	17.3029	124	69	1453	48.4333
115262236	0	46	0	56	18	12	20	71.2	43	28.2	9.9	2.3	7.8	71	205	5.12	4.35	0.55	1.8	2.01	172.5	74	24.8687	150	88	1407	46.9
100052540	0	75	0	88	18	12	28	77.7	44.7	33	18.7	2.6	6.1	83	205	5.99	4.7	0.91	1.8	1.96	161.5	51.3	19.6685	150	72	1321	44.0333
113680790	1	29	0	40	17	12	16	73.4	45.3	28.1	13.3	NA	5.12	68	208	4.89	3.54	0.91	1.8	1.26	163.5	56.8	21.2477	112	64	770	25.6667
110594139	0	34	0	60	17	27	22	65.1	40.6	24.5	NA	NA	2.8	76	197	4.73	4.45	1.11	1.8	1.91	149	46	20.7198	103	75	1076	35.8667
100570956	0	29	0	55	17	17	17	67.1	39.3	27.8	9.1	1.6	4.3	77	183	4.8	3.75	0.6	1.8	1.52	167.5	56.8	20.245	99	58	1073	35.7667
116420117	0	25	0	86	17	10	15	76.4	45.7	30.7	NA	NA	4	68	263	5.4	4.3	0.86	1.8	1.93	169.5	57.2	19.9093	134	78	731	24.3667
[truncated: 10,128 more rows]
